# Supplementary material for: Integration of Genome Scale Metabolic Networks and Gene Regulation of Metabolic Enzymes With Physiologically Based Pharmacokinetics
Source: CPT Pharmacometrics Syst Pharmacol. 2017 Sep 8;6(11):732–46. doi: 10.1002/psp4.12230 (PMC5702902; doi:10.1002/psp4.12230)
Supplement: Supplementary file 2 — Supporting Information [file PSP4-6-732-s002.zip]

Archive with 12 entries (12 files):
- Multi_scale_model/CLEAN.bat
- Multi_scale_model/COMPILE.bat
- Multi_scale_model/cyggcc_s-seh-1.dll
- Multi_scale_model/cygstdc++-6.dll
- Multi_scale_model/cygwin1.dll
- Multi_scale_model/HepatoNet1_EMM_14122016.sfba
- Multi_scale_model/PBPK_GSMN_NR.ctrl.txt
- Multi_scale_model/PBPK_GSMN_NR.qsspn
- Multi_scale_model/PBPK_GSMN_NR.spept
- Multi_scale_model/qsspn.exe
- Multi_scale_model/RUN.bat
- Multi_scale_model/spept2ode.py
