# Supplementary material for: Integration of Genome Scale Metabolic Networks and Gene Regulation of Metabolic Enzymes With Physiologically Based Pharmacokinetics
Source: CPT Pharmacometrics Syst Pharmacol. 2017 Sep 8;6(11):732–46. doi: 10.1002/psp4.12230 (PMC5702902; doi:10.1002/psp4.12230)
Supplement: Supplementary file 2 — Supporting Information [file PSP4-6-732-s002.zip › Multi_scale_model/CLEAN.bat]

del output.xls
del log.txt
