# Supplementary material for: Integration of Genome Scale Metabolic Networks and Gene Regulation of Metabolic Enzymes With Physiologically Based Pharmacokinetics
Source: CPT Pharmacometrics Syst Pharmacol. 2017 Sep 8;6(11):732–46. doi: 10.1002/psp4.12230 (PMC5702902; doi:10.1002/psp4.12230)
Supplement: Supplementary file 2 — Supporting Information [file PSP4-6-732-s002.zip › Multi_scale_model/HepatoNet1_EMM_14122016.sfba]

r0001	HC00683_c = HC00165_c + HC02119_c	0.0	1.0		# S-Adenosylmethioninamine(c) --> 5-Methylthioadenosine(c) + Adenosylmethioninamine-potential(c)
r0002	HC00270_c = HC00270_r	-1.0	1.0		# L-Carnitine(c) <=> L-Carnitine(r)
r0003	HC01940_r = 2.0 HC00004_r + 20.0 HC00178_r + 90.0 HC02000_r + 25.0 HC02002_r + 30.0 HC02006_r + 75.0 HC02007_r	-1.0	0.0		# HDL(r) <-- 2 ApoA1(r) + 90 PC-VLDL-pool(r) + 30 PS-VLDL-pool(r) + 20 Cholesterol(r) + 25 PE-VLDL-pool(r) + 75 SM-pool(r)
r0004	HC01940_l = 2.0 HC00004_l + 20.0 HC00178_l + 90.0 HC02000_l + 25.0 HC02002_l + 30.0 HC02006_l + 75.0 HC02007_l	0.0	1.0		# HDL(l) --> 2 ApoA1(l) + 90 PC-VLDL-pool(l) + 30 PS-VLDL-pool(l) + 20 Cholesterol(l) + 25 PE-VLDL-pool(l) + 75 SM-pool(l)
r0005	HC00011_c + HC00906_c = HC00024_c + HC00032_c	0.0	1.0		# H2O(c) + Dehydroalanine(c) --> Pyruvate(c) + NH3(c)
r0006	HC00011_r + HC00023_r = 2.0 HC00019_r	0.0	1.0		# PPi(r) + H2O(r) --> 2 Pi(r)
r0007	HC00011_c + HC00023_c = 2.0 HC00019_c	0.0	1.0		# PPi(c) + H2O(c) --> 2 Pi(c)
r0008	HC00011_m + HC00023_m = 2.0 HC00019_m	0.0	1.0		# PPi(m) + H2O(m) --> 2 Pi(m)
r0009	HC00011_p + HC00023_p = 2.0 HC00019_p	0.0	1.0		# PPi(p) + H2O(p) --> 2 Pi(p)
r0010	2.0 HC00036_c = 2.0 HC00011_c + HC00017_c	0.0	1.0		# 2 H2O2(c) --> O2(c) + 2 H2O(c)
r0011	2.0 HC00036_m = 2.0 HC00011_m + HC00017_m	0.0	1.0		# 2 H2O2(m) --> O2(m) + 2 H2O(m)
r0012	2.0 HC00036_p = 2.0 HC00011_p + HC00017_p	0.0	1.0		# 2 H2O2(p) --> O2(p) + 2 H2O(p)
r0013	HC00011_l + HC00822_l = 2.0 HC00138_l	0.0	1.0		# Chitobiose(l) + H2O(l) --> 2 N-Acetylglucosamine(l)
r0014	HC00011_s + HC00194_s = 2.0 HC00040_s	-1.0	1.0		# H2O(s) + Maltose(s) <=> 2 Glucose(s)
r0015	2.0 HC00349_c = 2.0 HC00011_c + HC00588_c	0.0	1.0		# 2 5-Aminolevulinate(c) --> Porphobilinogen(c) + 2 H2O(c)
r0016	HC00017_s + 4.0 HC01846_s = 2.0 HC00011_s + 4.0 HC01847_s	-1.0	1.0		# O2(s) + 4 Fe2+(s) <=> 2 H2O(s) + 4 Fe3+(s)
r0017	HC00017_m + 4.0 HC00083_m + 4.0 HC00124_m = 2.0 HC00011_m + 4.0 HC00083_c + 4.0 HC00123_m	0.0	1.0		# O2(m) + 4 H+(PG)(m) + 4 Ferrocytochrome_C(m) --> 4 Ferricytochrome_C(m) + 2 H2O(m) + 4 H+(PG)(c)
r0018	HC00011_c + 4.0 HC00588_c = 4.0 HC00024_c + HC00628_c	0.0	1.0		# 4 Porphobilinogen(c) + H2O(c) --> Hydroxymethylbilane(c) + 4 NH3(c)
r0019	HC00011_m + HC00012_m + 3.0 HC00083_m = HC00018_m + HC00019_m + 3.0 HC00083_c	-1.0	0.0		# ATP(m) + H2O(m) + 3 H+(PG)(m) <-- ADP(m) + Pi(m) + 3 H+(PG)(c)
r0020	HC00012_c = HC00023_c + HC00434_c	0.0	1.0		# ATP(c) --> cAMP(c) + PPi(c)
r0021	HC00013_c + 2.0 HC00056_c = HC00014_c + HC00125_c	-1.0	1.0		# NAD+(c) + 2 GSH(c) <=> GSSG(c) + NADH(c)
r0022	HC00013_m + 2.0 HC00056_m = HC00014_m + HC00125_m	-1.0	1.0		# NAD+(m) + 2 GSH(m) <=> GSSG(m) + NADH(m)
r0023	HC00014_c + 2.0 HC00617_c = HC00013_c + 2.0 HC00619_c	-1.0	1.0		# NADH(c) + 2 Ferricytochrome_b5(c) <=> NAD+(c) + 2 Ferrocytochrome_b5(c)
r0024	HC00017_c + HC01658_c = HC00011_c + HC00277_c + HC00415_c	-1.0	1.0		# N-(omega)-Hydroxyarginine(c) + O2(c) <=> H2O(c) + NO(c) + Citrulline(c)
r0025	HC00016_c + 2.0 HC00056_c = HC00015_c + HC00125_c	-1.0	1.0		# 2 GSH(c) + NADP+(c) <=> GSSG(c) + NADPH(c)
r0026	HC00016_m + 2.0 HC00056_m = HC00015_m + HC00125_m	-1.0	1.0		# 2 GSH(m) + NADP+(m) <=> GSSG(m) + NADPH(m)
r0027	HC00016_c + 2.0 HC00099_c = HC00015_c + HC00389_c	-1.0	1.0		# 2 Cysteine(c) + NADP+(c) <=> NADPH(c) + Cystine(c)
r0028	HC00011_c + HC00018_c = HC00019_c + HC00030_c	0.0	1.0		# ADP(c) + H2O(c) --> AMP(c) + Pi(c)
r0029	HC00011_s + HC00018_s = HC00019_s + HC00030_s	0.0	1.0		# ADP(s) + H2O(s) --> AMP(s) + Pi(s)
r0030	HC00012_c + HC00030_c = 2.0 HC00018_c	-1.0	1.0		# ATP(c) + AMP(c) <=> 2 ADP(c)
r0031	HC00012_m + HC00030_m = 2.0 HC00018_m	-1.0	1.0		# ATP(m) + AMP(m) <=> 2 ADP(m)
r0032	HC00012_c + HC00575_c = HC00018_c + HC00020_c	-1.0	1.0		# ATP(c) + Dephospho-CoA(c) <=> ADP(c) + CoA(c)
r0033	HC00012_m + HC00575_m = HC00018_m + HC00020_m	0.0	1.0		# ATP(m) + Dephospho-CoA(m) --> ADP(m) + CoA(m)
r0034	HC00011_m + 2.0 HC00012_m + HC00021_m + HC00024_m = 2.0 HC00018_m + HC00019_m + HC00164_m	-1.0	1.0		# 2 ATP(m) + CO2(m) + H2O(m) + NH3(m) <=> 2 ADP(m) + Pi(m) + Carbamoyl-P(m)
r0035	HC00011_r + HC00025_r = HC00019_r + HC00105_r	0.0	1.0		# UDP(r) + H2O(r) --> Pi(r) + UMP(r)
r0036	HC00011_s + HC00025_s = HC00019_s + HC00105_s	-1.0	1.0		# UDP(s) + H2O(s) <=> Pi(s) + UMP(s)
r0037	HC00012_c + HC00025_c = HC00018_c + HC00077_c	-1.0	1.0		# ATP(c) + UDP(c) <=> ADP(c) + UTP(c)
r0038	HC00012_c + HC00105_c = HC00018_c + HC00025_c	-1.0	1.0		# ATP(c) + UMP(c) <=> ADP(c) + UDP(c)
r0039	HC00011_s + HC00077_s = HC00019_s + HC00025_s	0.0	1.0		# UTP(s) + H2O(s) --> UDP(s) + Pi(s)
r0040	HC00011_c + HC00026_c = HC00030_c + HC00064_c	0.0	1.0		# FAD(c) + H2O(c) --> AMP(c) + FMN(c)
r0041	HC00012_c + HC00227_c = HC00018_c + HC00028_c	0.0	1.0		# ATP(c) + Pyridoxal(c) --> ADP(c) + Pyridoxal-P(c)
r0042	HC00019_c + HC00023_c + HC00029_c = HC00011_c + HC00012_c + HC00075_c	-1.0	1.0		# Pi(c) + PPi(c) + SAM(c) <=> ATP(c) + Methionine(c) + H2O(c)
r0043	HC00029_c = HC00021_c + HC00683_c	-1.0	1.0		# SAM(c) <=> S-Adenosylmethioninamine(c) + CO2(c)
r0044	HC00011_c + HC00030_c = HC00024_c + HC00128_c	-1.0	1.0		# AMP(c) + H2O(c) <=> IMP(c) + NH3(c)
r0045	HC00011_c + HC00030_c = HC00019_c + HC00196_c	0.0	1.0		# AMP(c) + H2O(c) --> Pi(c) + Adenosine(c)
r0046	HC00011_s + HC00030_s = HC00019_s + HC00196_s	0.0	1.0		# AMP(s) + H2O(s) --> Pi(s) + Adenosine(s)
r0047	HC00011_m + HC00030_m = HC00019_m + HC00196_m	0.0	1.0		# AMP(m) + H2O(m) --> Pi(m) + Adenosine(m)
r0048	HC00012_c + HC00196_c = HC00018_c + HC00030_c	-1.0	1.0		# ATP(c) + Adenosine(c) <=> ADP(c) + AMP(c)
r0049	HC00011_c + HC00059_c = HC00019_c + HC00030_c	0.0	1.0		# PAP(c) + H2O(c) --> AMP(c) + Pi(c)
r0050	HC00023_c + HC00030_c = HC00117_c + HC00144_c	-1.0	1.0		# AMP(c) + PPi(c) <=> PRPP(c) + Adenine(c)
r0051	HC00023_s + HC00030_s = HC00117_s + HC00144_s	-1.0	1.0		# AMP(s) + PPi(s) <=> PRPP(s) + Adenine(s)
r0052	HC00011_c + HC00434_c = HC00030_c	0.0	1.0		# cAMP(c) + H2O(c) --> AMP(c)
r0053	HC00011_c + HC00031_c = HC00151_c + HC00196_c	-1.0	1.0		# SAH(c) + H2O(c) <=> Adenosine(c) + Homocysteine(c)
r0054	HC00012_c + HC00032_c = HC00018_c + HC00076_c	-1.0	0.0		# ATP(c) + Pyruvate(c) <-- ADP(c) + PEP(c)
r0055	HC00011_c + HC00016_c + HC00425_c = HC00015_c + HC00032_c	-1.0	1.0		# Methylglyoxal(c) + H2O(c) + NADP+(c) <=> Pyruvate(c) + NADPH(c)
r0056	HC00013_m + HC00020_m + HC00032_m = HC00014_m + HC00021_m + HC00033_m	0.0	1.0		# Pyruvate(m) + CoA(m) + NAD+(m) --> Acetyl-CoA(m) + CO2(m) + NADH(m)
r0057	HC00013_m + HC00146_m = HC00014_m + HC00021_m + HC00032_m	-1.0	1.0		# NAD+(m) + Malate(m) <=> Pyruvate(m) + CO2(m) + NADH(m)
r0058	HC00016_c + HC00146_c = HC00015_c + HC00021_c + HC00032_c	-1.0	1.0		# Malate(c) + NADP+(c) <=> Pyruvate(c) + CO2(c) + NADPH(c)
r0059	HC00016_m + HC00146_m = HC00015_m + HC00021_m + HC00032_m	-1.0	1.0		# Malate(m) + NADP+(m) <=> Pyruvate(m) + CO2(m) + NADPH(m)
r0060	HC00068_c = HC00024_c + HC00032_c	0.0	1.0		# Serine(c) --> Pyruvate(c) + NH3(c)
r0061	HC00011_c + HC00033_c = HC00020_c + HC00042_c	0.0	1.0		# Acetyl-CoA(c) + H2O(c) --> CoA(c) + Acetate(c)
r0062	HC00011_m + HC00033_m = HC00020_m + HC00042_m	0.0	1.0		# Acetyl-CoA(m) + H2O(m) --> CoA(m) + Acetate(m)
r0063	HC00086_c = HC00021_c + HC00033_c	0.0	1.0		# Malonyl-CoA(c) --> Acetyl-CoA(c) + CO2(c)
r0064	HC00086_m = HC00021_m + HC00033_m	0.0	1.0		# Malonyl-CoA(m) --> Acetyl-CoA(m) + CO2(m)
r0065	HC00086_p = HC00021_p + HC00033_p	0.0	1.0		# Malonyl-CoA(p) --> Acetyl-CoA(p) + CO2(p)
r0066	HC00012_c + HC00020_c + HC00042_c = HC00023_c + HC00030_c + HC00033_c	0.0	1.0		# ATP(c) + Acetate(c) + CoA(c) --> AMP(c) + PPi(c) + Acetyl-CoA(c)
r0067	HC00012_m + HC00020_m + HC00042_m = HC00023_m + HC00030_m + HC00033_m	0.0	1.0		# ATP(m) + Acetate(m) + CoA(m) --> AMP(m) + PPi(m) + Acetyl-CoA(m)
r0068	HC00020_c + HC01672_c = HC00030_c + HC00033_c	0.0	1.0		# Acetyl_adenylate(c) + CoA(c) --> AMP(c) + Acetyl-CoA(c)
r0069	2.0 HC00033_c = HC00020_c + HC00282_c	-1.0	1.0		# 2 Acetyl-CoA(c) <=> CoA(c) + Acetoacetyl-CoA(c)
r0070	2.0 HC00033_m = HC00020_m + HC00282_m	-1.0	1.0		# 2 Acetyl-CoA(m) <=> CoA(m) + Acetoacetyl-CoA(m)
r0071	2.0 HC00033_p = HC00020_p + HC00282_p	-1.0	1.0		# 2 Acetyl-CoA(p) <=> CoA(p) + Acetoacetyl-CoA(p)
r0072	HC00012_m + HC00034_m = HC00018_m + HC01092_m	0.0	1.0		# ATP(m) + Glutamate(m) --> ADP(m) + Glutamyl-5P(m)
r0073	HC00011_m + HC00013_m + HC00034_m = HC00014_m + HC00024_m + HC00035_m	-1.0	1.0		# Glutamate(m) + NAD+(m) + H2O(m) <=> AKG(m) + NADH(m) + NH3(m)
r0074	HC00011_m + HC00013_m + HC00694_m = HC00014_m + HC00034_m	-1.0	1.0		# L-Glutamate_5-semialdehyde(m) + NAD+(m) + H2O(m) <=> Glutamate(m) + NADH(m)
r0075	HC00011_m + HC00016_m + HC00034_m = HC00015_m + HC00024_m + HC00035_m	-1.0	1.0		# Glutamate(m) + H2O(m) + NADP+(m) <=> AKG(m) + NADPH(m) + NH3(m)
r0076	2.0 HC00011_c + HC00012_c + HC00856_c = HC00018_c + HC00019_c + HC00034_c	0.0	1.0		# ATP(c) + 2 H2O(c) + 5-Oxoproline(c) --> ADP(c) + Pi(c) + Glutamate(c)
r0077	HC00012_c + HC00024_c + HC00034_c = HC00018_c + HC00019_c + HC00067_c	0.0	1.0		# ATP(c) + Glutamate(c) + NH3(c) --> ADP(c) + Pi(c) + Glutamine(c)
r0078	HC00011_m + HC00067_m = HC00024_m + HC00034_m	0.0	1.0		# Glutamine(m) + H2O(m) --> Glutamate(m) + NH3(m)
r0079	HC00011_c + HC00012_c + HC00067_c + HC00564_c = HC00013_c + HC00023_c + HC00030_c + HC00034_c	0.0	1.0		# ATP(c) + Glutamine(c) + H2O(c) + Deamido-NAD(c) --> AMP(c) + PPi(c) + NAD+(c) + Glutamate(c)
r0080	HC00035_c + HC00048_c = HC00032_c + HC00034_c	-1.0	1.0		# Alanine(c) + AKG(c) <=> Pyruvate(c) + Glutamate(c)
r0081	HC00035_m + HC00048_m = HC00032_m + HC00034_m	-1.0	1.0		# Alanine(m) + AKG(m) <=> Pyruvate(m) + Glutamate(m)
r0082	HC01434_c = HC00021_c + HC00035_c	-1.0	1.0		# Oxalosuccinate(c) <=> AKG(c) + CO2(c)
r0083	HC01434_m = HC00021_m + HC00035_m	-1.0	1.0		# Oxalosuccinate(m) <=> AKG(m) + CO2(m)
r0084	HC01434_p = HC00021_p + HC00035_p	-1.0	1.0		# Oxalosuccinate(p) <=> AKG(p) + CO2(p)
r0085	HC00011_c + HC00591_c = HC00024_c + HC00035_c	0.0	1.0		# 2-Oxoglutaramate(c) + H2O(c) --> AKG(c) + NH3(c)
r0086	HC00011_m + HC00591_m = HC00024_m + HC00035_m	0.0	1.0		# 2-Oxoglutaramate(m) + H2O(m) --> AKG(m) + NH3(m)
r0087	HC00036_c + 2.0 HC00056_c = 2.0 HC00011_c + HC00125_c	0.0	1.0		# H2O2(c) + 2 GSH(c) --> GSSG(c) + 2 H2O(c)
r0088	HC00036_s + 2.0 HC00056_s = 2.0 HC00011_s + HC00125_s	0.0	1.0		# H2O2(s) + 2 GSH(s) --> GSSG(s) + 2 H2O(s)
r0089	HC00036_m + 2.0 HC00056_m = 2.0 HC00011_m + HC00125_m	0.0	1.0		# H2O2(m) + 2 GSH(m) --> GSSG(m) + 2 H2O(m)
r0090	HC00011_c + HC00017_c + HC00475_c = HC00024_c + HC00028_c + HC00036_c	0.0	1.0		# Pyridoxamine-P(c) + H2O(c) + O2(c) --> H2O2(c) + Pyridoxal-P(c) + NH3(c)
r0091	HC00017_c + HC00459_c = HC00028_c + HC00036_c	-1.0	1.0		# O2(c) + Pyridoxine-P(c) <=> H2O2(c) + Pyridoxal-P(c)
r0092	HC00011_c + 2.0 HC00013_c + HC00038_c = 2.0 HC00014_c + HC00162_c	0.0	1.0		# UDP-glucose(c) + H2O(c) + 2 NAD+(c) --> 2 NADH(c) + UDP-glucuronate(c)
r0093	HC00011_s + HC00038_s = HC00103_s + HC00105_s	0.0	1.0		# UDP-glucose(s) + H2O(s) --> Glucose-1P(s) + UMP(s)
r0094	HC00077_c + HC00103_c = HC00023_c + HC00038_c	0.0	1.0		# UTP(c) + Glucose-1P(c) --> PPi(c) + UDP-glucose(c)
r0095	HC00038_c = HC00057_c	-1.0	1.0		# UDP-glucose(c) <=> UDP-galactose(c)
r0096	HC00905_m + HC01846_m = HC00041_m	0.0	1.0		# Protoporphyrin(m) + Fe2+(m) --> Heme(m)
r0097	HC00012_c + HC00042_c = HC00023_c + HC01672_c	0.0	1.0		# ATP(c) + Acetate(c) --> PPi(c) + Acetyl_adenylate(c)
r0098	HC00011_s + HC00043_s = HC00019_s + HC00141_s	-1.0	1.0		# GDP(s) + H2O(s) <=> GMP(s) + Pi(s)
r0099	HC00012_c + HC00043_c = HC00018_c + HC00051_c	-1.0	1.0		# ATP(c) + GDP(c) <=> ADP(c) + GTP(c)
r0100	HC00012_m + HC00043_m = HC00018_m + HC00051_m	-1.0	1.0		# ATP(m) + GDP(m) <=> ADP(m) + GTP(m)
r0101	HC00012_c + HC00141_c = HC00018_c + HC00043_c	-1.0	1.0		# ATP(c) + GMP(c) <=> ADP(c) + GDP(c)
r0102	HC00012_m + HC00141_m = HC00018_m + HC00043_m	-1.0	0.0		# ATP(m) + GMP(m) <-- ADP(m) + GDP(m)
r0103	HC00011_s + HC00051_s = HC00019_s + HC00043_s	0.0	1.0		# GTP(s) + H2O(s) --> GDP(s) + Pi(s)
r0104	HC00013_c + HC00146_c = HC00014_c + HC00044_c	-1.0	1.0		# NAD+(c) + Malate(c) <=> OAA(c) + NADH(c)
r0105	HC00013_m + HC00146_m = HC00014_m + HC00044_m	-1.0	1.0		# NAD+(m) + Malate(m) <=> OAA(m) + NADH(m)
r0106	HC00012_m + HC00032_m + HC00253_m = HC00018_m + HC00019_m + HC00044_m	-1.0	1.0		# ATP(m) + Pyruvate(m) + HCO3-(m) <=> ADP(m) + Pi(m) + OAA(m)
r0107	HC00020_m + HC00153_m = HC00011_m + HC00033_m + HC00044_m	-1.0	1.0		# Citrate(m) + CoA(m) <=> Acetyl-CoA(m) + H2O(m) + OAA(m)
r0108	HC00012_c + HC00020_c + HC00153_c = HC00018_c + HC00019_c + HC00033_c + HC00044_c	0.0	1.0		# ATP(c) + Citrate(c) + CoA(c) --> ADP(c) + Pi(c) + Acetyl-CoA(c) + OAA(c)
r0109	HC00035_c + HC00055_c = HC00034_c + HC00044_c	-1.0	1.0		# AKG(c) + Aspartate(c) <=> OAA(c) + Glutamate(c)
r0110	HC00035_m + HC00055_m = HC00034_m + HC00044_m	-1.0	0.0		# AKG(m) + Aspartate(m) <-- OAA(m) + Glutamate(m)
r0111	HC00029_c + HC00045_c = HC00031_c + HC00197_c	-1.0	1.0		# SAM(c) + Glycine(c) <=> SAH(c) + Sarcosine(c)
r0112	HC00012_m + HC00020_m + HC00049_m = HC00018_m + HC00019_m + HC00093_m	-1.0	1.0		# ATP(m) + Succinate(m) + CoA(m) <=> ADP(m) + Pi(m) + Succinyl-CoA(m)
r0113	HC00011_r + HC00050_r = HC00025_r + HC00474_r	0.0	1.0		# UDP-N-acetylglucosamine(r) + H2O(r) --> N-Acetyl-D-mannosamine(r) + UDP(r)
r0114	HC00011_c + HC00050_c = HC00025_c + HC00474_c	-1.0	1.0		# UDP-N-acetylglucosamine(c) + H2O(c) <=> N-Acetyl-D-mannosamine(c) + UDP(c)
r0115	HC00077_c + HC01256_c = HC00023_c + HC00050_c	0.0	1.0		# UTP(c) + N-Acetylglucosamine-1P(c) --> PPi(c) + UDP-N-acetylglucosamine(c)
r0116	HC00050_c = HC00190_c	-1.0	1.0		# UDP-N-acetylglucosamine(c) <=> UDP-N-acetyl-D-galactosamine(c)
r0117	HC00011_c + HC00051_c = HC00061_c + HC01367_c	-1.0	1.0		# GTP(c) + H2O(c) <=> 6-[(1S,2R)-1,2-Dihydroxy-3-triphosphooxypropyl]-7,8-dihydropterin(c) + Formate(c)
r0118	HC00011_n + HC00051_n = HC00061_n + HC01367_n	-1.0	1.0		# GTP(n) + H2O(n) <=> 6-[(1S,2R)-1,2-Dihydroxy-3-triphosphooxypropyl]-7,8-dihydropterin(n) + Formate(n)
r0119	HC00011_c + HC00051_c = HC00023_c + HC00141_c	0.0	1.0		# GTP(c) + H2O(c) --> GMP(c) + PPi(c)
r0120	HC00011_c + HC00051_c = HC01651_c	-1.0	1.0		# GTP(c) + H2O(c) <=> Formamidopyrimidine(n)leoside_triphosphate(c)
r0121	HC00011_n + HC00051_n = HC01651_n	-1.0	1.0		# GTP(n) + H2O(n) <=> Formamidopyrimidine(n)leoside_triphosphate(n)
r0122	HC00032_c + HC00051_c = HC00043_c + HC00076_c	-1.0	0.0		# GTP(c) + Pyruvate(c) <-- GDP(c) + PEP(c)
r0123	HC00044_c + HC00051_c = HC00021_c + HC00043_c + HC00076_c	0.0	1.0		# GTP(c) + OAA(c) --> GDP(c) + PEP(c) + CO2(c)
r0124	HC00044_m + HC00051_m = HC00021_m + HC00043_m + HC00076_m	0.0	1.0		# GTP(m) + OAA(m) --> GDP(m) + PEP(m) + CO2(m)
r0125	HC00020_m + HC00049_m + HC00051_m = HC00019_m + HC00043_m + HC00093_m	-1.0	1.0		# GTP(m) + Succinate(m) + CoA(m) <=> GDP(m) + Pi(m) + Succinyl-CoA(m)
r0126	HC00051_c = HC00023_c + HC00592_c	0.0	1.0		# GTP(c) --> PPi(c) + cGMP(c)
r0127	HC00011_c + HC00148_c = HC00024_c + HC00055_c	0.0	1.0		# H2O(c) + Asparagine(c) --> Aspartate(c) + NH3(c)
r0128	HC00055_c = HC00021_c + HC00100_c	-1.0	1.0		# Aspartate(c) <=> beta-Alanine(c) + CO2(c)
r0129	HC00011_c + HC00056_c = HC00034_c + HC00784_c	-1.0	1.0		# GSH(c) + H2O(c) <=> Glutamate(c) + Cys-Gly(c)
r0130	HC00011_s + HC00056_s = HC00034_s + HC00784_s	-1.0	1.0		# GSH(s) + H2O(s) <=> Glutamate(s) + Cys-Gly(s)
r0131	HC00012_c + HC00045_c + HC00487_c = HC00018_c + HC00019_c + HC00056_c	0.0	1.0		# ATP(c) + gamma-Glutamyl-cysteine(c) + Glycine(c) --> ADP(c) + Pi(c) + GSH(c)
r0132	HC00011_c + HC00058_c = HC00019_c + HC00204_c	0.0	1.0		# PAPS(c) + H2O(c) --> Adenylyl_sulfate(c) + Pi(c)
r0133	HC00012_c + HC00204_c = HC00018_c + HC00058_c	0.0	1.0		# ATP(c) + Adenylyl_sulfate(c) --> ADP(c) + PAPS(c)
r0134	HC00011_c + HC00060_c = HC00019_c + HC00381_c	0.0	1.0		# CMP(c) + H2O(c) --> Cytidine(c) + Pi(c)
r0135	HC00011_s + HC00060_s = HC00019_s + HC00381_s	0.0	1.0		# CMP(s) + H2O(s) --> Cytidine(s) + Pi(s)
r0136	HC00012_c + HC00060_c = HC00018_c + HC00110_c	-1.0	1.0		# ATP(c) + CMP(c) <=> ADP(c) + CDP(c)
r0137	HC00012_m + HC00060_m = HC00018_m + HC00110_m	0.0	1.0		# ATP(m) + CMP(m) --> ADP(m) + CDP(m)
r0138	HC00012_c + HC00381_c = HC00018_c + HC00060_c	0.0	1.0		# ATP(c) + Cytidine(c) --> ADP(c) + CMP(c)
r0139	HC00011_s + HC00110_s = HC00019_s + HC00060_s	-1.0	1.0		# CDP(s) + H2O(s) <=> CMP(s) + Pi(s)
r0140	HC00011_c + HC00096_c + 2.0 HC00123_m = HC00062_c + 2.0 HC00124_m	0.0	1.0		# Sulfite(c) + H2O(c) + 2 Ferricytochrome_C(m) --> Sulfate(c) + 2 Ferrocytochrome_C(m)
r0141	HC00012_c + HC00062_c = HC00023_c + HC00204_c	0.0	1.0		# ATP(c) + Sulfate(c) --> PPi(c) + Adenylyl_sulfate(c)
r0142	HC00011_m + HC00017_m + HC00096_m = HC00036_m + HC00062_m	0.0	1.0		# Sulfite(m) + O2(m) + H2O(m) --> Sulfate(m) + H2O2(m)
r0143	HC00012_c + HC00232_c = HC00018_c + HC00064_c	-1.0	1.0		# ATP(c) + Riboflavin(c) <=> ADP(c) + FMN(c)
r0144	HC00011_c + HC00065_c = HC00079_c + HC00089_c	-1.0	1.0		# Arginine(c) + H2O(c) <=> Urea(c) + Ornithine(c)
r0145	HC00015_c + 2.0 HC00017_c + HC00065_c = 2.0 HC00011_c + HC00016_c + HC00277_c + HC00415_c	-1.0	1.0		# Arginine(c) + 2 O2(c) + NADPH(c) <=> NO(c) + Citrulline(c) + 2 H2O(c) + NADP+(c)
r0146	HC00015_c + HC00017_c + HC00065_c = HC00011_c + HC00016_c + HC01658_c	-1.0	1.0		# Arginine(c) + O2(c) + NADPH(c) <=> N-(omega)-Hydroxyarginine(c) + H2O(c) + NADP+(c)
r0147	HC00045_c + HC00065_c = HC00079_c + HC00439_c	-1.0	1.0		# Arginine(c) + Glycine(c) <=> Guanidinoacetate(c) + Ornithine(c)
r0148	HC00065_m = HC00021_m + HC00171_m	-1.0	1.0		# Arginine(m) <=> CO2(m) + Agmatine(m)
r0149	HC00011_s + HC00066_s = HC00019_s + HC00110_s	-1.0	1.0		# H2O(s) + CTP(s) <=> CDP(s) + Pi(s)
r0150	HC00012_c + HC00110_c = HC00018_c + HC00066_c	-1.0	1.0		# ATP(c) + CDP(c) <=> ADP(c) + CTP(c)
r0151	HC00012_m + HC00110_m = HC00018_m + HC00066_m	0.0	1.0		# ATP(m) + CDP(m) --> ADP(m) + CTP(m)
r0152	HC00012_c + HC00024_c + HC00077_c = HC00018_c + HC00019_c + HC00066_c	0.0	1.0		# ATP(c) + UTP(c) + NH3(c) --> ADP(c) + Pi(c) + CTP(c)
r0153	HC00032_c + HC00066_c = HC00076_c + HC00110_c	-1.0	0.0		# Pyruvate(c) + CTP(c) <-- CDP(c) + PEP(c)
r0154	HC00011_c + HC00012_c + HC00067_c + HC00077_c = HC00018_c + HC00019_c + HC00034_c + HC00066_c	0.0	1.0		# ATP(c) + UTP(c) + Glutamine(c) + H2O(c) --> ADP(c) + Pi(c) + Glutamate(c) + CTP(c)
r0155	HC00011_c + 2.0 HC00012_c + HC00067_c + HC00253_c = 2.0 HC00018_c + HC00019_c + HC00034_c + HC00164_c	0.0	1.0		# 2 ATP(c) + Glutamine(c) + H2O(c) + HCO3-(c) --> 2 ADP(c) + Pi(c) + Glutamate(c) + Carbamoyl-P(c)
r0156	HC00032_c + HC00067_c = HC00048_c + HC00591_c	0.0	1.0		# Glutamine(c) + Pyruvate(c) --> 2-Oxoglutaramate(c) + Alanine(c)
r0157	HC00032_m + HC00067_m = HC00048_m + HC00591_m	0.0	1.0		# Glutamine(m) + Pyruvate(m) --> 2-Oxoglutaramate(m) + Alanine(m)
r0158	HC00011_c + HC00012_c + HC00055_c + HC00067_c = HC00023_c + HC00030_c + HC00034_c + HC00148_c	-1.0	1.0		# ATP(c) + Glutamine(c) + H2O(c) + Aspartate(c) <=> AMP(c) + PPi(c) + Glutamate(c) + Asparagine(c)
r0159	HC00011_c + HC00621_c = HC00019_c + HC00068_c	0.0	1.0		# 3-Phosphoserine(c) + H2O(c) --> Serine(c) + Pi(c)
r0160	HC00032_c + HC00068_c = HC00048_c + HC00163_c	0.0	1.0		# Serine(c) + Pyruvate(c) --> Hydroxypyruvate(c) + Alanine(c)
r0161	HC00068_c = HC00011_c + HC00906_c	0.0	1.0		# Serine(c) --> H2O(c) + Dehydroalanine(c)
r0162	HC00036_c + HC00130_c = 2.0 HC00011_c + HC00070_c	-1.0	1.0		# Methanol(c) + H2O2(c) <=> 2 H2O(c) + Formaldehyde(c)
r0163	HC00035_m + HC00071_m = HC00021_m + HC01435_m	-1.0	1.0		# AKG(m) + Thiamin-PP(m) <=> 3-Carboxy-1-hydroxypropyl-ThPP(m) + CO2(m)
r0164	HC00463_c = HC00011_c + HC00076_c	-1.0	1.0		# 2PG(c) <=> PEP(c) + H2O(c)
r0165	HC00032_c + HC00077_c = HC00025_c + HC00076_c	-1.0	0.0		# UTP(c) + Pyruvate(c) <-- UDP(c) + PEP(c)
r0166	HC00011_s + HC00077_s = HC00023_s + HC00105_s	0.0	1.0		# UTP(s) + H2O(s) --> PPi(s) + UMP(s)
r0167	HC00035_m + HC00079_m = HC00034_m + HC00694_m	-1.0	1.0		# AKG(m) + Ornithine(m) <=> L-Glutamate_5-semialdehyde(m) + Glutamate(m)
r0168	HC00079_c = HC00021_c + HC00132_c	-1.0	1.0		# Ornithine(c) <=> Putrescine(c) + CO2(c)
r0169	HC00017_c + HC00080_c = HC00985_c	-1.0	1.0		# Tryptophan(c) + O2(c) <=> L-Formylkynurenine(c)
r0170	2.0 HC00362_r = HC00023_r + HC01118_r	-1.0	1.0		# 2 Farnesyl-PP(r) <=> PPi(r) + Presqualene-PP(r)
r0171	HC00013_c + HC00177_c = HC00014_c + HC00032_c	-1.0	1.0		# L-Lactate(c) + NAD+(c) <=> Pyruvate(c) + NADH(c)
r0172	HC00013_m + HC00177_m = HC00014_m + HC00032_m	0.0	1.0		# L-Lactate(m) + NAD+(m) --> Pyruvate(m) + NADH(m)
r0173	HC00013_p + HC00177_p = HC00014_p + HC00032_p	-1.0	1.0		# L-Lactate(p) + NAD+(p) <=> Pyruvate(p) + NADH(p)
r0174	HC00013_m + HC00020_m + HC00203_m = HC00014_m + HC00021_m + HC00033_m	0.0	1.0		# CoA(m) + NAD+(m) + 3-Oxopropanoate(m) --> Acetyl-CoA(m) + CO2(m) + NADH(m)
r0175	HC00011_m + HC01199_m = HC00694_m	-1.0	1.0		# 1-Pyrroline-5-carboxylate(m) + H2O(m) <=> L-Glutamate_5-semialdehyde(m)
r0176	HC00011_c + HC00013_c + HC00087_c = HC00014_c + HC00042_c	0.0	1.0		# Acetaldehyde(c) + NAD+(c) + H2O(c) --> Acetate(c) + NADH(c)
r0177	HC00011_c + HC00016_c + HC00087_c = HC00015_c + HC00042_c	0.0	1.0		# Acetaldehyde(c) + H2O(c) + NADP+(c) --> Acetate(c) + NADPH(c)
r0178	HC00011_m + HC00013_m + HC00210_m = HC00014_m + HC00049_m	-1.0	1.0		# Succinate_semialdehyde(m) + NAD+(m) + H2O(m) <=> Succinate(m) + NADH(m)
r0179	HC00011_m + HC00016_m + HC00210_m = HC00015_m + HC00049_m	-1.0	1.0		# H2O(m) + Succinate_semialdehyde(m) + NADP+(m) <=> Succinate(m) + NADPH(m)
r0180	HC00011_m + HC00016_m + HC00363_m = HC00015_m + HC00035_m + HC00053_m	-1.0	1.0		# H2O(m) + Saccharopine(m) + NADP+(m) <=> AKG(m) + NADPH(m) + Lysine(m)
r0181	HC00011_s + HC00084_s = HC00019_s + HC00104_s	-1.0	1.0		# H2O(s) + ITP(s) <=> IDP(s) + Pi(s)
r0182	HC00012_c + HC00104_c = HC00018_c + HC00084_c	-1.0	1.0		# ATP(c) + IDP(c) <=> ADP(c) + ITP(c)
r0183	HC00035_c + HC00085_c = HC00034_c + HC00699_c	-1.0	1.0		# Tyrosine(c) + AKG(c) <=> 4-Hydroxyphenylpyruvate(c) + Glutamate(c)
r0184	HC00012_c + HC00033_c + HC00253_c = HC00018_c + HC00019_c + HC00086_c	0.0	1.0		# ATP(c) + Acetyl-CoA(c) + HCO3-(c) --> ADP(c) + Pi(c) + Malonyl-CoA(c)
r0185	HC00012_m + HC00033_m + HC00253_m = HC00018_m + HC00019_m + HC00086_m	0.0	1.0		# ATP(m) + Acetyl-CoA(m) + HCO3-(m) --> ADP(m) + Pi(m) + Malonyl-CoA(m)
r0186	HC00011_c + HC00293_c = HC00019_c + HC00024_c + HC00087_c	0.0	1.0		# Ethanolamine-P(c) + H2O(c) --> Acetaldehyde(c) + Pi(c) + NH3(c)
r0187	HC00013_c + HC00377_c = HC00014_c + HC00087_c	-1.0	1.0		# Ethanol(c) + NAD+(c) <=> Acetaldehyde(c) + NADH(c)
r0188	HC00012_c + HC00088_c = HC00018_c + HC00484_c	0.0	1.0		# ATP(c) + Fructose-6P(c) --> ADP(c) + Fructose-2,6PP(c)
r0189	HC00011_c + HC00298_c = HC00024_c + HC00088_c	-1.0	1.0		# Glucosamine-6P(c) + H2O(c) <=> Fructose-6P(c) + NH3(c)
r0190	HC00067_c + HC00088_c = HC00034_c + HC00298_c	0.0	1.0		# Glutamine(c) + Fructose-6P(c) --> Glutamate(c) + Glucosamine-6P(c)
r0191	HC00077_c + HC00088_c = HC00025_c + HC00300_c	0.0	1.0		# UTP(c) + Fructose-6P(c) --> UDP(c) + Fructose-1,6PP(c)
r0192	HC00094_c = HC00088_c	-1.0	1.0		# Glucose-6P(c) <=> Fructose-6P(c)
r0193	HC00011_c + HC00099_c = HC00024_c + HC00032_c + HC00250_c	-1.0	1.0		# Cysteine(c) + H2O(c) <=> Pyruvate(c) + H2S(c) + NH3(c)
r0194	HC00011_s + HC00091_s = HC00040_s + HC00097_s	-1.0	1.0		# Sucrose(s) + H2O(s) <=> Fructose(s) + Glucose(s)
r0195	HC00045_m + HC00093_m = HC00020_m + HC00021_m + HC00349_m	-1.0	1.0		# Glycine(m) + Succinyl-CoA(m) <=> CoA(m) + CO2(m) + 5-Aminolevulinate(m)
r0196	HC00045_m + HC00093_m = HC00020_m + HC01496_m	-1.0	1.0		# Glycine(m) + Succinyl-CoA(m) <=> CoA(m) + 2-Amino-3-oxoadipate(m)
r0197	HC00721_m = HC00093_m	-1.0	1.0		# (R)-Methylmalonyl-CoA(m) <=> Succinyl-CoA(m)
r0198	HC00016_r + HC00094_r = HC00015_r + HC00733_r	-1.0	1.0		# Glucose-6P(r) + NADP+(r) <=> NADPH(r) + Glucono-1,5-lactone-6P(r)
r0199	HC00016_c + HC00094_c = HC00015_c + HC00733_c	-1.0	1.0		# Glucose-6P(c) + NADP+(c) <=> NADPH(c) + Glucono-1,5-lactone-6P(c)
r0200	HC00698_c = HC00094_c	-1.0	1.0		# Inositol-1P(c) <=> Glucose-6P(c)
r0201	HC00013_c + HC00095_c = HC00014_c + HC00109_c	-1.0	1.0		# NAD+(c) + sn-Glycerol-3P(c) <=> DHAP(c) + NADH(c)
r0202	HC00013_p + HC00095_p = HC00014_p + HC00109_p	-1.0	1.0		# NAD+(p) + sn-Glycerol-3P(p) <=> DHAP(p) + NADH(p)
r0203	HC00012_c + HC00114_c = HC00018_c + HC00095_c	-1.0	1.0		# ATP(c) + Glycerol(c) <=> ADP(c) + sn-Glycerol-3P(c)
r0204	HC00012_m + HC00114_m = HC00018_m + HC00095_m	-1.0	1.0		# ATP(m) + Glycerol(m) <=> ADP(m) + sn-Glycerol-3P(m)
r0205	HC00095_c + HC00329_m = HC00109_c + HC00324_m	-1.0	1.0		# Ubiquinone(m) + sn-Glycerol-3P(c) <=> DHAP(c) + Ubiquinol(m)
r0206	HC00012_c + HC00097_c = HC00018_c + HC00662_c	0.0	1.0		# ATP(c) + Fructose(c) --> ADP(c) + Fructose-1P(c)
r0207	HC00043_c + HC00466_c = HC00019_c + HC00098_c	-1.0	1.0		# GDP(c) + Mannose-1P(c) <=> Pi(c) + GDP-mannose(c)
r0208	HC00051_c + HC00466_c = HC00023_c + HC00098_c	-1.0	1.0		# GTP(c) + Mannose-1P(c) <=> PPi(c) + GDP-mannose(c)
r0209	HC00098_c = HC00011_c + HC00728_c	0.0	1.0		# GDP-mannose(c) --> GDP-4-dehydro-6-deoxy-D-mannose(c) + H2O(c)
r0210	HC00068_c + HC00250_c = HC00011_c + HC00099_c	0.0	1.0		# Serine(c) + H2S(c) --> Cysteine(c) + H2O(c)
r0211	HC00017_c + HC00099_c = HC00451_c	-1.0	1.0		# Cysteine(c) + O2(c) <=> 3-Sulfinoalanine(c)
r0212	HC00012_c + HC00034_c + HC00099_c = HC00018_c + HC00019_c + HC00487_c	0.0	1.0		# ATP(c) + Glutamate(c) + Cysteine(c) --> ADP(c) + Pi(c) + gamma-Glutamyl-cysteine(c)
r0213	HC00035_c + HC00099_c = HC00034_c + HC00600_c	0.0	1.0		# Cysteine(c) + AKG(c) --> Mercaptopyruvate(c) + Glutamate(c)
r0214	HC00011_c + HC00784_c = HC00045_c + HC00099_c	-1.0	1.0		# H2O(c) + Cys-Gly(c) <=> Cysteine(c) + Glycine(c)
r0215	HC00011_s + HC00784_s = HC00045_s + HC00099_s	-1.0	1.0		# H2O(s) + Cys-Gly(s) <=> Cysteine(s) + Glycine(s)
r0216	HC00011_c + HC00975_c = HC00021_c + HC00024_c + HC00100_c	0.0	1.0		# H2O(c) + 3-Ureidopropionate(c) --> beta-Alanine(c) + CO2(c) + NH3(c)
r0217	HC00035_m + HC00100_m = HC00034_m + HC00203_m	-1.0	1.0		# beta-Alanine(m) + AKG(m) <=> Glutamate(m) + 3-Oxopropanoate(m)
r0218	HC00012_c + HC00020_c + HC00158_c = HC00023_c + HC00030_c + HC00101_c	-1.0	1.0		# ATP(c) + CoA(c) + Propanoate(c) <=> AMP(c) + PPi(c) + Propanoyl-CoA(c)
r0219	HC00012_m + HC00020_m + HC00158_m = HC00023_m + HC00030_m + HC00101_m	-1.0	1.0		# ATP(m) + CoA(m) + Propanoate(m) <=> AMP(m) + PPi(m) + Propanoyl-CoA(m)
r0220	HC00020_c + HC01668_c = HC00030_c + HC00101_c	-1.0	1.0		# Propinol_adenylate(c) + CoA(c) <=> AMP(c) + Propanoyl-CoA(c)
r0221	HC00020_m + HC01668_m = HC00030_m + HC00101_m	-1.0	1.0		# Propinol_adenylate(m) + CoA(m) <=> AMP(m) + Propanoyl-CoA(m)
r0222	HC00033_m + HC00101_m = HC00020_m + HC01101_m	-1.0	1.0		# Propanoyl-CoA(m) + Acetyl-CoA(m) <=> CoA(m) + 2-Methylacetoacetyl-CoA(m)
r0223	HC00013_m + HC00020_m + HC00296_m = HC00014_m + HC00021_m + HC00101_m	0.0	1.0		# 2-Methyl-3-oxopropanoate(m) + CoA(m) + NAD+(m) --> Propanoyl-CoA(m) + CO2(m) + NADH(m)
r0224	HC00013_c + HC00102_c = HC00014_c + HC00340_c	-1.0	0.0		# THF(c) + NAD+(c) <-- Dihydrofolate(c) + NADH(c)
r0225	HC00016_c + HC00102_c = HC00015_c + HC00340_c	-1.0	0.0		# THF(c) + NADP+(c) <-- Dihydrofolate(c) + NADPH(c)
r0226	HC00016_m + HC00102_m = HC00015_m + HC00340_m	-1.0	0.0		# THF(m) + NADP+(m) <-- Dihydrofolate(m) + NADPH(m)
r0227	HC00011_c + HC00016_c + HC00212_c = HC00015_c + HC00021_c + HC00102_c	0.0	1.0		# 10-Formyl-THF(c) + H2O(c) + NADP+(c) --> THF(c) + CO2(c) + NADPH(c)
r0228	HC00012_c + HC00061_c + HC00102_c = HC00018_c + HC00019_c + HC00212_c	0.0	1.0		# THF(c) + Formate(c) + ATP(c) --> ADP(c) + Pi(c) + 10-Formyl-THF(c)
r0229	HC00012_m + HC00061_m + HC00102_m = HC00018_m + HC00019_m + HC00212_m	0.0	1.0		# THF(m) + Formate(m) + ATP(m) --> ADP(m) + Pi(m) + 10-Formyl-THF(m)
r0230	HC00011_c + HC00045_c + HC00140_c = HC00068_c + HC00102_c	-1.0	1.0		# 5,10-Methylene-THF(c) + Glycine(c) + H2O(c) <=> THF(c) + Serine(c)
r0231	HC00011_m + HC00045_m + HC00140_m = HC00068_m + HC00102_m	-1.0	1.0		# 5,10-Methylene-THF(m) + Glycine(m) + H2O(m) <=> THF(m) + Serine(m)
r0232	HC00151_c + HC00358_c = HC00075_c + HC00102_c	-1.0	1.0		# 5-Methyl-THF(c) + Homocysteine(c) <=> THF(c) + Methionine(c)
r0233	HC00038_c + HC01111_c = HC00057_c + HC00103_c	0.0	1.0		# UDP-glucose(c) + Galactose-1P(c) --> Glucose-1P(c) + UDP-galactose(c)
r0234	HC00011_s + HC00104_s = HC00019_s + HC00128_s	-1.0	1.0		# IDP(s) + H2O(s) <=> IMP(s) + Pi(s)
r0235	HC00669_c = HC00021_c + HC00105_c	-1.0	1.0		# Orotidine-5P(c) <=> CO2(c) + UMP(c)
r0236	HC00013_c + HC00348_c = HC00014_c + HC00106_c	-1.0	1.0		# 5,6-Dihydrouracil(c) + NAD+(c) <=> Uracil(c) + NADH(c)
r0237	HC00016_c + HC00348_c = HC00015_c + HC00106_c	-1.0	1.0		# 5,6-Dihydrouracil(c) + NADP+(c) <=> Uracil(c) + NADPH(c)
r0238	HC00011_c + HC00278_c = HC00048_c + HC00107_c	-1.0	1.0		# Kynurenine(c) + H2O(c) <=> Anthranilate(c) + Alanine(c)
r0239	HC00011_c + HC01553_c = HC00061_c + HC00107_c	-1.0	1.0		# Formylanthranilate(c) + H2O(c) <=> Formate(c) + Anthranilate(c)
r0240	HC00179_c = HC00024_c + HC00108_c	-1.0	1.0		# Threonine(c) <=> 2-Oxobutyrate(c) + NH3(c)
r0241	HC00011_c + HC00916_c = HC00024_c + HC00099_c + HC00108_c	-1.0	1.0		# H2O(c) + L-Cystathionine(c) <=> Cysteine(c) + NH3(c) + 2-Oxobutyrate(c)
r0242	HC00011_s + HC00109_s = HC00019_s + HC00175_s	-1.0	1.0		# DHAP(s) + H2O(s) <=> Glycerone(s) + Pi(s)
r0243	HC00116_c = HC00109_c	-1.0	1.0		# GAP(c) <=> DHAP(c)
r0244	HC00012_c + HC00112_c = HC00018_c + HC00442_c	0.0	1.0		# ATP(c) + Choline(c) --> ADP(c) + Phosphocholine(c)
r0245	HC00016_c + HC00114_c = HC00015_c + HC00436_c	-1.0	1.0		# Glycerol(c) + NADP+(c) <=> Glyceraldehyde(c) + NADPH(c)
r0246	HC00016_m + HC00114_m = HC00015_m + HC00436_m	0.0	1.0		# Glycerol(m) + NADP+(m) --> Glyceraldehyde(m) + NADPH(m)
r0247	HC00012_c + HC00115_c = HC00030_c + HC00117_c	0.0	1.0		# ATP(c) + Ribose-5P(c) --> AMP(c) + PRPP(c)
r0248	HC00012_c + HC00119_c = HC00018_c + HC00115_c	0.0	1.0		# ATP(c) + Ribose(c) --> ADP(c) + Ribose-5P(c)
r0249	HC00115_r = HC00188_r	-1.0	1.0		# Ribose-5P(r) <=> Ribulose-5P(r)
r0250	HC00115_c = HC00188_c	-1.0	1.0		# Ribose-5P(c) <=> Ribulose-5P(c)
r0251	HC00456_c = HC00115_c	-1.0	1.0		# Ribose-1P(c) <=> Ribose-5P(c)
r0252	HC00012_c + HC00436_c = HC00018_c + HC00116_c	0.0	1.0		# ATP(c) + Glyceraldehyde(c) --> ADP(c) + GAP(c)
r0253	HC00013_c + HC00019_c + HC00116_c = HC00014_c + HC00214_c	-1.0	1.0		# GAP(c) + Pi(c) + NAD+(c) <=> 1,3DPG(c) + NADH(c)
r0254	HC00490_c = HC00087_c + HC00116_c	-1.0	1.0		# 2-Deoxy-D-ribose-5P(c) <=> GAP(c) + Acetaldehyde(c)
r0255	HC00088_c + HC00116_c = HC00209_c + HC00247_c	-1.0	1.0		# Fructose-6P(c) + GAP(c) <=> D-Xylulose-5P(c) + Erythrose-4P(c)
r0256	HC00300_c = HC00109_c + HC00116_c	-1.0	1.0		# Fructose-1,6PP(c) <=> DHAP(c) + GAP(c)
r0257	HC00023_c + HC00034_c + HC01053_c = HC00011_c + HC00067_c + HC00117_c	-1.0	1.0		# 5-Phosphoribosylamine(c) + PPi(c) + Glutamate(c) <=> Glutamine(c) + PRPP(c) + H2O(c)
r0258	HC00146_c = HC00011_c + HC00120_c	-1.0	1.0		# Malate(c) <=> Fumarate(c) + H2O(c)
r0259	HC00146_m = HC00011_m + HC00120_m	-1.0	1.0		# Malate(m) <=> Fumarate(m) + H2O(m)
r0260	HC01183_c = HC00030_c + HC00120_c	0.0	1.0		# Adenylosuccinate(c) --> Fumarate(c) + AMP(c)
r0261	HC01113_c = HC00065_c + HC00120_c	-1.0	1.0		# Argininosuccinate(c) <=> Fumarate(c) + Arginine(c)
r0262	HC00035_m + HC00121_m = HC00034_m + HC00211_m	-1.0	1.0		# Leucine(m) + AKG(m) <=> Glutamate(m) + 4-Methyl-2-oxopentanoate(m)
r0263	HC00035_m + HC00174_m = HC00034_m + HC00139_m	0.0	1.0		# Valine(m) + AKG(m) --> Glutamate(m) + 3-Methyl-2-oxobutyrate(m)
r0264	HC00035_m + HC00334_m = HC00034_m + HC01123_m	-1.0	1.0		# Isoleucine(m) + AKG(m) <=> Glutamate(m) + 2-Oxo-3-methylvalerate(m)
r0265	HC00012_c + HC00122_c = HC00018_c + HC01111_c	0.0	1.0		# ATP(c) + Galactose(c) --> ADP(c) + Galactose-1P(c)
r0266	HC00011_s + HC00220_s = HC00040_s + HC00122_s	-1.0	1.0		# Lactose(s) + H2O(s) <=> Glucose(s) + Galactose(s)
r0267	HC00014_c + HC00017_c + HC00126_c = HC00011_c + HC00013_c + HC01162_c	-1.0	1.0		# CMP-N-acetylneuraminate(c) + O2(c) + NADH(c) <=> CMP-NeuNGc(c) + NAD+(c) + H2O(c)
r0268	HC00015_c + HC00017_c + HC00126_c = HC00011_c + HC00016_c + HC01162_c	-1.0	1.0		# CMP-N-acetylneuraminate(c) + O2(c) + NADPH(c) <=> CMP-NeuNGc(c) + H2O(c) + NADP+(c)
r0269	HC00066_n + HC00244_n = HC00023_n + HC00126_n	-1.0	1.0		# CTP(n) + N-Acetylneuraminate(n) <=> PPi(n) + CMP-N-acetylneuraminate(n)
r0270	HC00012_p + HC00685_p = HC00018_p + HC00019_p + HC00021_p + HC00127_p	-1.0	1.0		# ATP(p) + (R)-5-Diphosphomevalonate(p) <=> CO2(p) + Isopentenyl-PP(p) + ADP(p) + Pi(p)
r0271	HC00127_p = HC00213_p	-1.0	1.0		# Isopentenyl-PP(p) <=> Dimethylallyl-PP(p)
r0272	HC00011_c + HC00128_c = HC00019_c + HC00255_c	0.0	1.0		# IMP(c) + H2O(c) --> Inosine(c) + Pi(c)
r0273	HC00011_c + HC00128_c = HC01344_c	-1.0	1.0		# IMP(c) + H2O(c) <=> FAICAR(c)
r0274	HC00011_c + HC00013_c + HC00128_c = HC00014_c + HC00478_c	0.0	1.0		# IMP(c) + NAD+(c) + H2O(c) --> Xanthosine-5P(c) + NADH(c)
r0275	HC00023_c + HC00128_c = HC00117_c + HC00238_c	-1.0	1.0		# IMP(c) + PPi(c) <=> Hypoxanthine(c) + PRPP(c)
r0276	HC00016_c + HC00024_c + HC00128_c = HC00015_c + HC00141_c	-1.0	1.0		# IMP(c) + NH3(c) + NADP+(c) <=> GMP(c) + NADPH(c)
r0277	HC00051_c + HC00055_c + HC00128_c = HC00019_c + HC00043_c + HC01183_c	0.0	1.0		# GTP(c) + IMP(c) + Aspartate(c) --> GDP(c) + Pi(c) + Adenylosuccinate(c)
r0278	HC00012_c + HC00192_c = HC00018_c + HC00129_c	-1.0	1.0		# ATP(c) + dADP(c) <=> ADP(c) + dATP(c)
r0279	HC00012_m + HC00192_m = HC00018_m + HC00129_m	-1.0	0.0		# ATP(m) + dADP(m) <-- ADP(m) + dATP(m)
r0280	HC00032_c + HC00129_c = HC00076_c + HC00192_c	-1.0	0.0		# Pyruvate(c) + dATP(c) <-- dADP(c) + PEP(c)
r0281	HC00011_s + HC00017_s + HC00132_s = HC00024_s + HC00036_s + HC00428_s	-1.0	1.0		# Putrescine(s) + O2(s) + H2O(s) <=> H2O2(s) + 4-Aminobutanal(s) + NH3(s)
r0282	HC00011_m + HC00171_m = HC00089_m + HC00132_m	-1.0	1.0		# H2O(m) + Agmatine(m) <=> Putrescine(m) + Urea(m)
r0283	HC00012_c + HC00100_c + HC00133_c = HC00023_c + HC00030_c + HC00321_c	0.0	1.0		# ATP(c) + Histidine(c) + beta-Alanine(c) --> AMP(c) + PPi(c) + Carnosine(c)
r0284	HC00011_c + HC00321_c = HC00100_c + HC00133_c	0.0	1.0		# Carnosine(c) + H2O(c) --> beta-Alanine(c) + Histidine(c)
r0285	HC00133_c = HC00021_c + HC00323_c	-1.0	1.0		# Histidine(c) <=> Histamine(c) + CO2(c)
r0286	HC00133_c = HC00024_c + HC00534_c	-1.0	1.0		# Histidine(c) <=> Urocanate(c) + NH3(c)
r0287	HC00033_m + HC00134_m = HC00020_m + HC01408_m	-1.0	0.0		# Acetyl-CoA(m) + Butyryl-CoA(m) <-- CoA(m) + 3-Oxohexanoyl-CoA(m)
r0288	HC00017_c + HC00135_c = HC00011_c + HC00182_c	0.0	1.0		# Inositol(c) + O2(c) --> H2O(c) + Glucuronate(c)
r0289	HC00011_c + HC00698_c = HC00019_c + HC00135_c	0.0	1.0		# Inositol-1P(c) + H2O(c) --> Inositol(c) + Pi(c)
r0290	HC00012_c + HC00138_c = HC00018_c + HC00303_c	0.0	1.0		# ATP(c) + N-Acetylglucosamine(c) --> ADP(c) + N-Acetylglucosamine-6P(c)
r0291	HC00138_c = HC00474_c	-1.0	1.0		# N-Acetylglucosamine(c) <=> N-Acetyl-D-mannosamine(c)
r0292	HC00013_m + HC00140_m = HC00014_m + HC00360_m	-1.0	1.0		# 5,10-Methylene-THF(m) + NAD+(m) <=> 5,10-Methenyl-THF(m) + NADH(m)
r0293	HC00016_c + HC00140_c = HC00015_c + HC00360_c	-1.0	1.0		# 5,10-Methylene-THF(c) + NADP+(c) <=> 5,10-Methenyl-THF(c) + NADPH(c)
r0294	HC00016_m + HC00140_m = HC00015_m + HC00360_m	-1.0	1.0		# 5,10-Methylene-THF(m) + NADP+(m) <=> 5,10-Methenyl-THF(m) + NADPH(m)
r0295	HC00013_m + HC00045_m + HC00102_m = HC00014_m + HC00021_m + HC00024_m + HC00140_m	-1.0	0.0		# Glycine(m) + THF(m) + NAD+(m) <-- 5,10-Methylene-THF(m) + CO2(m) + NADH(m) + NH3(m)
r0296	HC00016_c + HC00358_c = HC00015_c + HC00140_c	-1.0	1.0		# 5-Methyl-THF(c) + NADP+(c) <=> 5,10-Methylene-THF(c) + NADPH(c)
r0297	HC00011_c + HC00141_c = HC00019_c + HC00322_c	0.0	1.0		# GMP(c) + H2O(c) --> Pi(c) + Guanosine(c)
r0298	HC00011_s + HC00141_s = HC00019_s + HC00322_s	0.0	1.0		# GMP(s) + H2O(s) --> Pi(s) + Guanosine(s)
r0299	HC00012_m + HC00322_m = HC00018_m + HC00141_m	-1.0	0.0		# ATP(m) + Guanosine(m) <-- ADP(m) + GMP(m)
r0300	HC00023_c + HC00141_c = HC00117_c + HC00219_c	-1.0	1.0		# GMP(c) + PPi(c) <=> Guanine(c) + PRPP(c)
r0301	HC00012_c + HC00024_c + HC00478_c = HC00023_c + HC00030_c + HC00141_c	0.0	1.0		# ATP(c) + Xanthosine-5P(c) + NH3(c) --> AMP(c) + PPi(c) + GMP(c)
r0302	HC00011_c + HC00012_c + HC00067_c + HC00478_c = HC00023_c + HC00030_c + HC00034_c + HC00141_c	0.0	1.0		# ATP(c) + Xanthosine-5P(c) + Glutamine(c) + H2O(c) --> AMP(c) + PPi(c) + GMP(c) + Glutamate(c)
r0303	HC00011_c + HC00592_c = HC00141_c	0.0	1.0		# H2O(c) + cGMP(c) --> GMP(c)
r0304	HC00013_c + HC00145_c = HC00014_c + HC01199_c	-1.0	1.0		# Proline(c) + NAD+(c) <=> 1-Pyrroline-5-carboxylate(c) + NADH(c)
r0305	HC00016_c + HC00145_c = HC00015_c + HC01199_c	-1.0	1.0		# Proline(c) + NADP+(c) <=> 1-Pyrroline-5-carboxylate(c) + NADPH(c)
r0306	HC00023_c + HC00366_c = HC00117_c + HC00149_c	-1.0	1.0		# PPi(c) + Nicotinamide_D-ribonucleotide(c) <=> Nicotinamide(c) + PRPP(c)
r0307	HC00011_p + HC00150_p = HC00020_p + HC00226_p	-1.0	0.0		# Palmitoyl-CoA(p) + H2O(p) <-- CoA(p) + Palmitate(p)
r0308	HC00011_p + HC01986_p = HC00020_p + HC00202_p	-1.0	0.0		# Arachidonyl-CoA(p) + H2O(p) <-- CoA(p) + Arachidonate(p)
r0309	HC00016_m + HC00150_m = HC00015_m + HC01411_m	-1.0	1.0		# Palmitoyl-CoA(m) + NADP+(m) <=> (2E)-Hexadecenoyl-CoA(m) + NADPH(m)
r0310	HC00150_m + HC00329_m = HC00324_m + HC01411_m	0.0	1.0		# Palmitoyl-CoA(m) + Ubiquinone(m) --> (2E)-Hexadecenoyl-CoA(m) + Ubiquinol(m)
r0311	HC00012_r + HC00020_r + HC00226_r = HC00023_r + HC00030_r + HC00150_r	0.0	1.0		# Palmitate(r) + ATP(r) + CoA(r) --> Palmitoyl-CoA(r) + AMP(r) + PPi(r)
r0312	HC00012_c + HC00020_c + HC00226_c = HC00023_c + HC00030_c + HC00150_c	0.0	1.0		# Palmitate(c) + ATP(c) + CoA(c) --> Palmitoyl-CoA(c) + AMP(c) + PPi(c)
r0313	HC00068_c + HC00150_c = HC00020_c + HC00021_c + HC01019_c	-1.0	1.0		# Serine(c) + Palmitoyl-CoA(c) <=> 3-Dehydrosphinganine(c) + CoA(c) + CO2(c)
r0314	HC00068_c + HC00151_c = HC00011_c + HC00916_c	-1.0	1.0		# Serine(c) + Homocysteine(c) <=> H2O(c) + L-Cystathionine(c)
r0315	HC00153_c = HC00266_c	-1.0	1.0		# Citrate(c) <=> Isocitrate(c)
r0316	HC00153_m = HC00266_m	-1.0	1.0		# Citrate(m) <=> Isocitrate(m)
r0317	HC00153_m = HC00011_m + HC00342_m	-1.0	1.0		# Citrate(m) <=> cis-Aconitate(m) + H2O(m)
r0318	HC00012_c + HC00158_c = HC00023_c + HC01668_c	-1.0	1.0		# ATP(c) + Propanoate(c) <=> PPi(c) + Propinol_adenylate(c)
r0319	HC00012_m + HC00158_m = HC00023_m + HC01668_m	-1.0	1.0		# ATP(m) + Propanoate(m) <=> PPi(m) + Propinol_adenylate(m)
r0320	HC00012_c + HC00020_c + HC00159_c = HC00023_c + HC00030_c + HC00282_c	0.0	1.0		# ATP(c) + CoA(c) + Acetoacetate(c) --> AMP(c) + PPi(c) + Acetoacetyl-CoA(c)
r0321	HC00012_m + HC00020_m + HC00159_m = HC00023_m + HC00030_m + HC00282_m	0.0	1.0		# ATP(m) + CoA(m) + Acetoacetate(m) --> AMP(m) + PPi(m) + Acetoacetyl-CoA(m)
r0322	HC00302_m = HC00033_m + HC00159_m	-1.0	1.0		# HMG-CoA(m) <=> Acetyl-CoA(m) + Acetoacetate(m)
r0323	HC00013_m + HC00661_m = HC00014_m + HC00159_m	-1.0	1.0		# NAD+(m) + (R)-3-Hydroxybutanoate(m) <=> NADH(m) + Acetoacetate(m)
r0324	HC00120_c + HC00159_c = HC00011_c + HC00648_c	-1.0	1.0		# Fumarate(c) + Acetoacetate(c) <=> Fumarylacetoacetate(c) + H2O(c)
r0325	HC00159_m = HC00021_m + HC00193_m	-1.0	1.0		# Acetoacetate(m) <=> CO2(m) + Acetone(m)
r0326	HC00162_r = HC00021_r + HC00181_r	0.0	1.0		# UDP-glucuronate(r) --> UDP-xylose(r) + CO2(r)
r0327	HC00016_c + HC00235_c = HC00015_c + HC00163_c	-1.0	0.0		# Glycerate(c) + NADP+(c) <-- Hydroxypyruvate(c) + NADPH(c)
r0328	HC00055_c + HC00164_c = HC00019_c + HC00356_c	0.0	1.0		# Carbamoyl-P(c) + Aspartate(c) --> Pi(c) + N-Carbamoyl-L-aspartate(c)
r0329	HC00079_m + HC00164_m = HC00019_m + HC00277_m	-1.0	1.0		# Carbamoyl-P(m) + Ornithine(m) <=> Pi(m) + Citrulline(m)
r0330	HC00013_c + HC00582_c = HC00014_c + HC00170_c	-1.0	0.0		# Dihydrothymine(c) + NAD+(c) <-- Thymine(c) + NADH(c)
r0331	HC00013_m + HC00582_m = HC00014_m + HC00170_m	-1.0	0.0		# Dihydrothymine(m) + NAD+(m) <-- Thymine(m) + NADH(m)
r0332	HC00016_c + HC00582_c = HC00015_c + HC00170_c	-1.0	0.0		# Dihydrothymine(c) + NADP+(c) <-- Thymine(c) + NADPH(c)
r0333	HC00016_r + HC00178_r = HC00015_r + HC00693_r	-1.0	1.0		# Cholesterol(r) + NADP+(r) <=> Provitamin_D3(r) + NADPH(r)
r0334	HC00016_r + HC00178_r = HC00015_r + HC00847_r	-1.0	1.0		# Cholesterol(r) + NADP+(r) <=> NADPH(r) + Desmosterol(r)
r0335	HC00015_r + HC00017_r + HC00178_r = HC00011_r + HC00016_r + HC01146_r	-1.0	1.0		# Cholesterol(r) + O2(r) + NADPH(r) <=> 7alpha-Hydroxycholesterol(r) + H2O(r) + NADP+(r)
r0336	HC00012_c + HC00180_c = HC00018_c + HC00293_c	0.0	1.0		# ATP(c) + Ethanolamine(c) --> ADP(c) + Ethanolamine-P(c)
r0337	HC00012_c + HC00186_c = HC00018_c + HC00214_c	-1.0	1.0		# ATP(c) + 3PG(c) <=> ADP(c) + 1,3DPG(c)
r0338	HC00013_c + HC00186_c = HC00014_c + HC01082_c	0.0	1.0		# 3PG(c) + NAD+(c) --> 3-Phosphonooxypyruvate(c) + NADH(c)
r0339	HC00012_c + HC00235_c = HC00018_c + HC00186_c	0.0	1.0		# ATP(c) + Glycerate(c) --> ADP(c) + 3PG(c)
r0340	HC00012_m + HC00235_m = HC00018_m + HC00186_m	0.0	1.0		# ATP(m) + Glycerate(m) --> ADP(m) + 3PG(m)
r0341	HC00463_c = HC00186_c	-1.0	1.0		# 2PG(c) <=> 3PG(c)
r0342	HC00016_r + HC00292_r = HC00015_r + HC00021_r + HC00188_r	-1.0	1.0		# 6-Phospho-D-gluconate(r) + NADP+(r) <=> NADPH(r) + CO2(r) + Ribulose-5P(r)
r0343	HC00016_c + HC00292_c = HC00015_c + HC00021_c + HC00188_c	-1.0	1.0		# 6-Phospho-D-gluconate(c) + NADP+(c) <=> NADPH(c) + CO2(c) + Ribulose-5P(c)
r0344	HC00188_c = HC00209_c	-1.0	1.0		# Ribulose-5P(c) <=> D-Xylulose-5P(c)
r0345	HC00012_c + HC00304_c = HC00018_c + HC00192_c	-1.0	1.0		# ATP(c) + dAMP(c) <=> ADP(c) + dADP(c)
r0346	HC00011_c + HC00196_c = HC00024_c + HC00255_c	-1.0	1.0		# H2O(c) + Adenosine(c) <=> Inosine(c) + NH3(c)
r0347	HC00011_s + HC00196_s = HC00024_s + HC00255_s	-1.0	1.0		# H2O(s) + Adenosine(s) <=> Inosine(s) + NH3(s)
r0348	HC00012_c + HC00198_c = HC00018_c + HC00308_c	0.0	1.0		# ATP(c) + Thymidine(c) --> ADP(c) + dTMP(c)
r0349	HC00012_m + HC00198_m = HC00018_m + HC00308_m	0.0	1.0		# ATP(m) + Thymidine(m) --> ADP(m) + dTMP(m)
r0350	HC00011_c + HC00308_c = HC00019_c + HC00198_c	0.0	1.0		# dTMP(c) + H2O(c) --> Thymidine(c) + Pi(c)
r0351	HC00011_m + HC00308_m = HC00019_m + HC00198_m	0.0	1.0		# dTMP(m) + H2O(m) --> Thymidine(m) + Pi(m)
r0352	HC00019_c + HC00198_c = HC00170_c + HC00489_c	-1.0	1.0		# Thymidine(c) + Pi(c) <=> Thymine(c) + 2-Deoxy-D-ribose-1P(c)
r0353	HC00012_c + HC00040_c = HC00018_c + HC00094_c	0.0	1.0		# Glucose(c) + ATP(c) --> Glucose-6P(c) + ADP(c)
r0354	HC00040_c + HC00084_c = HC00094_c + HC00104_c	0.0	1.0		# Glucose(c) + ITP(c) --> Glucose-6P(c) + IDP(c)
r0355	HC00040_c + HC00129_c = HC00094_c + HC00192_c	0.0	1.0		# Glucose(c) + dATP(c) --> Glucose-6P(c) + dADP(c)
r0356	HC00012_c + HC00097_c = HC00018_c + HC00088_c	0.0	0.005		# Fructose(c) + ATP(c) --> Fructose-6P(c) + ADP(c)
r0357	HC00084_c + HC00097_c = HC00088_c + HC00104_c	0.0	0.005		# Fructose(c) + ITP(c) --> Fructose-6P(c) + IDP(c)
r0358	HC00097_c + HC00129_c = HC00088_c + HC00192_c	0.0	0.005		# Fructose(c) + dATP(c) --> Fructose-6P(c) + dADP(c)
r0359	HC00012_c + HC00154_c = HC00018_c + HC00246_c	0.0	1.0		# Mannose(c) + ATP(c) --> Mannose-6P(c) + ADP(c)
r0360	HC00084_c + HC00154_c = HC00104_c + HC00246_c	0.0	1.0		# Mannose(c) + ITP(c) --> Mannose-6P(c) + IDP(c)
r0361	HC00129_c + HC00154_c = HC00192_c + HC00246_c	0.0	1.0		# Mannose(c) + dATP(c) --> Mannose-6P(c) + dADP(c)
r0362	HC00012_c + HC00279_c = HC00018_c + HC00298_c	0.0	1.0		# Glucosamine(c) + ATP(c) --> Glucosamine-6P(c) + ADP(c)
r0363	HC00084_c + HC00279_c = HC00104_c + HC00298_c	0.0	1.0		# Glucosamine(c) + ITP(c) --> Glucosamine-6P(c) + IDP(c)
r0364	HC00129_c + HC00279_c = HC00192_c + HC00298_c	0.0	1.0		# Glucosamine(c) + dATP(c) --> Glucosamine-6P(c) + dADP(c)
r0365	HC00013_m + HC00625_m = HC00014_m + HC00203_m	0.0	1.0		# Hydracrylate(m) + NAD+(m) --> NADH(m) + 3-Oxopropanoate(m)
r0366	HC00011_c + HC00207_c = HC00681_c + HC01161_c	0.0	1.0		# ACP(c) + H2O(c) --> Phosphopantetheine(c) + Apo-ACP(c)
r0367	HC00033_c + HC00207_c = HC00020_c + HC01204_c	-1.0	1.0		# Acetyl-CoA(c) + ACP(c) <=> CoA(c) + Acetyl-ACP(c)
r0368	HC00020_c + HC01161_c = HC00059_c + HC00207_c	0.0	1.0		# CoA(c) + Apo-ACP(c) --> PAP(c) + ACP(c)
r0369	HC00086_c + HC00207_c = HC00020_c + HC00717_c	-1.0	1.0		# ACP(c) + Malonyl-CoA(c) <=> CoA(c) + Malonyl-ACP(c)
r0370	HC00116_c + HC01436_c = HC00115_c + HC00209_c	-1.0	1.0		# Sedoheptulose-7P(c) + GAP(c) <=> Ribose-5P(c) + D-Xylulose-5P(c)
r0371	HC00011_c + HC00360_c = HC00212_c	-1.0	1.0		# 5,10-Methenyl-THF(c) + H2O(c) <=> 10-Formyl-THF(c)
r0372	HC00011_m + HC00360_m = HC00212_m	-1.0	0.0		# 5,10-Methenyl-THF(m) + H2O(m) <-- 10-Formyl-THF(m)
r0373	HC00127_p + HC00213_p = HC00023_p + HC00288_p	-1.0	1.0		# Dimethylallyl-PP(p) + Isopentenyl-PP(p) <=> PPi(p) + Geranyl-PP(p)
r0374	HC00011_c + HC00217_c = HC00024_c + HC00309_c	-1.0	1.0		# dCMP(c) + H2O(c) <=> dUMP(c) + NH3(c)
r0375	HC00011_c + HC00217_c = HC00019_c + HC00574_c	0.0	1.0		# dCMP(c) + H2O(c) --> Deoxycytidine(c) + Pi(c)
r0376	HC00012_c + HC00217_c = HC00018_c + HC00506_c	-1.0	1.0		# ATP(c) + dCMP(c) <=> ADP(c) + dCDP(c)
r0377	HC00012_c + HC00574_c = HC00018_c + HC00217_c	0.0	1.0		# ATP(c) + Deoxycytidine(c) --> ADP(c) + dCMP(c)
r0378	HC00011_c + HC00506_c = HC00019_c + HC00217_c	0.0	1.0		# dCDP(c) + H2O(c) --> dCMP(c) + Pi(c)
r0379	HC00011_c + HC00219_c = HC00024_c + HC00320_c	-1.0	1.0		# Guanine(c) + H2O(c) <=> Xanthine(c) + NH3(c)
r0380	HC00011_s + HC01441_s = HC00019_s + HC00220_s	-1.0	1.0		# Lactose-6P(s) + H2O(s) <=> Lactose(s) + Pi(s)
r0381	HC00011_c + HC00013_c + HC00406_c = HC00014_c + HC00222_c	-1.0	1.0		# NAD+(c) + H2O(c) + Hypotaurine(c) <=> NADH(c) + Taurine(c)
r0382	HC00013_m + HC00437_m = HC00014_m + HC00225_m	-1.0	1.0		# Dihydrolipoamide(m) + NAD+(m) <=> Lipoamide(m) + NADH(m)
r0383	HC00032_m + HC00225_m = HC00021_m + HC00682_m	0.0	1.0		# Pyruvate(m) + Lipoamide(m) --> S-Acetyldihydrolipoamide(m) + CO2(m)
r0384	HC00035_m + HC00225_m = HC00021_m + HC00695_m	0.0	1.0		# AKG(m) + Lipoamide(m) --> S-Succinyldihydrolipoamide(m) + CO2(m)
r0385	HC00139_m + HC00225_m = HC00021_m + HC01292_m	0.0	1.0		# 3-Methyl-2-oxobutyrate(m) + Lipoamide(m) --> CO2(m) + S-(2-Methylpropanoyl)-dihydrolipoamide(m)
r0386	HC00211_m + HC00225_m = HC00021_m + HC01377_m	0.0	1.0		# 4-Methyl-2-oxopentanoate(m) + Lipoamide(m) --> S-(3-Methylbutanoyl)-dihydrolipoamide(m) + CO2(m)
r0387	HC00011_c + HC01607_c = HC00207_c + HC00226_c	-1.0	1.0		# Hexadecanoyl-ACP(c) + H2O(c) <=> ACP(c) + Palmitate(c)
r0388	HC00011_c + HC00017_c + HC00416_c = HC00024_c + HC00036_c + HC00227_c	-1.0	1.0		# H2O(c) + O2(c) + Pyridoxamine(c) <=> Pyridoxal(c) + H2O2(c) + NH3(c)
r0389	HC00017_c + HC00268_c = HC00036_c + HC00227_c	-1.0	1.0		# Pyridoxine(c) + O2(c) <=> Pyridoxal(c) + H2O2(c)
r0390	HC00011_s + HC00229_s = 2.0 HC00040_s	-1.0	1.0		# H2O(s) + Isomaltose(s) <=> 2 Glucose(s)
r0391	HC00023_c + HC00703_c = HC00117_c + HC00230_c	-1.0	1.0		# Nicotinate_ribonucleotide(c) + PPi(c) <=> Nicotinate(c) + PRPP(c)
r0392	HC00011_c + HC00013_c + HC00436_c = HC00014_c + HC00235_c	-1.0	1.0		# Glyceraldehyde(c) + NAD+(c) + H2O(c) <=> Glycerate(c) + NADH(c)
r0393	HC00011_m + HC00013_m + HC00436_m = HC00014_m + HC00235_m	0.0	1.0		# Glyceraldehyde(m) + NAD+(m) + H2O(m) --> Glycerate(m) + NADH(m)
r0394	HC00011_c + HC00013_c + HC00238_c = HC00014_c + HC00320_c	-1.0	1.0		# Hypoxanthine(c) + NAD+(c) + H2O(c) <=> Xanthine(c) + NADH(c)
r0395	HC00011_c + HC00017_c + HC00238_c = HC00036_c + HC00320_c	-1.0	1.0		# Hypoxanthine(c) + O2(c) + H2O(c) <=> Xanthine(c) + H2O2(c)
r0396	HC00011_r + HC00094_r = HC00019_r + HC00040_r	0.0	1.0		# H2O(r) + Glucose-6P(r) --> Glucose(r) + Pi(r)
r0397	HC00014_c + HC00242_c = HC00013_c + HC00245_c	-1.0	1.0		# Dihydrobiopterin(c) + NADH(c) <=> Tetrahydrobiopterin(c) + NAD+(c)
r0398	HC00015_c + HC00242_c = HC00016_c + HC00245_c	-1.0	1.0		# Dihydrobiopterin(c) + NADPH(c) <=> Tetrahydrobiopterin(c) + NADP+(c)
r0399	HC00017_c + HC00081_c + HC00245_c = HC00011_c + HC00085_c + HC00242_c	-1.0	1.0		# Tetrahydrobiopterin(c) + Phenylalanine(c) + O2(c) <=> Dihydrobiopterin(c) + Tyrosine(c) + H2O(c)
r0400	HC00013_c + HC00017_c + HC00244_c = HC00011_c + HC00014_c + HC01115_c	-1.0	1.0		# NAD+(c) + O2(c) + N-Acetylneuraminate(c) <=> NeuNGc(c) + NADH(c) + H2O(c)
r0401	HC00011_c + HC01734_c = HC00019_c + HC00244_c	0.0	1.0		# N-Acetylneuraminate-9P(c) + H2O(c) --> Pi(c) + N-Acetylneuraminate(c)
r0402	HC00016_c + HC00245_c = HC00015_c + HC01254_c	-1.0	0.0		# Tetrahydrobiopterin(c) + NADP+(c) <-- NADPH(c) + 6-Lactoyl-5,6,7,8-tetrahydropterin(c)
r0403	HC00017_c + HC00080_c + HC00245_c = HC00011_c + HC00242_c + HC00472_c	-1.0	1.0		# Tetrahydrobiopterin(c) + Tryptophan(c) + O2(c) <=> 5-Hydroxy-L-tryptophan(c) + Dihydrobiopterin(c) + H2O(c)
r0404	HC00246_c = HC00466_c	0.0	1.0		# Mannose-6P(c) --> Mannose-1P(c)
r0405	HC00246_c = HC00088_c	-1.0	1.0		# Mannose-6P(c) <=> Fructose-6P(c)
r0406	HC00116_c + HC01436_c = HC00088_c + HC00247_c	-1.0	1.0		# Sedoheptulose-7P(c) + GAP(c) <=> Fructose-6P(c) + Erythrose-4P(c)
r0407	HC00361_c = HC00109_c + HC00247_c	-1.0	1.0		# Sedoheptulose-1,7PP(c) <=> DHAP(c) + Erythrose-4P(c)
r0408	HC00012_c + HC01436_c = HC00018_c + HC00361_c	-1.0	1.0		# ATP(c) + Sedoheptulose-7P(c) <=> ADP(c) + Sedoheptulose-1,7PP(c)
r0409	HC00077_c + HC01436_c = HC00025_c + HC00361_c	-1.0	1.0		# UTP(c) + Sedoheptulose-7P(c) <=> UDP(c) + Sedoheptulose-1,7PP(c)
r0410	HC00011_s + HC00252_s = HC00023_s + HC00306_s	-1.0	1.0		# dGTP(s) + H2O(s) <=> dGMP(s) + PPi(s)
r0411	HC00012_c + HC00305_c = HC00018_c + HC00252_c	-1.0	1.0		# ATP(c) + dGDP(c) <=> ADP(c) + dGTP(c)
r0412	HC00012_m + HC00305_m = HC00018_m + HC00252_m	-1.0	0.0		# ATP(m) + dGDP(m) <-- ADP(m) + dGTP(m)
r0413	HC00032_c + HC00252_c = HC00076_c + HC00305_c	-1.0	0.0		# dGTP(c) + Pyruvate(c) <-- PEP(c) + dGDP(c)
r0414	HC00012_m + HC00101_m + HC00253_m = HC00018_m + HC00019_m + HC00495_m	0.0	1.0		# ATP(m) + Propanoyl-CoA(m) + HCO3-(m) --> ADP(m) + Pi(m) + Methylmalonyl-CoA(m)
r0415	HC00019_c + HC00255_c = HC00238_c + HC00456_c	-1.0	1.0		# Inosine(c) + Pi(c) <=> Ribose-1P(c) + Hypoxanthine(c)
r0416	HC00285_c + HC00329_m = HC00256_c + HC00324_m	0.0	1.0		# Ubiquinone(m) + (S)-Dihydroorotate(c) --> Orotate(c) + Ubiquinol(m)
r0417	HC00023_c + HC00669_c = HC00117_c + HC00256_c	-1.0	1.0		# PPi(c) + Orotidine-5P(c) <=> Orotate(c) + PRPP(c)
r0418	HC00019_c + HC00259_c = HC00106_c + HC00456_c	-1.0	1.0		# Uridine(c) + Pi(c) <=> Uracil(c) + Ribose-1P(c)
r0419	HC00011_c + HC00381_c = HC00024_c + HC00259_c	-1.0	1.0		# Cytidine(c) + H2O(c) <=> Uridine(c) + NH3(c)
r0420	HC00029_c + HC00439_c = HC00031_c + HC00260_c	-1.0	1.0		# SAM(c) + Guanidinoacetate(c) <=> SAH(c) + Creatine(c)
r0421	HC00066_c + HC00442_c = HC00023_c + HC00263_c	0.0	1.0		# CTP(c) + Phosphocholine(c) --> PPi(c) + CDP-choline(c)
r0422	HC00016_c + HC00266_c = HC00015_c + HC01434_c	-1.0	1.0		# Isocitrate(c) + NADP+(c) <=> Oxalosuccinate(c) + NADPH(c)
r0423	HC00016_m + HC00266_m = HC00015_m + HC01434_m	-1.0	1.0		# Isocitrate(m) + NADP+(m) <=> Oxalosuccinate(m) + NADPH(m)
r0424	HC00016_p + HC00266_p = HC00015_p + HC01434_p	-1.0	1.0		# Isocitrate(p) + NADP+(p) <=> Oxalosuccinate(p) + NADPH(p)
r0425	HC00013_m + HC00266_m = HC00014_m + HC01434_m	-1.0	1.0		# Isocitrate(m) + NAD+(m) <=> Oxalosuccinate(m) + NADH(m)
r0426	HC00266_m = HC00011_m + HC00342_m	-1.0	1.0		# Isocitrate(m) <=> cis-Aconitate(m) + H2O(m)
r0427	HC00016_c + HC00317_c = HC00015_c + HC00267_c	-1.0	1.0		# Xylitol(c) + NADP+(c) <=> L-Xylulose(c) + NADPH(c)
r0428	HC00012_c + HC00268_c = HC00018_c + HC00459_c	-1.0	1.0		# ATP(c) + Pyridoxine(c) <=> ADP(c) + Pyridoxine-P(c)
r0429	HC00132_c + HC00683_c = HC00165_c + HC00269_c	-1.0	1.0		# S-Adenosylmethioninamine(c) + Putrescine(c) <=> 5-Methylthioadenosine(c) + Spermidine(c)
r0430	HC00086_r + HC00270_r = HC00020_r + HC10859_r	-1.0	1.0		# Malonyl-CoA(r) + L-Carnitine(r) <=> CoA(r) + Malonyl-Carnitin(r)
r0431	HC00086_c + HC00270_c = HC00020_c + HC10859_c	-1.0	1.0		# Malonyl-CoA(c) + L-Carnitine(c) <=> CoA(c) + Malonyl-Carnitin(c)
r0432	HC00086_m + HC00270_m = HC00020_m + HC10859_m	-1.0	1.0		# Malonyl-CoA(m) + L-Carnitine(m) <=> CoA(m) + Malonyl-Carnitin(m)
r0433	HC00086_p + HC00270_p = HC00020_p + HC10859_p	-1.0	0.0		# Malonyl-CoA(p) + L-Carnitine(p) <-- CoA(p) + Malonyl-Carnitin(p)
r0434	HC00150_r + HC00270_r = HC00020_r + HC01034_r	-1.0	1.0		# Palmitoyl-CoA(r) + L-Carnitine(r) <=> CoA(r) + L-Palmitoylcarnitine(r)
r0435	HC00150_c + HC00270_c = HC00020_c + HC01034_c	-1.0	1.0		# Palmitoyl-CoA(c) + L-Carnitine(c) <=> CoA(c) + L-Palmitoylcarnitine(c)
r0436	HC00150_m + HC00270_m = HC00020_m + HC01034_m	-1.0	0.0		# Palmitoyl-CoA(m) + L-Carnitine(m) <-- CoA(m) + L-Palmitoylcarnitine(m)
r0437	HC00150_p + HC00270_p = HC00020_p + HC01034_p	-1.0	1.0		# Palmitoyl-CoA(p) + L-Carnitine(p) <=> CoA(p) + L-Palmitoylcarnitine(p)
r0438	HC00270_r + HC01983_r = HC00020_r + HC10855_r	-1.0	1.0		# Linoleoyl-CoA(r) + L-Carnitine(r) <=> CoA(r) + linoleic-Carnitine(r)
r0439	HC00270_c + HC01983_c = HC00020_c + HC10855_c	-1.0	1.0		# Linoleoyl-CoA(c) + L-Carnitine(c) <=> CoA(c) + linoleic-Carnitine(c)
r0440	HC00270_p + HC01983_p = HC00020_p + HC10855_p	0.0	1.0		# Linoleoyl-CoA(p) + L-Carnitine(p) --> CoA(p) + linoleic-Carnitine(p)
r0441	HC00270_r + HC01986_r = HC00020_r + HC12236_r	-1.0	1.0		# Arachidonyl-CoA(r) + L-Carnitine(r) <=> CoA(r) + Arachidonyl-Carnitine(r)
r0442	HC00270_c + HC01986_c = HC00020_c + HC12236_c	-1.0	1.0		# Arachidonyl-CoA(c) + L-Carnitine(c) <=> CoA(c) + Arachidonyl-Carnitine(c)
r0443	HC00270_p + HC01986_p = HC00020_p + HC12236_p	0.0	1.0		# Arachidonyl-CoA(p) + L-Carnitine(p) --> CoA(p) + Arachidonyl-Carnitine(p)
r0444	HC00270_r + HC10852_r = HC00020_r + HC10854_r	-1.0	1.0		# palmitoleoyl-CoA(r) + L-Carnitine(r) <=> CoA(r) + palmitoleoyl-Carnitine(r)
r0445	HC00270_c + HC10852_c = HC00020_c + HC10854_c	-1.0	1.0		# palmitoleoyl-CoA(c) + L-Carnitine(c) <=> CoA(c) + palmitoleoyl-Carnitine(c)
r0446	HC00270_m + HC10852_m = HC00020_m + HC10854_m	-1.0	1.0		# palmitoleoyl-CoA(m) + L-Carnitine(m) <=> CoA(m) + palmitoleoyl-Carnitine(m)
r0447	HC00012_c + HC00271_c = HC00018_c + HC01702_c	0.0	1.0		# Sphingosine(c) + ATP(c) --> Sphingosine-1P(c) + ADP(c)
r0448	HC00013_m + HC00020_m + HC00273_m = HC00014_m + HC00021_m + HC00411_m	-1.0	1.0		# 2-Oxoadipate(m) + CoA(m) + NAD+(m) <=> Glutaryl-CoA(m) + CO2(m) + NADH(m)
r0449	HC00016_c + HC00024_c + HC00273_c = HC00011_c + HC00015_c + HC00907_c	-1.0	1.0		# 2-Oxoadipate(c) + NH3(c) + NADP+(c) <=> 2-Aminomuconate(c) + NADPH(c) + H2O(c)
r0450	HC00035_m + HC00599_m = HC00034_m + HC00273_m	-1.0	1.0		# AKG(m) + L-2-Aminoadipate(m) <=> 2-Oxoadipate(m) + Glutamate(m)
r0451	HC00225_m + HC00273_m = HC00021_m + HC01712_m	0.0	1.0		# 2-Oxoadipate(m) + Lipoamide(m) --> S-Glutaryldihydrolipoamide(m) + CO2(m)
r0452	HC00051_c + HC01030_c = HC00023_c + HC00275_c	-1.0	0.0		# GTP(c) + L-Fucose-1P(c) <-- PPi(c) + GDP-L-fucose(c)
r0453	HC00012_c + HC00055_c + HC00277_c = HC00023_c + HC00030_c + HC01113_c	-1.0	1.0		# ATP(c) + Citrulline(c) + Aspartate(c) <=> AMP(c) + PPi(c) + Argininosuccinate(c)
r0454	HC00011_c + HC00985_c = HC00061_c + HC00278_c	-1.0	1.0		# L-Formylkynurenine(c) + H2O(c) <=> Formate(c) + Kynurenine(c)
r0455	HC00015_c + HC00017_c + HC00278_c = HC00011_c + HC00016_c + HC01079_c	-1.0	1.0		# Kynurenine(c) + O2(c) + NADPH(c) <=> H2O(c) + 3-Hydroxy-L-kynurenine(c) + NADP+(c)
r0456	HC00012_c + HC00280_c = HC00018_c + HC00306_c	0.0	1.0		# ATP(c) + Deoxyguanosine(c) --> ADP(c) + dGMP(c)
r0457	HC00012_m + HC00280_m = HC00018_m + HC00306_m	0.0	1.0		# ATP(m) + Deoxyguanosine(m) --> ADP(m) + dGMP(m)
r0458	HC00011_c + HC00306_c = HC00019_c + HC00280_c	0.0	1.0		# dGMP(c) + H2O(c) --> Pi(c) + Deoxyguanosine(c)
r0459	HC00019_c + HC00280_c = HC00219_c + HC00489_c	-1.0	1.0		# Pi(c) + Deoxyguanosine(c) <=> Guanine(c) + 2-Deoxy-D-ribose-1P(c)
r0460	HC00013_m + HC00686_m = HC00014_m + HC00282_m	-1.0	1.0		# (S)-3-Hydroxybutyryl-CoA(m) + NAD+(m) <=> NADH(m) + Acetoacetyl-CoA(m)
r0461	HC00020_c + HC00302_c = HC00011_c + HC00033_c + HC00282_c	-1.0	1.0		# HMG-CoA(c) + CoA(c) <=> Acetyl-CoA(c) + H2O(c) + Acetoacetyl-CoA(c)
r0462	HC00020_m + HC00302_m = HC00011_m + HC00033_m + HC00282_m	-1.0	1.0		# HMG-CoA(m) + CoA(m) <=> Acetyl-CoA(m) + H2O(m) + Acetoacetyl-CoA(m)
r0463	HC00020_p + HC00302_p = HC00011_p + HC00033_p + HC00282_p	-1.0	1.0		# HMG-CoA(p) + CoA(p) <=> Acetyl-CoA(p) + H2O(p) + Acetoacetyl-CoA(p)
r0464	HC00011_m + HC00016_m + HC00428_m = HC00015_m + HC00284_m	-1.0	1.0		# H2O(m) + 4-Aminobutanal(m) + NADP+(m) <=> 4-Aminobutyrate(m) + NADPH(m)
r0465	HC00012_c + HC00133_c + HC00284_c = HC00023_c + HC00030_c + HC00576_c	0.0	1.0		# ATP(c) + Histidine(c) + 4-Aminobutyrate(c) --> AMP(c) + PPi(c) + Homocarnosine(c)
r0466	HC00011_c + HC00576_c = HC00133_c + HC00284_c	0.0	1.0		# H2O(c) + Homocarnosine(c) --> 4-Aminobutyrate(c) + Histidine(c)
r0467	HC00011_c + HC00285_c = HC00356_c	-1.0	0.0		# H2O(c) + (S)-Dihydroorotate(c) <-- N-Carbamoyl-L-aspartate(c)
r0468	HC00127_p + HC00288_p = HC00023_p + HC00362_p	-1.0	1.0		# Isopentenyl-PP(p) + Geranyl-PP(p) <=> PPi(p) + Farnesyl-PP(p)
r0469	HC00016_c + HC00289_c = HC00015_c + HC00290_c	-1.0	1.0		# Thioredoxin(c) + NADP+(c) <=> Oxidized_thioredoxin(c) + NADPH(c)
r0470	HC00011_c + HC00129_c + HC00290_c = HC00012_c + HC00289_c	-1.0	1.0		# dATP(c) + Oxidized_thioredoxin(c) + H2O(c) <=> Thioredoxin(c) + ATP(c)
r0471	HC00011_c + HC00192_c + HC00290_c = HC00018_c + HC00289_c	-1.0	1.0		# dADP(c) + Oxidized_thioredoxin(c) + H2O(c) <=> Thioredoxin(c) + ADP(c)
r0472	HC00011_c + HC00252_c + HC00290_c = HC00051_c + HC00289_c	-1.0	1.0		# dGTP(c) + Oxidized_thioredoxin(c) + H2O(c) <=> Thioredoxin(c) + GTP(c)
r0473	HC00011_c + HC00290_c + HC00305_c = HC00043_c + HC00289_c	-1.0	1.0		# dGDP(c) + Oxidized_thioredoxin(c) + H2O(c) <=> Thioredoxin(c) + GDP(c)
r0474	HC00011_c + HC00290_c + HC00367_c = HC00066_c + HC00289_c	-1.0	1.0		# dCTP(c) + Oxidized_thioredoxin(c) + H2O(c) <=> Thioredoxin(c) + CTP(c)
r0475	HC00011_c + HC00290_c + HC00369_c = HC00077_c + HC00289_c	-1.0	1.0		# dUTP(c) + Oxidized_thioredoxin(c) + H2O(c) <=> Thioredoxin(c) + UTP(c)
r0476	HC00011_c + HC00290_c + HC00506_c = HC00110_c + HC00289_c	-1.0	1.0		# dCDP(c) + Oxidized_thioredoxin(c) + H2O(c) <=> Thioredoxin(c) + CDP(c)
r0477	HC00011_c + HC00290_c + HC00768_c = HC00025_c + HC00289_c	-1.0	1.0		# dUDP(c) + Oxidized_thioredoxin(c) + H2O(c) <=> Thioredoxin(c) + UDP(c)
r0478	HC00011_r + HC00733_r = HC00292_r	-1.0	1.0		# Glucono-1,5-lactone-6P(r) + H2O(r) <=> 6-Phospho-D-gluconate(r)
r0479	HC00011_c + HC00733_c = HC00292_c	-1.0	1.0		# Glucono-1,5-lactone-6P(c) + H2O(c) <=> 6-Phospho-D-gluconate(c)
r0480	HC00029_c + HC00293_c = HC00031_c + HC00718_c	-1.0	1.0		# SAM(c) + Ethanolamine-P(c) <=> SAH(c) + N-Methylethanolamine-P(c)
r0481	HC00066_c + HC00293_c = HC00023_c + HC00433_c	0.0	1.0		# Ethanolamine-P(c) + CTP(c) --> PPi(c) + CDP-ethanolamine(c)
r0482	HC00013_m + HC00705_m = HC00014_m + HC00296_m	0.0	1.0		# 3-Hydroxyisobutyrate(m) + NAD+(m) --> 2-Methyl-3-oxopropanoate(m) + NADH(m)
r0483	HC00035_m + HC00715_m = HC00034_m + HC00296_m	-1.0	1.0		# D-3-Amino-isobutanoate(m) + AKG(m) <=> 2-Methyl-3-oxopropanoate(m) + Glutamate(m)
r0484	HC00032_m + HC00715_m = HC00048_m + HC00296_m	-1.0	1.0		# D-3-Amino-isobutanoate(m) + Pyruvate(m) <=> 2-Methyl-3-oxopropanoate(m) + Alanine(m)
r0485	HC00033_c + HC00298_c = HC00020_c + HC00303_c	0.0	1.0		# Glucosamine-6P(c) + Acetyl-CoA(c) --> CoA(c) + N-Acetylglucosamine-6P(c)
r0486	HC00011_c + HC00303_c = HC00042_c + HC00298_c	-1.0	1.0		# N-Acetylglucosamine-6P(c) + H2O(c) <=> Glucosamine-6P(c) + Acetate(c)
r0487	HC00011_c + HC00300_c = HC00019_c + HC00088_c	0.0	1.0		# Fructose-1,6PP(c) + H2O(c) --> Fructose-6P(c) + Pi(c)
r0488	2.0 HC00016_c + HC00020_c + HC00343_c = 2.0 HC00015_c + HC00302_c	-1.0	1.0		# (R)-Mevalonate(c) + CoA(c) + 2 NADP+(c) <=> HMG-CoA(c) + 2 NADPH(c)
r0489	2.0 HC00016_p + HC00020_p + HC00343_p = 2.0 HC00015_p + HC00302_p	-1.0	1.0		# (R)-Mevalonate(p) + CoA(p) + 2 NADP+(p) <=> HMG-CoA(p) + 2 NADPH(p)
r0490	HC00302_m = HC00011_m + HC01081_m	-1.0	1.0		# HMG-CoA(m) <=> 3-Methylglutaconyl-CoA(m) + H2O(m)
r0491	HC00303_c = HC01256_c	0.0	1.0		# N-Acetylglucosamine-6P(c) --> N-Acetylglucosamine-1P(c)
r0492	HC00011_c + HC00304_c = HC00019_c + HC00431_c	0.0	1.0		# dAMP(c) + H2O(c) --> Deoxyadenosine(c) + Pi(c)
r0493	HC00012_c + HC00431_c = HC00018_c + HC00304_c	0.0	1.0		# ATP(c) + Deoxyadenosine(c) --> ADP(c) + dAMP(c)
r0494	HC00011_s + HC00307_s = HC00019_s + HC00308_s	-1.0	1.0		# dTDP(s) + H2O(s) <=> dTMP(s) + Pi(s)
r0495	HC00012_c + HC00307_c = HC00018_c + HC00368_c	0.0	1.0		# ATP(c) + dTDP(c) --> ADP(c) + dTTP(c)
r0496	HC00012_c + HC00308_c = HC00018_c + HC00307_c	0.0	1.0		# ATP(c) + dTMP(c) --> ADP(c) + dTDP(c)
r0497	HC00011_s + HC00368_s = HC00019_s + HC00307_s	-1.0	1.0		# dTTP(s) + H2O(s) <=> dTDP(s) + Pi(s)
r0498	HC00012_m + HC00309_m = HC00018_m + HC00768_m	0.0	1.0		# ATP(m) + dUMP(m) --> ADP(m) + dUDP(m)
r0499	HC00012_c + HC00410_c = HC00018_c + HC00309_c	-1.0	1.0		# ATP(c) + Deoxyuridine(c) <=> ADP(c) + dUMP(c)
r0500	HC00011_m + HC00369_m = HC00023_m + HC00309_m	0.0	1.0		# H2O(m) + dUTP(m) --> dUMP(m) + PPi(m)
r0501	HC00140_c + HC00309_c = HC00308_c + HC00340_c	-1.0	1.0		# dUMP(c) + 5,10-Methylene-THF(c) <=> Dihydrofolate(c) + dTMP(c)
r0502	HC00011_c + HC00013_c + HC00320_c = HC00014_c + HC00310_c	-1.0	1.0		# Xanthine(c) + NAD+(c) + H2O(c) <=> NADH(c) + Urate(c)
r0503	HC00011_p + HC00013_p + HC00320_p = HC00014_p + HC00310_p	0.0	1.0		# Xanthine(p) + NAD+(p) + H2O(p) --> NADH(p) + Urate(p)
r0504	HC00011_c + HC00017_c + HC00320_c = HC00036_c + HC00310_c	-1.0	1.0		# Xanthine(c) + H2O(c) + O2(c) <=> H2O2(c) + Urate(c)
r0505	HC00011_p + HC00017_p + HC00320_p = HC00036_p + HC00310_p	-1.0	0.0		# Xanthine(p) + H2O(p) + O2(p) <-- H2O2(p) + Urate(p)
r0506	HC00019_c + HC00322_c = HC00219_c + HC00456_c	-1.0	1.0		# Pi(c) + Guanosine(c) <=> Guanine(c) + Ribose-1P(c)
r0507	4.0 HC00083_m + 2.0 HC00123_m + HC00324_m = 4.0 HC00083_c + 2.0 HC00124_m + HC00329_m	0.0	1.0		# Ubiquinol(m) + 2 Ferricytochrome_C(m) + 4 H+(PG)(m) --> Ubiquinone(m) + 4 H+(PG)(c) + 2 Ferrocytochrome_C(m)
r0508	HC00013_m + 4.0 HC00083_c + HC00324_m = HC00014_m + 4.0 HC00083_m + HC00329_m	-1.0	0.0		# Ubiquinol(m) + NAD+(m) + 4 H+(PG)(c) <-- Ubiquinone(m) + NADH(m) + 4 H+(PG)(m)
r0509	HC00049_m + HC00329_m = HC00120_m + HC00324_m	0.0	1.0		# Ubiquinone(m) + Succinate(m) --> Ubiquinol(m) + Fumarate(m)
r0510	HC00017_c + HC00150_c + 2.0 HC00619_c = 2.0 HC00011_c + 2.0 HC00617_c + HC10852_c	-1.0	1.0		# Palmitoyl-CoA(c) + O2(c) + 2 Ferrocytochrome_b5(c) <=> palmitoleoyl-CoA(c) + 2 Ferricytochrome_b5(c) + 2 H2O(c)
r0511	HC00017_c + HC00338_c + 2.0 HC00619_c = 2.0 HC00011_c + HC00400_c + 2.0 HC00617_c	-1.0	1.0		# Stearoyl-CoA(c) + O2(c) + 2 Ferrocytochrome_b5(c) <=> Oleoyl-CoA(c) + 2 Ferricytochrome_b5(c) + 2 H2O(c)
r0512	HC00013_c + HC00340_c = HC00014_c + HC00396_c	-1.0	1.0		# Dihydrofolate(c) + NAD+(c) <=> Folate(c) + NADH(c)
r0513	HC00016_c + HC00340_c = HC00015_c + HC00396_c	-1.0	1.0		# Dihydrofolate(c) + NADP+(c) <=> Folate(c) + NADPH(c)
r0514	HC00016_m + HC00340_m = HC00015_m + HC00396_m	-1.0	0.0		# Dihydrofolate(m) + NADP+(m) <-- Folate(m) + NADPH(m)
r0515	HC00012_p + HC00343_p = HC00018_p + HC00670_p	-1.0	1.0		# ATP(p) + (R)-Mevalonate(p) <=> ADP(p) + (R)-5-Phosphomevalonate(p)
r0516	HC00011_c + HC00348_c = HC00975_c	0.0	1.0		# 5,6-Dihydrouracil(c) + H2O(c) --> 3-Ureidopropionate(c)
r0517	HC01496_m = HC00021_m + HC00349_m	-1.0	1.0		# 2-Amino-3-oxoadipate(m) <=> CO2(m) + 5-Aminolevulinate(m)
r0518	HC00034_c + HC00483_c = HC00102_c + HC00357_c	-1.0	1.0		# Glutamate(c) + 5-Formiminotetrahydrofolate(c) <=> THF(c) + N-Formimino-L-glutamate(c)
r0519	HC00011_c + HC01157_c = HC00357_c	-1.0	1.0		# H2O(c) + 4-Imidazolone-5-propanoate(c) <=> N-Formimino-L-glutamate(c)
r0520	HC00019_c + HC01628_c = HC00230_c + HC00456_c	0.0	1.0		# Nicotinate_D-ribonucleoside(c) + Pi(c) --> Nicotinate(c) + Ribose-1P(c)
r0521	HC00019_c + HC00838_c = HC00320_c + HC00456_c	-1.0	1.0		# Xanthosine(c) + Pi(c) <=> Xanthine(c) + Ribose-1P(c)
r0522	HC01125_m = HC00011_m + HC00360_m	-1.0	0.0		# 5-Formyl-THF(m) <-- 5,10-Methenyl-THF(m) + H2O(m)
r0523	HC00012_m + HC01125_m = HC00018_m + HC00019_m + HC00360_m	0.0	1.0		# ATP(m) + 5-Formyl-THF(m) --> ADP(m) + Pi(m) + 5,10-Methenyl-THF(m)
r0524	HC00483_c = HC00024_c + HC00360_c	-1.0	1.0		# 5-Formiminotetrahydrofolate(c) <=> 5,10-Methenyl-THF(c) + NH3(c)
r0525	HC00011_m + HC00013_m + HC00363_m = HC00014_m + HC00034_m + HC01230_m	-1.0	1.0		# NAD+(m) + H2O(m) + Saccharopine(m) <=> Glutamate(m) + 2-Aminoadipate_6-semialdehyde(m) + NADH(m)
r0526	HC00011_m + HC00016_m + HC00363_m = HC00015_m + HC00034_m + HC01230_m	-1.0	1.0		# H2O(m) + Saccharopine(m) + NADP+(m) <=> Glutamate(m) + 2-Aminoadipate_6-semialdehyde(m) + NADPH(m)
r0527	HC00011_c + HC00366_c = HC00024_c + HC00703_c	-1.0	1.0		# H2O(c) + Nicotinamide_D-ribonucleotide(c) <=> Nicotinate_ribonucleotide(c) + NH3(c)
r0528	HC00012_c + HC00506_c = HC00018_c + HC00367_c	-1.0	1.0		# ATP(c) + dCDP(c) <=> ADP(c) + dCTP(c)
r0529	HC00012_c + HC00768_c = HC00018_c + HC00369_c	-1.0	1.0		# ATP(c) + dUDP(c) <=> ADP(c) + dUTP(c)
r0530	HC00012_m + HC00768_m = HC00018_m + HC00369_m	0.0	1.0		# ATP(m) + dUDP(m) --> ADP(m) + dUTP(m)
r0531	HC00369_c + HC00381_c = HC00060_c + HC00768_c	-1.0	1.0		# Cytidine(c) + dUTP(c) <=> dUDP(c) + CMP(c)
r0532	2.0 HC00162_r + HC00385_r = 2.0 HC00025_r + HC01616_r	0.0	1.0		# Bilirubin(r) + 2 UDP-glucuronate(r) --> 2 UDP(r) + Bilirubin-bisglucuronoside(r)
r0533	HC00033_r + HC00270_r = HC00020_r + HC00966_r	-1.0	1.0		# Acetyl-CoA(r) + L-Carnitine(r) <=> CoA(r) + O-Acetylcarnitine(r)
r0534	HC00033_c + HC00270_c = HC00020_c + HC00966_c	-1.0	1.0		# Acetyl-CoA(c) + L-Carnitine(c) <=> CoA(c) + O-Acetylcarnitine(c)
r0535	HC00033_m + HC00270_m = HC00020_m + HC00966_m	-1.0	0.0		# Acetyl-CoA(m) + L-Carnitine(m) <-- CoA(m) + O-Acetylcarnitine(m)
r0536	HC00033_p + HC00270_p = HC00020_p + HC00966_p	-1.0	1.0		# Acetyl-CoA(p) + L-Carnitine(p) <=> CoA(p) + O-Acetylcarnitine(p)
r0537	HC00675_c = HC00293_c + HC00405_c	-1.0	0.0		# Sphinganine-1P(c) <-- Ethanolamine-P(c) + Hexadecanal(c)
r0538	HC00451_c = HC00021_c + HC00406_c	-1.0	1.0		# 3-Sulfinoalanine(c) <=> CO2(c) + Hypotaurine(c)
r0539	HC00017_c + HC00823_c = HC00406_c	-1.0	1.0		# Cysteamine(c) + O2(c) <=> Hypotaurine(c)
r0540	HC00019_c + HC00410_c = HC00106_c + HC00489_c	-1.0	1.0		# Pi(c) + Deoxyuridine(c) <=> Uracil(c) + 2-Deoxy-D-ribose-1P(c)
r0541	HC00329_m + HC00411_m = HC00021_m + HC00324_m + HC00572_m	-1.0	1.0		# Glutaryl-CoA(m) + Ubiquinone(m) <=> Crotonyl-CoA(m) + CO2(m) + Ubiquinol(m)
r0542	HC00012_c + HC00416_c = HC00018_c + HC00475_c	0.0	1.0		# ATP(c) + Pyridoxamine(c) --> ADP(c) + Pyridoxamine-P(c)
r0543	HC00017_c + HC00423_c = HC00635_c	-1.0	1.0		# Homogentisate(c) + O2(c) <=> 4-Maleylacetoacetate(c)
r0544	HC00017_c + HC00699_c = HC00021_c + HC00423_c	-1.0	1.0		# 4-Hydroxyphenylpyruvate(c) + O2(c) <=> Homogentisate(c) + CO2(c)
r0545	HC00011_c + HC00013_c + HC00448_c = HC00014_c + HC01781_c	-1.0	1.0		# NAD+(c) + H2O(c) + Phenylacetaldehyde(c) <=> NADH(c) + Phenylacetate(c)
r0546	HC00011_m + HC00013_m + HC00448_m = HC00014_m + HC01781_m	-1.0	1.0		# NAD+(m) + H2O(m) + Phenylacetaldehyde(m) <=> NADH(m) + Phenylacetate(m)
r0547	HC00011_c + HC00016_c + HC00448_c = HC00015_c + HC01781_c	-1.0	1.0		# H2O(c) + Phenylacetaldehyde(c) + NADP+(c) <=> NADPH(c) + Phenylacetate(c)
r0548	HC00011_m + HC00016_m + HC00448_m = HC00015_m + HC01781_m	-1.0	1.0		# H2O(m) + Phenylacetaldehyde(m) + NADP+(m) <=> NADPH(m) + Phenylacetate(m)
r0549	HC00011_m + HC00013_m + HC00428_m = HC00014_m + HC00284_m	-1.0	1.0		# NAD+(m) + H2O(m) + 4-Aminobutanal(m) <=> 4-Aminobutyrate(m) + NADH(m)
r0550	HC00011_c + HC00431_c = HC00024_c + HC01493_c	-1.0	1.0		# Deoxyadenosine(c) + H2O(c) <=> Deoxyinosine(c) + NH3(c)
r0551	HC00019_c + HC00431_c = HC00144_c + HC00489_c	-1.0	1.0		# Deoxyadenosine(c) + Pi(c) <=> 2-Deoxy-D-ribose-1P(c) + Adenine(c)
r0552	HC00011_c + HC00013_c + HC00435_c = HC00014_c + HC00515_c	-1.0	1.0		# NAD+(c) + H2O(c) + Betaine_aldehyde(c) <=> Betaine(c) + NADH(c)
r0553	HC00011_c + HC00016_c + HC00435_c = HC00015_c + HC00515_c	-1.0	1.0		# H2O(c) + Betaine_aldehyde(c) + NADP+(c) <=> Betaine(c) + NADPH(c)
r0554	HC00662_c = HC00109_c + HC00436_c	-1.0	1.0		# Fructose-1P(c) <=> DHAP(c) + Glyceraldehyde(c)
r0555	HC00033_m + HC00437_m = HC00020_m + HC00682_m	-1.0	0.0		# Acetyl-CoA(m) + Dihydrolipoamide(m) <-- CoA(m) + S-Acetyldihydrolipoamide(m)
r0556	HC00093_m + HC00437_m = HC00020_m + HC00695_m	-1.0	1.0		# Dihydrolipoamide(m) + Succinyl-CoA(m) <=> CoA(m) + S-Succinyldihydrolipoamide(m)
r0557	HC00411_m + HC00437_m = HC00020_m + HC01712_m	-1.0	0.0		# Glutaryl-CoA(m) + Dihydrolipoamide(m) <-- CoA(m) + S-Glutaryldihydrolipoamide(m)
r0558	HC00011_c + HC00013_c + HC01522_c = HC00014_c + HC00460_c	-1.0	1.0		# Gentisate_aldehyde(c) + NAD+(c) + H2O(c) <=> 2,5-Dihydroxybenzoate(c) + NADH(c)
r0559	HC00036_c + HC00460_c = HC00011_c + HC00017_c + HC01522_c	-1.0	1.0		# 2,5-Dihydroxybenzoate(c) + H2O2(c) <=> Gentisate_aldehyde(c) + O2(c) + H2O(c)
r0560	HC00329_m + HC00462_m = HC00324_m + HC01122_m	0.0	1.0		# Isobutyryl-CoA(m) + Ubiquinone(m) --> Methacrylyl-CoA(m) + Ubiquinol(m)
r0561	HC00437_m + HC00462_m = HC00020_m + HC01292_m	-1.0	0.0		# Isobutyryl-CoA(m) + Dihydrolipoamide(m) <-- CoA(m) + S-(2-Methylpropanoyl)-dihydrolipoamide(m)
r0562	HC00017_c + HC00464_c = HC01288_c	-1.0	1.0		# 3-Hydroxyanthranilate(c) + O2(c) <=> 2-Amino-3-carboxymuconate_semialdehyde(c)
r0563	HC00011_c + HC01079_c = HC00048_c + HC00464_c	-1.0	1.0		# H2O(c) + 3-Hydroxy-L-kynurenine(c) <=> 3-Hydroxyanthranilate(c) + Alanine(c)
r0564	HC00472_c = HC00021_c + HC00533_c	-1.0	1.0		# 5-Hydroxy-L-tryptophan(c) <=> Serotonin(c) + CO2(c)
r0565	HC00012_c + HC00474_c = HC00018_c + HC01257_c	0.0	1.0		# ATP(c) + N-Acetyl-D-mannosamine(c) --> ADP(c) + N-Acetylmannosamine-6P(c)
r0566	HC00011_c + HC00478_c = HC00019_c + HC00838_c	0.0	1.0		# Xanthosine-5P(c) + H2O(c) --> Xanthosine(c) + Pi(c)
r0567	HC00011_c + HC00484_c = HC00019_c + HC00088_c	0.0	1.0		# Fructose-2,6PP(c) + H2O(c) --> Fructose-6P(c) + Pi(c)
r0568	HC00487_c = HC00099_c + HC00856_c	0.0	1.0		# gamma-Glutamyl-cysteine(c) --> Cysteine(c) + 5-Oxoproline(c)
r0569	HC00019_c + HC01493_c = HC00238_c + HC00489_c	-1.0	1.0		# Pi(c) + Deoxyinosine(c) <=> Hypoxanthine(c) + 2-Deoxy-D-ribose-1P(c)
r0570	HC00489_c = HC00490_c	-1.0	1.0		# 2-Deoxy-D-ribose-1P(c) <=> 2-Deoxy-D-ribose-5P(c)
r0571	HC00011_m + HC00495_m = HC00020_m + HC00900_m	-1.0	1.0		# Methylmalonyl-CoA(m) + H2O(m) <=> Methylmalonate(m) + CoA(m)
r0572	HC00721_m = HC00495_m	-1.0	1.0		# (R)-Methylmalonyl-CoA(m) <=> Methylmalonyl-CoA(m)
r0573	HC00012_r + HC00020_r + HC00502_r = HC00023_r + HC00030_r + HC00844_r	-1.0	1.0		# ATP(r) + Cholate(r) + CoA(r) <=> AMP(r) + PPi(r) + Choloyl-CoA(r)
r0574	HC00269_c + HC00683_c = HC00165_c + HC00525_c	-1.0	1.0		# S-Adenosylmethioninamine(c) + Spermidine(c) <=> 5-Methylthioadenosine(c) + Spermine(c)
r0575	HC00015_r + HC01118_r = HC00016_r + HC00023_r + HC00526_r	-1.0	1.0		# Presqualene-PP(r) + NADPH(r) <=> PPi(r) + Squalene(r) + NADP+(r)
r0576	HC00015_r + HC00017_r + HC00526_r = HC00011_r + HC00016_r + HC00645_r	-1.0	1.0		# Squalene(r) + NADPH(r) + O2(r) <=> H2O(r) + Squalene_2,3-oxide(r) + NADP+(r)
r0577	HC01157_c = HC00011_c + HC00534_c	-1.0	1.0		# 4-Imidazolone-5-propanoate(c) <=> Urocanate(c) + H2O(c)
r0578	HC00012_c + HC00554_c = HC00018_c + HC00681_c	-1.0	1.0		# ATP(c) + Pantetheine(c) <=> ADP(c) + Phosphopantetheine(c)
r0579	HC00012_m + HC00554_m = HC00018_m + HC00681_m	-1.0	1.0		# ATP(m) + Pantetheine(m) <=> ADP(m) + Phosphopantetheine(m)
r0580	HC01231_c = HC00021_c + HC00554_c	-1.0	1.0		# N-Pantothenoylcysteine(c) <=> CO2(c) + Pantetheine(c)
r0581	HC00011_c + HC00554_c = HC00568_c + HC00823_c	-1.0	1.0		# H2O(c) + Pantetheine(c) <=> Pantothenate(c) + Cysteamine(c)
r0582	HC00012_c + HC00556_c = HC00018_c + HC00675_c	0.0	1.0		# ATP(c) + Sphinganine(c) --> ADP(c) + Sphinganine-1P(c)
r0583	HC00016_c + HC00556_c = HC00015_c + HC01019_c	-1.0	1.0		# Sphinganine(c) + NADP+(c) <=> 3-Dehydrosphinganine(c) + NADPH(c)
r0584	HC00011_c + HC00564_c = HC00030_c + HC00703_c	-1.0	1.0		# H2O(c) + Deamido-NAD(c) <=> AMP(c) + Nicotinate_ribonucleotide(c)
r0585	HC00012_c + HC00703_c = HC00023_c + HC00564_c	0.0	1.0		# ATP(c) + Nicotinate_ribonucleotide(c) --> PPi(c) + Deamido-NAD(c)
r0586	HC00012_c + HC00568_c = HC00018_c + HC01127_c	0.0	1.0		# ATP(c) + Pantothenate(c) --> ADP(c) + D-4-Phosphopantothenate(c)
r0587	HC00011_s + HC01104_s = HC00019_s + HC00570_s	-1.0	1.0		# 4-Nitrophenyl-P(s) + H2O(s) <=> PNP(s) + Pi(s)
r0588	HC00686_m = HC00011_m + HC00572_m	-1.0	1.0		# (S)-3-Hydroxybutyryl-CoA(m) <=> Crotonyl-CoA(m) + H2O(m)
r0589	HC00012_c + HC00681_c = HC00023_c + HC00575_c	0.0	1.0		# ATP(c) + Phosphopantetheine(c) --> PPi(c) + Dephospho-CoA(c)
r0590	HC00012_m + HC00681_m = HC00023_m + HC00575_m	0.0	1.0		# ATP(m) + Phosphopantetheine(m) --> PPi(m) + Dephospho-CoA(m)
r0591	HC00011_c + HC00575_c = HC00030_c + HC00681_c	-1.0	1.0		# H2O(c) + Dephospho-CoA(c) <=> Phosphopantetheine(c) + AMP(c)
r0592	HC01557_m = HC00011_m + HC00579_m	-1.0	0.0		# 3-Hydroxypropionyl-CoA(m) <-- H2O(m) + Acrylyl-CoA(m)
r0593	HC00011_c + HC00582_c = HC01371_c	0.0	1.0		# Dihydrothymine(c) + H2O(c) --> 3-Ureidoisobutyrate(c)
r0594	HC00011_c + HC00013_c + HC01230_c = HC00014_c + HC00599_c	-1.0	1.0		# 2-Aminoadipate_6-semialdehyde(c) + NAD+(c) + H2O(c) <=> NADH(c) + L-2-Aminoadipate(c)
r0595	HC00096_c + HC00600_c = HC00032_c + HC01501_c	0.0	1.0		# Mercaptopyruvate(c) + Sulfite(c) --> Pyruvate(c) + H2S2O3(c)
r0596	HC00020_m + HC00625_m = HC00011_m + HC01557_m	-1.0	0.0		# Hydracrylate(m) + CoA(m) <-- 3-Hydroxypropionyl-CoA(m) + H2O(m)
r0597	HC00012_c + HC00626_c = HC00018_c + HC01030_c	-1.0	0.0		# ATP(c) + 6-Deoxy-L-galactose(c) <-- ADP(c) + L-Fucose-1P(c)
r0598	HC00626_c = HC00832_c	0.0	1.0		# 6-Deoxy-L-galactose(c) --> L-Fuculose(c)
r0599	HC00628_c = HC00011_c + HC00643_c	0.0	1.0		# Hydroxymethylbilane(c) --> UroporphyrinogenIII(c) + H2O(c)
r0600	HC00013_m + HC00020_m + HC00139_m = HC00014_m + HC00021_m + HC00462_m	-1.0	1.0		# 3-Methyl-2-oxobutyrate(m) + CoA(m) + NAD+(m) <=> Isobutyryl-CoA(m) + CO2(m) + NADH(m)
r0601	HC00013_m + HC00020_m + HC00211_m = HC00014_m + HC00021_m + HC01021_m	-1.0	1.0		# 4-Methyl-2-oxopentanoate(m) + CoA(m) + NAD+(m) <=> Isovaleryl-CoA(m) + CO2(m) + NADH(m)
r0602	HC00013_m + HC00020_m + HC01123_m = HC00014_m + HC00021_m + HC00632_m	-1.0	1.0		# 2-Oxo-3-methylvalerate(m) + CoA(m) + NAD+(m) <=> 2-Methylbutyryl-CoA(m) + CO2(m) + NADH(m)
r0603	HC00329_m + HC00632_m = HC00324_m + HC01102_m	-1.0	1.0		# 2-Methylbutyryl-CoA(m) + Ubiquinone(m) <=> Tiglyl-CoA(m) + Ubiquinol(m)
r0604	HC00437_m + HC00632_m = HC00020_m + HC01376_m	-1.0	0.0		# 2-Methylbutyryl-CoA(m) + Dihydrolipoamide(m) <-- S-(2-Methylbutanoyl)-dihydrolipoamide(m) + CoA(m)
r0605	HC00635_c = HC00648_c	-1.0	1.0		# 4-Maleylacetoacetate(c) <=> Fumarylacetoacetate(c)
r0606	HC00643_c = 4.0 HC00021_c + HC01085_c	0.0	1.0		# UroporphyrinogenIII(c) --> CoproporphyrinogenIII(c) + 4 CO2(c)
r0607	HC00645_r = HC00833_r	-1.0	1.0		# Squalene_2,3-oxide(r) <=> Lanosterol(r)
r0608	HC00017_c + HC01085_c = 2.0 HC00011_c + 2.0 HC00021_c + HC00656_c	0.0	1.0		# CoproporphyrinogenIII(c) + O2(c) --> Protoporphyrinogen_IX(c) + 2 CO2(c) + 2 H2O(c)
r0609	3.0 HC00017_m + 2.0 HC00656_m = 6.0 HC00011_m + 2.0 HC00905_m	0.0	1.0		# 2 Protoporphyrinogen_IX(m) + 3 O2(m) --> 2 Protoporphyrin(m) + 6 H2O(m)
r0610	HC00066_c + HC00664_c = HC00110_c + HC01180_c	-1.0	1.0		# D-Tagatose-6P(c) + CTP(c) <=> CDP(c) + Tagatose-1,6PP(c)
r0611	HC00084_c + HC00664_c = HC00104_c + HC01180_c	-1.0	1.0		# D-Tagatose-6P(c) + ITP(c) <=> IDP(c) + Tagatose-1,6PP(c)
r0612	HC00012_p + HC00670_p = HC00018_p + HC00685_p	-1.0	1.0		# ATP(p) + (R)-5-Phosphomevalonate(p) <=> ADP(p) + (R)-5-Diphosphomevalonate(p)
r0613	HC01276_c = HC00021_c + HC00681_c	-1.0	1.0		# (R)-4-Phosphopantothenoyl-cysteine(c) <=> CO2(c) + Phosphopantetheine(c)
r0614	HC01276_m = HC00021_m + HC00681_m	-1.0	1.0		# (R)-4-Phosphopantothenoyl-cysteine(m) <=> CO2(m) + Phosphopantetheine(m)
r0615	HC00013_c + HC00690_c = HC00014_c + HC01261_c	-1.0	1.0		# NAD+(c) + trans-4-Hydroxy-L-proline(c) <=> L-1-Pyrroline-3-hydroxy-5-carboxylate(c) + NADH(c)
r0616	HC00013_m + HC00690_m = HC00014_m + HC01261_m	-1.0	1.0		# NAD+(m) + trans-4-Hydroxy-L-proline(m) <=> L-1-Pyrroline-3-hydroxy-5-carboxylate(m) + NADH(m)
r0617	HC00016_c + HC00690_c = HC00015_c + HC01261_c	-1.0	1.0		# trans-4-Hydroxy-L-proline(c) + NADP+(c) <=> L-1-Pyrroline-3-hydroxy-5-carboxylate(c) + NADPH(c)
r0618	HC00016_m + HC00690_m = HC00015_m + HC01261_m	-1.0	1.0		# trans-4-Hydroxy-L-proline(m) + NADP+(m) <=> L-1-Pyrroline-3-hydroxy-5-carboxylate(m) + NADPH(m)
r0619	HC00016_m + HC00019_m + HC00694_m = HC00015_m + HC01092_m	-1.0	0.0		# L-Glutamate_5-semialdehyde(m) + Pi(m) + NADP+(m) <-- NADPH(m) + Glutamyl-5P(m)
r0620	HC00225_m + HC01435_m = HC00071_m + HC00695_m	-1.0	1.0		# 3-Carboxy-1-hydroxypropyl-ThPP(m) + Lipoamide(m) <=> S-Succinyldihydrolipoamide(m) + Thiamin-PP(m)
r0621	HC00103_c = HC00094_c	-1.0	1.0		# Glucose-1P(c) <=> Glucose-6P(c)
r0622	HC00011_c + HC00703_c = HC00019_c + HC01628_c	0.0	1.0		# Nicotinate_ribonucleotide(c) + H2O(c) --> Nicotinate_D-ribonucleoside(c) + Pi(c)
r0623	HC00021_c + HC00023_c + HC00703_c = HC00117_c + HC01168_c	-1.0	1.0		# Nicotinate_ribonucleotide(c) + PPi(c) + CO2(c) <=> Quinolinate(c) + PRPP(c)
r0624	HC00013_m + HC00020_m + HC00296_m = HC00014_m + HC00721_m	-1.0	1.0		# 2-Methyl-3-oxopropanoate(m) + CoA(m) + NAD+(m) <=> (R)-Methylmalonyl-CoA(m) + NADH(m)
r0625	HC00011_c + HC00013_c + HC00757_c = HC00014_c + HC01340_c	0.0	1.0		# NAD+(c) + H2O(c) + 3alpha,7alpha,12alpha-Trihydroxy-5beta-cholestan-26-al(c) --> 3alpha,7alpha,12alpha-Trihydroxy-5beta-cholestanate(c) + NADH(c)
r0626	HC00013_c + HC01455_c = HC00014_c + HC00757_c	0.0	1.0		# 5beta-Cholestane-3alpha,7alpha,12alpha,26-tetrol(c) + NAD+(c) --> NADH(c) + 3alpha,7alpha,12alpha-Trihydroxy-5beta-cholestan-26-al(c)
r0627	HC00011_s + HC01444_s = HC00114_s + HC00122_s	-1.0	1.0		# Galactosylglycerol(s) + H2O(s) <=> Galactose(s) + Glycerol(s)
r0628	HC00101_p + HC00844_p = HC00020_p + HC01473_p	-1.0	0.0		# Propanoyl-CoA(p) + Choloyl-CoA(p) <-- CoA(p) + 3alpha,7alpha,12alpha-Trihydroxy-5beta-24-oxocholestanoyl-CoA(p)
r0629	HC00045_c + HC00844_c = HC00020_c + HC00863_c	-1.0	1.0		# Choloyl-CoA(c) + Glycine(c) <=> CoA(c) + Glycocholate(c)
r0630	HC00222_c + HC00844_c = HC00020_c + HC01378_c	-1.0	1.0		# Choloyl-CoA(c) + Taurine(c) <=> CoA(c) + Taurocholate(c)
r0631	HC00222_p + HC00844_p = HC00020_p + HC01378_p	0.0	1.0		# Choloyl-CoA(p) + Taurine(p) --> CoA(p) + Taurocholate(p)
r0632	HC00016_r + HC00847_r = HC00015_r + HC01373_r	-1.0	1.0		# Desmosterol(r) + NADP+(r) <=> 7-Dehydrodesmosterol(r) + NADPH(r)
r0633	HC00016_m + HC00869_m = HC00015_m + HC01415_m	-1.0	1.0		# Octanoyl-CoA(m) + NADP+(m) <=> (2E)-Octenoyl-CoA(m) + NADPH(m)
r0634	HC00033_m + HC00869_m = HC00020_m + HC01404_m	-1.0	1.0		# Acetyl-CoA(m) + Octanoyl-CoA(m) <=> CoA(m) + 3-Oxodecanoyl-CoA(m)
r0635	HC00033_p + HC00869_p = HC00020_p + HC01404_p	-1.0	0.0		# Acetyl-CoA(p) + Octanoyl-CoA(p) <-- CoA(p) + 3-Oxodecanoyl-CoA(p)
r0636	HC00270_m + HC00869_m = HC00020_m + HC01007_m	-1.0	0.0		# L-Carnitine(m) + Octanoyl-CoA(m) <-- L-Octanoylcarnitine(m) + CoA(m)
r0637	HC00270_p + HC00869_p = HC00020_p + HC01007_p	0.0	1.0		# L-Carnitine(p) + Octanoyl-CoA(p) --> L-Octanoylcarnitine(p) + CoA(p)
r0638	HC00016_m + HC00850_m = HC00015_m + HC01078_m	-1.0	1.0		# Lauroyl-CoA(m) + NADP+(m) <=> (2E)-Dodecenoyl-CoA(m) + NADPH(m)
r0639	HC00033_m + HC00850_m = HC00020_m + HC01400_m	-1.0	0.0		# Lauroyl-CoA(m) + Acetyl-CoA(m) <-- CoA(m) + 3-Oxotetradecanoyl-CoA(m)
r0640	HC00033_p + HC00850_p = HC00020_p + HC01400_p	-1.0	0.0		# Lauroyl-CoA(p) + Acetyl-CoA(p) <-- CoA(p) + 3-Oxotetradecanoyl-CoA(p)
r0641	HC00011_c + HC00898_c = HC00034_c + HC01664_c	-1.0	1.0		# Leukotriene_C4(c) + H2O(c) <=> LTD4(c) + Glutamate(c)
r0642	HC00011_c + HC00013_c + HC00296_c = HC00014_c + HC00900_c	-1.0	1.0		# 2-Methyl-3-oxopropanoate(c) + NAD+(c) + H2O(c) <=> Methylmalonate(c) + NADH(c)
r0643	HC00011_m + HC00013_m + HC00296_m = HC00014_m + HC00900_m	-1.0	1.0		# 2-Methyl-3-oxopropanoate(m) + NAD+(m) + H2O(m) <=> Methylmalonate(m) + NADH(m)
r0644	HC00036_c + HC00900_c = HC00011_c + HC00017_c + HC00296_c	-1.0	1.0		# Methylmalonate(c) + H2O2(c) <=> 2-Methyl-3-oxopropanoate(c) + O2(c) + H2O(c)
r0645	HC00011_c + HC00013_c + HC01186_c = HC00014_c + HC00907_c	-1.0	1.0		# 2-Aminomuconate_semialdehyde(c) + NAD+(c) + H2O(c) <=> 2-Aminomuconate(c) + NADH(c)
r0646	HC00011_c + HC00985_c = HC00048_c + HC01553_c	-1.0	1.0		# L-Formylkynurenine(c) + H2O(c) <=> Formylanthranilate(c) + Alanine(c)
r0647	HC00011_c + HC00945_c = HC01547_c	-1.0	1.0		# Xanthurenate(c) + H2O(c) <=> 4-(2-Amino-3-hydroxyphenyl)-2,4-dioxobutanoate(c)
r0648	HC00034_s + HC00955_s = HC00011_s + HC01577_s	-1.0	1.0		# L-3-Cyanoalanine(s) + Glutamate(s) <=> gamma-Glutamyl-beta-cyanoalanine(s) + H2O(s)
r0649	HC00034_s + HC00955_s = HC00011_s + HC00021_s + HC01700_s	-1.0	1.0		# L-3-Cyanoalanine(s) + Glutamate(s) <=> gamma-Glutamyl-3-aminopropiononitrile(s) + H2O(s) + CO2(s)
r0650	HC00012_r + HC00020_r + HC00958_r = HC00023_r + HC00030_r + HC01426_r	-1.0	1.0		# ATP(r) + CoA(r) + Chenodiol(r) <=> AMP(r) + PPi(r) + Chenodeoxycholoyl-CoA(r)
r0651	HC00012_c + HC00020_c + HC00958_c = HC00023_c + HC00030_c + HC01426_c	-1.0	1.0		# ATP(c) + CoA(c) + Chenodiol(c) <=> AMP(c) + PPi(c) + Chenodeoxycholoyl-CoA(c)
r0652	HC00016_m + HC00971_m = HC00015_m + HC01412_m	-1.0	1.0		# Myristoyl-CoA(m) + NADP+(m) <=> (2E)-Tetradecenoyl-CoA(m) + NADPH(m)
r0653	HC00033_m + HC00971_m = HC00020_m + HC01398_m	-1.0	0.0		# Myristoyl-CoA(m) + Acetyl-CoA(m) <-- CoA(m) + 3-Oxopalmitoyl-CoA(m)
r0654	HC00033_p + HC00971_p = HC00020_p + HC01398_p	-1.0	0.0		# Myristoyl-CoA(p) + Acetyl-CoA(p) <-- CoA(p) + 3-Oxopalmitoyl-CoA(p)
r0655	HC00329_m + HC01021_m = HC00324_m + HC01047_m	-1.0	1.0		# Isovaleryl-CoA(m) + Ubiquinone(m) <=> 3-Methylcrotonyl-CoA(m) + Ubiquinol(m)
r0656	HC00437_m + HC01021_m = HC00020_m + HC01377_m	-1.0	0.0		# Isovaleryl-CoA(m) + Dihydrolipoamide(m) <-- S-(3-Methylbutanoyl)-dihydrolipoamide(m) + CoA(m)
r0657	HC01022_m = HC01078_m	-1.0	1.0		# (3Z)-Dodecenoyl-CoA(m) <=> (2E)-Dodecenoyl-CoA(m)
r0658	HC00012_m + HC00253_m + HC01047_m = HC00018_m + HC00019_m + HC01081_m	-1.0	1.0		# ATP(m) + 3-Methylcrotonyl-CoA(m) + HCO3-(m) <=> ADP(m) + Pi(m) + 3-Methylglutaconyl-CoA(m)
r0659	HC00012_c + HC00045_c + HC01053_c = HC00018_c + HC00019_c + HC01190_c	-1.0	1.0		# ATP(c) + 5-Phosphoribosylamine(c) + Glycine(c) <=> ADP(c) + Pi(c) + GAR(c)
r0660	HC01401_m = HC00011_m + HC01078_m	-1.0	1.0		# (S)-3-Hydroxydodecanoyl-CoA(m) <=> (2E)-Dodecenoyl-CoA(m) + H2O(m)
r0661	HC01401_p = HC00011_p + HC01078_p	-1.0	0.0		# (S)-3-Hydroxydodecanoyl-CoA(p) <-- (2E)-Dodecenoyl-CoA(p) + H2O(p)
r0662	HC00035_c + HC01079_c = HC00034_c + HC01547_c	-1.0	1.0		# AKG(c) + 3-Hydroxy-L-kynurenine(c) <=> 4-(2-Amino-3-hydroxyphenyl)-2,4-dioxobutanoate(c) + Glutamate(c)
r0663	HC00035_c + HC00621_c = HC00034_c + HC01082_c	-1.0	0.0		# 3-Phosphoserine(c) + AKG(c) <-- 3-Phosphonooxypyruvate(c) + Glutamate(c)
r0664	HC00013_m + HC01287_m = HC00014_m + HC01101_m	-1.0	1.0		# NAD+(m) + (S)-3-Hydroxy-2-methylbutyryl-CoA(m) <=> 2-Methylacetoacetyl-CoA(m) + NADH(m)
r0665	HC01287_m = HC00011_m + HC01102_m	-1.0	1.0		# (S)-3-Hydroxy-2-methylbutyryl-CoA(m) <=> H2O(m) + Tiglyl-CoA(m)
r0666	HC00012_c + HC01329_c = HC00018_c + HC00019_c + HC01108_c	-1.0	1.0		# ATP(c) + 5-Phosphoribosylformylglycinamidine(c) <=> ADP(c) + Pi(c) + AIR(c)
r0667	HC01347_c = HC00021_c + HC01108_c	-1.0	1.0		# 5-Phosphoribosyl-4-carboxy-5-aminoimidazole(c) <=> AIR(c) + CO2(c)
r0668	HC00066_c + HC01115_c = HC00023_c + HC01162_c	-1.0	1.0		# NeuNGc(c) + CTP(c) <=> PPi(c) + CMP-NeuNGc(c)
r0669	HC00011_m + HC01122_m = HC01223_m	0.0	1.0		# Methacrylyl-CoA(m) + H2O(m) --> 3-Hydroxyisobutyryl-CoA(m)
r0670	HC00225_m + HC01123_m = HC00021_m + HC01376_m	0.0	1.0		# 2-Oxo-3-methylvalerate(m) + Lipoamide(m) --> S-(2-Methylbutanoyl)-dihydrolipoamide(m) + CO2(m)
r0671	HC00066_c + HC00099_c + HC01127_c = HC00023_c + HC00060_c + HC01276_c	0.0	1.0		# D-4-Phosphopantothenate(c) + Cysteine(c) + CTP(c) --> CMP(c) + PPi(c) + (R)-4-Phosphopantothenoyl-cysteine(c)
r0672	HC00016_r + HC01146_r = HC00015_r + HC01464_r	-1.0	1.0		# 7alpha-Hydroxycholesterol(r) + NADP+(r) <=> 7alpha-Hydroxycholest-4-en-3-one(r) + NADPH(r)
r0673	HC00016_c + HC01254_c = HC00015_c + HC01159_c	-1.0	0.0		# 6-Lactoyl-5,6,7,8-tetrahydropterin(c) + NADP+(c) <-- NADPH(c) + 6-Pyruvoyltetrahydropterin(c)
r0674	HC01367_c = HC00418_c + HC01159_c	0.0	1.0		# 6-[(1S,2R)-1,2-Dihydroxy-3-triphosphooxypropyl]-7,8-dihydropterin(c) --> Triphosphate(c) + 6-Pyruvoyltetrahydropterin(c)
r0675	HC00011_c + HC01168_c = HC01288_c	-1.0	1.0		# Quinolinate(c) + H2O(c) <=> 2-Amino-3-carboxymuconate_semialdehyde(c)
r0676	HC01288_c = HC00021_c + HC01186_c	-1.0	1.0		# 2-Amino-3-carboxymuconate_semialdehyde(c) <=> 2-Aminomuconate_semialdehyde(c) + CO2(c)
r0677	HC00212_c + HC01190_c = HC00102_c + HC01281_c	-1.0	1.0		# 10-Formyl-THF(c) + GAR(c) <=> THF(c) + N-Formyl-GAR(c)
r0678	HC00717_c + HC01204_c = HC00021_c + HC00207_c + HC01587_c	-1.0	1.0		# Acetyl-ACP(c) + Malonyl-ACP(c) <=> CO2(c) + ACP(c) + Acetoacetyl-ACP(c)
r0679	HC00012_c + HC01231_c = HC00018_c + HC01276_c	-1.0	1.0		# ATP(c) + N-Pantothenoylcysteine(c) <=> ADP(c) + (R)-4-Phosphopantothenoyl-cysteine(c)
r0680	HC00012_m + HC01231_m = HC00018_m + HC01276_m	-1.0	1.0		# ATP(m) + N-Pantothenoylcysteine(m) <=> ADP(m) + (R)-4-Phosphopantothenoyl-cysteine(m)
r0681	HC01321_c = HC00011_c + HC01255_c	-1.0	1.0		# (R)-3-Hydroxybutanoyl-ACP(c) <=> But-2-enoyl-ACP(c) + H2O(c)
r0682	HC00016_c + HC01588_c = HC00015_c + HC01255_c	-1.0	1.0		# Butyryl-ACP(c) + NADP+(c) <=> But-2-enoyl-ACP(c) + NADPH(c)
r0683	HC00101_m + HC00329_m = HC00324_m + HC00579_m	0.0	1.0		# Propanoyl-CoA(m) + Ubiquinone(m) --> Ubiquinol(m) + Acrylyl-CoA(m)
r0684	HC00019_c + HC01734_c = HC00011_c + HC00076_c + HC01257_c	-1.0	0.0		# N-Acetylneuraminate-9P(c) + Pi(c) <-- PEP(c) + H2O(c) + N-Acetylmannosamine-6P(c)
r0685	2.0 HC00011_m + HC00013_m + HC01261_m = HC00014_m + HC01663_m	-1.0	1.0		# L-1-Pyrroline-3-hydroxy-5-carboxylate(m) + NAD+(m) + 2 H2O(m) <=> NADH(m) + L-erythro-4-Hydroxyglutamate(m)
r0686	2.0 HC00011_m + HC00016_m + HC01261_m = HC00015_m + HC01663_m	-1.0	1.0		# L-1-Pyrroline-3-hydroxy-5-carboxylate(m) + 2 H2O(m) + NADP+(m) <=> NADPH(m) + L-erythro-4-Hydroxyglutamate(m)
r0687	HC00011_c + HC00012_c + HC00067_c + HC01281_c = HC00018_c + HC00019_c + HC00034_c + HC01329_c	-1.0	1.0		# ATP(c) + N-Formyl-GAR(c) + Glutamine(c) + H2O(c) <=> ADP(c) + Pi(c) + Glutamate(c) + 5-Phosphoribosylformylglycinamidine(c)
r0688	HC00011_c + HC00013_c + HC01454_c = HC00014_c + HC01313_c	-1.0	1.0		# 3alpha,7alpha-Dihydroxy-5beta-cholestan-26-al(c) + NAD+(c) + H2O(c) <=> NADH(c) + 3alpha,7alpha-Dihydroxy-5beta-cholestanate(c)
r0689	HC00012_r + HC00020_r + HC01313_r = HC00023_r + HC00030_r + HC01332_r	0.0	1.0		# ATP(r) + CoA(r) + 3alpha,7alpha-Dihydroxy-5beta-cholestanate(r) --> AMP(r) + PPi(r) + 3alpha,7alpha-Dihydroxy-5beta-cholestanoyl-CoA(r)
r0690	HC00012_p + HC00020_p + HC01313_p = HC00023_p + HC00030_p + HC01332_p	-1.0	1.0		# ATP(p) + CoA(p) + 3alpha,7alpha-Dihydroxy-5beta-cholestanate(p) <=> AMP(p) + PPi(p) + 3alpha,7alpha-Dihydroxy-5beta-cholestanoyl-CoA(p)
r0691	HC00016_c + HC01321_c = HC00015_c + HC01587_c	-1.0	1.0		# (R)-3-Hydroxybutanoyl-ACP(c) + NADP+(c) <=> NADPH(c) + Acetoacetyl-ACP(c)
r0692	HC00016_c + HC01322_c = HC00015_c + HC01596_c	-1.0	1.0		# (R)-3-Hydroxydecanoyl-ACP(c) + NADP+(c) <=> 3-Oxodecanoyl-ACP(c) + NADPH(c)
r0693	HC01322_c = HC00011_c + HC01597_c	-1.0	1.0		# (R)-3-Hydroxydecanoyl-ACP(c) <=> (2E)-Decenoyl-ACP(c) + H2O(c)
r0694	HC00016_c + HC01323_c = HC00015_c + HC01593_c	-1.0	1.0		# (R)-3-Hydroxyoctanoyl-ACP(c) + NADP+(c) <=> 3-Oxooctanoyl-ACP(c) + NADPH(c)
r0695	HC01323_c = HC00011_c + HC01594_c	-1.0	1.0		# (R)-3-Hydroxyoctanoyl-ACP(c) <=> (2E)-Octenoyl-ACP(c) + H2O(c)
r0696	HC00016_c + HC01326_c = HC00015_c + HC01605_c	-1.0	1.0		# (R)-3-Hydroxypalmitoyl-ACP(c) + NADP+(c) <=> 3-Oxohexadecanoyl-ACP(c) + NADPH(c)
r0697	HC01326_c = HC00011_c + HC01606_c	-1.0	1.0		# (R)-3-Hydroxypalmitoyl-ACP(c) <=> (2E)-Hexadecenoyl-ACP(c) + H2O(c)
r0698	HC00101_p + HC01426_p = HC00011_p + HC00020_p + HC01332_p	-1.0	1.0		# Propanoyl-CoA(p) + Chenodeoxycholoyl-CoA(p) <=> CoA(p) + 3alpha,7alpha-Dihydroxy-5beta-cholestanoyl-CoA(p) + H2O(p)
r0699	HC01356_c = HC00120_c + HC01334_c	-1.0	1.0		# SAICAR(c) <=> Fumarate(c) + AICAR(c)
r0700	HC00212_c + HC01334_c = HC00102_c + HC01344_c	-1.0	1.0		# 10-Formyl-THF(c) + AICAR(c) <=> THF(c) + FAICAR(c)
r0701	HC00016_c + HC01335_c = HC00015_c + HC01602_c	-1.0	1.0		# HMA(c) + NADP+(c) <=> 3-Oxotetradecanoyl-ACP(c) + NADPH(c)
r0702	HC01335_c = HC00011_c + HC01603_c	-1.0	1.0		# HMA(c) <=> H2O(c) + (2E)-Tetradecenoyl-ACP(c)
r0703	HC00012_r + HC00020_r + HC01340_r = HC00023_r + HC00030_r + HC01348_r	0.0	1.0		# ATP(r) + 3alpha,7alpha,12alpha-Trihydroxy-5beta-cholestanate(r) + CoA(r) --> AMP(r) + PPi(r) + 3alpha,7alpha,12alpha-Trihydroxy-5beta-cholestanoyl-CoA(r)
r0704	HC00012_p + HC00020_p + HC01340_p = HC00023_p + HC00030_p + HC01348_p	-1.0	1.0		# ATP(p) + 3alpha,7alpha,12alpha-Trihydroxy-5beta-cholestanate(p) + CoA(p) <=> AMP(p) + PPi(p) + 3alpha,7alpha,12alpha-Trihydroxy-5beta-cholestanoyl-CoA(p)
r0705	HC00012_c + HC00055_c + HC01347_c = HC00018_c + HC00019_c + HC01356_c	-1.0	1.0		# ATP(c) + 5-Phosphoribosyl-4-carboxy-5-aminoimidazole(c) + Aspartate(c) <=> ADP(c) + Pi(c) + SAICAR(c)
r0706	HC00017_p + HC01348_p = HC00036_p + HC01466_p	0.0	1.0		# O2(p) + 3alpha,7alpha,12alpha-Trihydroxy-5beta-cholestanoyl-CoA(p) --> 3alpha,7alpha,12alpha-Trihydroxy-5beta-cholest-24-enoyl-CoA(p) + H2O2(p)
r0707	3.0 HC00011_s + HC01367_s = 3.0 HC00019_s + HC01361_s	-1.0	1.0		# 6-[(1S,2R)-1,2-Dihydroxy-3-triphosphooxypropyl]-7,8-dihydropterin(s) + 3 H2O(s) <=> Dihydroneopterin(s) + 3 Pi(s)
r0708	HC00011_c + HC01367_c = HC01710_c	-1.0	1.0		# 6-[(1S,2R)-1,2-Dihydroxy-3-triphosphooxypropyl]-7,8-dihydropterin(c) + H2O(c) <=> 2,5-Diamino-6-(5-triphosphoryl-3,4-trihydroxy-2-oxopentyl)-_amino-4-oxopyrimidine(c)
r0709	HC00011_n + HC01367_n = HC01710_n	-1.0	1.0		# 6-[(1S,2R)-1,2-Dihydroxy-3-triphosphooxypropyl]-7,8-dihydropterin(n) + H2O(n) <=> 2,5-Diamino-6-(5-triphosphoryl-3,4-trihydroxy-2-oxopentyl)-_amino-4-oxopyrimidine(n)
r0710	HC00011_c + HC01371_c = HC00021_c + HC00024_c + HC00715_c	0.0	1.0		# 3-Ureidoisobutyrate(c) + H2O(c) --> D-3-Amino-isobutanoate(c) + CO2(c) + NH3(c)
r0711	2.0 HC00011_r + HC00016_r + HC01373_r = HC00015_r + HC00017_r + HC01452_r	-1.0	1.0		# 7-Dehydrodesmosterol(r) + 2 H2O(r) + NADP+(r) <=> 5alpha-Cholesta-7,24-dien-3beta-ol(r) + NADPH(r) + O2(r)
r0712	HC00016_c + HC01394_c = HC00015_c + HC01601_c	-1.0	1.0		# Dodecanoyl-ACP(c) + NADP+(c) <=> (2E)-Dodecenoyl-ACP(c) + NADPH(c)
r0713	HC00717_c + HC01394_c = HC00021_c + HC00207_c + HC01602_c	-1.0	1.0		# Dodecanoyl-ACP(c) + Malonyl-ACP(c) <=> 3-Oxotetradecanoyl-ACP(c) + CO2(c) + ACP(c)
r0714	HC00013_m + HC01397_m = HC00014_m + HC01398_m	0.0	1.0		# NAD+(m) + (S)-3-Hydroxyhexadecanoyl-CoA(m) --> 3-Oxopalmitoyl-CoA(m) + NADH(m)
r0715	HC00013_p + HC01397_p = HC00014_p + HC01398_p	0.0	1.0		# NAD+(p) + (S)-3-Hydroxyhexadecanoyl-CoA(p) --> 3-Oxopalmitoyl-CoA(p) + NADH(p)
r0716	HC01397_m = HC00011_m + HC01411_m	-1.0	0.0		# (S)-3-Hydroxyhexadecanoyl-CoA(m) <-- (2E)-Hexadecenoyl-CoA(m) + H2O(m)
r0717	HC01397_p = HC00011_p + HC01411_p	-1.0	0.0		# (S)-3-Hydroxyhexadecanoyl-CoA(p) <-- (2E)-Hexadecenoyl-CoA(p) + H2O(p)
r0718	HC00013_m + HC01399_m = HC00014_m + HC01400_m	0.0	1.0		# (S)-3-Hydroxytetradecanoyl-CoA(m) + NAD+(m) --> 3-Oxotetradecanoyl-CoA(m) + NADH(m)
r0719	HC00013_p + HC01399_p = HC00014_p + HC01400_p	0.0	1.0		# (S)-3-Hydroxytetradecanoyl-CoA(p) + NAD+(p) --> 3-Oxotetradecanoyl-CoA(p) + NADH(p)
r0720	HC01399_m = HC00011_m + HC01412_m	-1.0	0.0		# (S)-3-Hydroxytetradecanoyl-CoA(m) <-- (2E)-Tetradecenoyl-CoA(m) + H2O(m)
r0721	HC01399_p = HC00011_p + HC01412_p	-1.0	0.0		# (S)-3-Hydroxytetradecanoyl-CoA(p) <-- (2E)-Tetradecenoyl-CoA(p) + H2O(p)
r0722	HC00013_m + HC01401_m = HC00014_m + HC01402_m	-1.0	1.0		# (S)-3-Hydroxydodecanoyl-CoA(m) + NAD+(m) <=> 3-Oxododecanoyl-CoA(m) + NADH(m)
r0723	HC00013_p + HC01401_p = HC00014_p + HC01402_p	0.0	1.0		# (S)-3-Hydroxydodecanoyl-CoA(p) + NAD+(p) --> 3-Oxododecanoyl-CoA(p) + NADH(p)
r0724	HC00033_m + HC01413_m = HC00020_m + HC01402_m	-1.0	1.0		# Decanoyl-CoA(m) + Acetyl-CoA(m) <=> CoA(m) + 3-Oxododecanoyl-CoA(m)
r0725	HC00033_p + HC01413_p = HC00020_p + HC01402_p	-1.0	0.0		# Decanoyl-CoA(p) + Acetyl-CoA(p) <-- CoA(p) + 3-Oxododecanoyl-CoA(p)
r0726	HC00013_m + HC01403_m = HC00014_m + HC01404_m	-1.0	1.0		# (S)-Hydroxydecanoyl-CoA(m) + NAD+(m) <=> 3-Oxodecanoyl-CoA(m) + NADH(m)
r0727	HC00013_p + HC01403_p = HC00014_p + HC01404_p	0.0	1.0		# (S)-Hydroxydecanoyl-CoA(p) + NAD+(p) --> 3-Oxodecanoyl-CoA(p) + NADH(p)
r0728	HC01403_m = HC00011_m + HC01414_m	-1.0	1.0		# (S)-Hydroxydecanoyl-CoA(m) <=> (2E)-Decenoyl-CoA(m) + H2O(m)
r0729	HC01403_p = HC00011_p + HC01414_p	-1.0	0.0		# (S)-Hydroxydecanoyl-CoA(p) <-- (2E)-Decenoyl-CoA(p) + H2O(p)
r0730	HC00013_m + HC01405_m = HC00014_m + HC01406_m	0.0	1.0		# (S)-Hydroxyoctanoyl-CoA(m) + NAD+(m) --> 3-Oxooctanoyl-CoA(m) + NADH(m)
r0731	HC01405_m = HC00011_m + HC01415_m	-1.0	0.0		# (S)-Hydroxyoctanoyl-CoA(m) <-- (2E)-Octenoyl-CoA(m) + H2O(m)
r0732	HC00033_m + HC01409_m = HC00020_m + HC01406_m	-1.0	0.0		# Hexanoyl-CoA(m) + Acetyl-CoA(m) <-- CoA(m) + 3-Oxooctanoyl-CoA(m)
r0733	HC00013_m + HC01407_m = HC00014_m + HC01408_m	0.0	1.0		# (S)-Hydroxyhexanoyl-CoA(m) + NAD+(m) --> 3-Oxohexanoyl-CoA(m) + NADH(m)
r0734	HC01407_m = HC00011_m + HC01410_m	-1.0	0.0		# (S)-Hydroxyhexanoyl-CoA(m) <-- (2E)-Hexenoyl-CoA(m) + H2O(m)
r0735	HC00016_m + HC01413_m = HC00015_m + HC01414_m	-1.0	1.0		# Decanoyl-CoA(m) + NADP+(m) <=> (2E)-Decenoyl-CoA(m) + NADPH(m)
r0736	HC00012_c + HC00088_c = HC00018_c + HC00300_c	0.0	1.0		# ATP(c) + Fructose-6P(c) --> ADP(c) + Fructose-1,6PP(c)
r0737	HC00011_s + HC01446_s = HC00040_s + HC01440_s	-1.0	1.0		# H2O(s) + 3-Ketolactose(s) <=> Glucose(s) + 3-Keto-beta-D-galactose(s)
r0738	HC01451_r = HC01452_r	-1.0	1.0		# Zymosterol(r) <=> 5alpha-Cholesta-7,24-dien-3beta-ol(r)
r0739	HC00013_c + HC01453_c = HC00014_c + HC01454_c	-1.0	1.0		# 5beta-Cholestane-3alpha,7alpha,26-triol(c) + NAD+(c) <=> 3alpha,7alpha-Dihydroxy-5beta-cholestan-26-al(c) + NADH(c)
r0740	HC00015_m + HC00017_m + HC01461_m = HC00011_m + HC00016_m + HC01453_m	-1.0	1.0		# 5beta-Cholestane-3alpha,7alpha-diol(m) + NADPH(m) + O2(m) <=> 5beta-Cholestane-3alpha,7alpha,26-triol(m) + H2O(m) + NADP+(m)
r0741	HC00015_c + HC00017_c + HC01463_c = HC00011_c + HC00016_c + HC01455_c	-1.0	1.0		# 3alpha,7alpha,12alpha-Trihydroxycoprostane(c) + NADPH(c) + O2(c) <=> 5beta-Cholestane-3alpha,7alpha,12alpha,26-tetrol(c) + H2O(c) + NADP+(c)
r0742	HC00015_m + HC00017_m + HC01463_m = HC00011_m + HC00016_m + HC01455_m	-1.0	1.0		# 3alpha,7alpha,12alpha-Trihydroxycoprostane(m) + NADPH(m) + O2(m) <=> 5beta-Cholestane-3alpha,7alpha,12alpha,26-tetrol(m) + H2O(m) + NADP+(m)
r0743	HC00013_p + HC01459_p = HC00014_p + HC01473_p	0.0	1.0		# 3alpha,7alpha,12alpha,24-Tetrahydroxy-5beta-cholestanoyl-CoA(p) + NAD+(p) --> 3alpha,7alpha,12alpha-Trihydroxy-5beta-24-oxocholestanoyl-CoA(p) + NADH(p)
r0744	HC01459_p = HC00011_p + HC01466_p	-1.0	0.0		# 3alpha,7alpha,12alpha,24-Tetrahydroxy-5beta-cholestanoyl-CoA(p) <-- 3alpha,7alpha,12alpha-Trihydroxy-5beta-cholest-24-enoyl-CoA(p) + H2O(p)
r0745	HC00016_c + HC01460_c = HC00015_c + HC01464_c	-1.0	1.0		# 7alpha-Hydroxy-5beta-cholestan-3-one(c) + NADP+(c) <=> 7alpha-Hydroxycholest-4-en-3-one(c) + NADPH(c)
r0746	HC00013_c + HC01461_c = HC00014_c + HC01460_c	-1.0	1.0		# 5beta-Cholestane-3alpha,7alpha-diol(c) + NAD+(c) <=> 7alpha-Hydroxy-5beta-cholestan-3-one(c) + NADH(c)
r0747	HC00016_c + HC01461_c = HC00015_c + HC01460_c	-1.0	1.0		# 5beta-Cholestane-3alpha,7alpha-diol(c) + NADP+(c) <=> 7alpha-Hydroxy-5beta-cholestan-3-one(c) + NADPH(c)
r0748	HC00016_c + HC01462_c = HC00015_c + HC01465_c	-1.0	0.0		# 7alpha,12alpha-Dihydroxy-5beta-cholestan-3-one(c) + NADP+(c) <-- 7alpha,12alpha-Dihydroxycholest-4-en-3-one(c) + NADPH(c)
r0749	HC00013_c + HC01463_c = HC00014_c + HC01462_c	-1.0	1.0		# 3alpha,7alpha,12alpha-Trihydroxycoprostane(c) + NAD+(c) <=> NADH(c) + 7alpha,12alpha-Dihydroxy-5beta-cholestan-3-one(c)
r0750	HC00016_c + HC01463_c = HC00015_c + HC01462_c	-1.0	1.0		# 3alpha,7alpha,12alpha-Trihydroxycoprostane(c) + NADP+(c) <=> NADPH(c) + 7alpha,12alpha-Dihydroxy-5beta-cholestan-3-one(c)
r0751	HC00015_r + HC00017_r + HC01464_r = HC00011_r + HC00016_r + HC01465_r	0.0	1.0		# 7alpha-Hydroxycholest-4-en-3-one(r) + O2(r) + NADPH(r) --> 7alpha,12alpha-Dihydroxycholest-4-en-3-one(r) + H2O(r) + NADP+(r)
r0752	HC00011_m + HC00013_m + HC01514_m = HC00014_m + HC01517_m	-1.0	1.0		# 3,4-Dihydroxymandelaldehyde(m) + NAD+(m) + H2O(m) <=> 3,4-Dihydroxymandelate(m) + NADH(m)
r0753	HC00011_m + HC00016_m + HC01514_m = HC00015_m + HC01517_m	-1.0	1.0		# 3,4-Dihydroxymandelaldehyde(m) + H2O(m) + NADP+(m) <=> 3,4-Dihydroxymandelate(m) + NADPH(m)
r0754	HC00011_m + HC00013_m + HC01518_m = HC00014_m + HC01519_m	-1.0	1.0		# 3-Methoxy-4-hydroxyphenylacetaldehyde(m) + NAD+(m) + H2O(m) <=> NADH(m) + Homovanillate(m)
r0755	HC00011_m + HC00016_m + HC01518_m = HC00015_m + HC01519_m	-1.0	1.0		# 3-Methoxy-4-hydroxyphenylacetaldehyde(m) + H2O(m) + NADP+(m) <=> NADPH(m) + Homovanillate(m)
r0756	HC00011_m + HC00013_m + HC01520_m = HC00014_m + HC01521_m	-1.0	1.0		# 3-Methoxy-4-hydroxyphenylglycolaldehyde(m) + NAD+(m) + H2O(m) <=> NADH(m) + Vanillylmandelate(m)
r0757	HC00011_m + HC00016_m + HC01520_m = HC00015_m + HC01521_m	-1.0	1.0		# 3-Methoxy-4-hydroxyphenylglycolaldehyde(m) + H2O(m) + NADP+(m) <=> NADPH(m) + Vanillylmandelate(m)
r0758	HC00011_c + HC00013_c + HC01536_c = HC00014_c + HC01537_c	-1.0	1.0		# 5-Hydroxyindoleacetaldehyde(c) + NAD+(c) + H2O(c) <=> NADH(c) + 5-Hydroxyindoleacetate(c)
r0759	HC00011_c + HC00017_c + HC01536_c = HC00036_c + HC01537_c	-1.0	1.0		# 5-Hydroxyindoleacetaldehyde(c) + O2(c) + H2O(c) <=> H2O2(c) + 5-Hydroxyindoleacetate(c)
r0760	HC00717_c + HC01588_c = HC00021_c + HC00207_c + HC01589_c	-1.0	1.0		# Butyryl-ACP(c) + Malonyl-ACP(c) <=> CO2(c) + ACP(c) + 3-Oxohexanoyl-ACP(c)
r0761	HC00016_c + HC01590_c = HC00015_c + HC01589_c	-1.0	1.0		# D-3-Hydroxyhexanoyl-ACP(c) + NADP+(c) <=> NADPH(c) + 3-Oxohexanoyl-ACP(c)
r0762	HC01590_c = HC00011_c + HC01591_c	-1.0	1.0		# D-3-Hydroxyhexanoyl-ACP(c) <=> H2O(c) + (2E)-Hexenoyl-ACP(c)
r0763	HC00016_c + HC01592_c = HC00015_c + HC01591_c	-1.0	1.0		# Hexanoyl-ACP(c) + NADP+(c) <=> NADPH(c) + (2E)-Hexenoyl-ACP(c)
r0764	HC00717_c + HC01592_c = HC00021_c + HC00207_c + HC01593_c	-1.0	1.0		# Malonyl-ACP(c) + Hexanoyl-ACP(c) <=> 3-Oxooctanoyl-ACP(c) + CO2(c) + ACP(c)
r0765	HC00016_c + HC01595_c = HC00015_c + HC01594_c	-1.0	1.0		# Octanoyl-ACP(c) + NADP+(c) <=> (2E)-Octenoyl-ACP(c) + NADPH(c)
r0766	HC00717_c + HC01595_c = HC00021_c + HC00207_c + HC01596_c	-1.0	1.0		# Octanoyl-ACP(c) + Malonyl-ACP(c) <=> 3-Oxodecanoyl-ACP(c) + CO2(c) + ACP(c)
r0767	HC00016_c + HC01598_c = HC00015_c + HC01597_c	-1.0	1.0		# Decanoyl-ACP(c) + NADP+(c) <=> (2E)-Decenoyl-ACP(c) + NADPH(c)
r0768	HC00717_c + HC01598_c = HC00021_c + HC00207_c + HC01599_c	-1.0	1.0		# Decanoyl-ACP(c) + Malonyl-ACP(c) <=> 3-Oxododecanoyl-ACP(c) + CO2(c) + ACP(c)
r0769	HC00016_c + HC01600_c = HC00015_c + HC01599_c	-1.0	1.0		# D-3-Hydroxydodecanoyl-ACP(c) + NADP+(c) <=> 3-Oxododecanoyl-ACP(c) + NADPH(c)
r0770	HC01600_c = HC00011_c + HC01601_c	-1.0	1.0		# D-3-Hydroxydodecanoyl-ACP(c) <=> (2E)-Dodecenoyl-ACP(c) + H2O(c)
r0771	HC00016_c + HC01604_c = HC00015_c + HC01603_c	-1.0	1.0		# Tetradecanoyl-ACP(c) + NADP+(c) <=> NADPH(c) + (2E)-Tetradecenoyl-ACP(c)
r0772	HC00717_c + HC01604_c = HC00021_c + HC00207_c + HC01605_c	-1.0	1.0		# Tetradecanoyl-ACP(c) + Malonyl-ACP(c) <=> 3-Oxohexadecanoyl-ACP(c) + CO2(c) + ACP(c)
r0773	HC00016_c + HC01607_c = HC00015_c + HC01606_c	-1.0	1.0		# Hexadecanoyl-ACP(c) + NADP+(c) <=> (2E)-Hexadecenoyl-ACP(c) + NADPH(c)
r0774	HC01609_s = 4.0 HC00021_s + HC01610_s	-1.0	1.0		# UroporphyrinogenI(s) <=> CoproporphyrinogenI(s) + 4 CO2(s)
r0775	HC00011_c + HC01651_c = HC00061_c + HC01652_c	-1.0	1.0		# Formamidopyrimidine(n)leoside_triphosphate(c) + H2O(c) <=> 2,5-Diaminopyrimidine(n)leoside_triphosphate(c) + Formate(c)
r0776	HC00011_n + HC01651_n = HC00061_n + HC01652_n	-1.0	1.0		# Formamidopyrimidine(n)leoside_triphosphate(n) + H2O(n) <=> 2,5-Diaminopyrimidine(n)leoside_triphosphate(n) + Formate(n)
r0777	HC01652_c = HC01710_c	-1.0	1.0		# 2,5-Diaminopyrimidine(n)leoside_triphosphate(c) <=> 2,5-Diamino-6-(5-triphosphoryl-3,4-trihydroxy-2-oxopentyl)-_amino-4-oxopyrimidine(c)
r0778	HC01652_n = HC01710_n	-1.0	1.0		# 2,5-Diaminopyrimidine(n)leoside_triphosphate(n) <=> 2,5-Diamino-6-(5-triphosphoryl-3,4-trihydroxy-2-oxopentyl)-_amino-4-oxopyrimidine(n)
r0779	HC00011_m + HC01223_m = HC00020_m + HC00705_m	0.0	1.0		# 3-Hydroxyisobutyryl-CoA(m) + H2O(m) --> 3-Hydroxyisobutyrate(m) + CoA(m)
r0780	HC00016_r + HC01374_r = HC00015_r + HC01808_r	-1.0	1.0		# 14-Demethyllanosterol(r) + NADP+(r) <=> 4,4-Dimethyl-5alpha-cholesta-8,14,24-trien-3beta-ol(r) + NADPH(r)
r0781	3.0 HC00015_r + 3.0 HC00017_r + HC00833_r = 4.0 HC00011_r + 3.0 HC00016_r + HC00061_r + HC01808_r	-1.0	1.0		# 3 O2(r) + 3 NADPH(r) + Lanosterol(r) <=> 4,4-Dimethyl-5alpha-cholesta-8,14,24-trien-3beta-ol(r) + Formate(r) + 4 H2O(r) + 3 NADP+(r)
r0782	HC00013_c + HC00275_c = HC00014_c + HC00728_c	-1.0	0.0		# GDP-L-fucose(c) + NAD+(c) <-- GDP-4-dehydro-6-deoxy-D-mannose(c) + NADH(c)
r0783	HC00016_r + HC00706_r = HC00015_r + HC01452_r	-1.0	1.0		# Lathosterol(r) + NADP+(r) <=> 5alpha-Cholesta-7,24-dien-3beta-ol(r) + NADPH(r)
r0784	HC00013_c + HC00317_c = HC00014_c + HC00267_c	-1.0	1.0		# Xylitol(c) + NAD+(c) <=> L-Xylulose(c) + NADH(c)
r0785	HC00011_s + HC00658_s = 2.0 HC00040_s	-1.0	1.0		# Trehalose(s) + H2O(s) <=> 2 Glucose(s)
r0786	HC01702_c = HC00293_c + HC02228_c	0.0	1.0		# Sphingosine-1P(c) --> Ethanolamine-P(c) + Hexadecenal(c)
r0787	HC00011_c + HC00675_c = HC00019_c + HC00556_c	0.0	1.0		# H2O(c) + Sphinganine-1P(c) --> Sphinganine(c) + Pi(c)
r0788	HC00029_c + HC00718_c = HC00031_c + HC01842_c	-1.0	1.0		# SAM(c) + N-Methylethanolamine-P(c) <=> SAH(c) + Phosphodimethylethanolamine(c)
r0789	HC00029_c + HC01842_c = HC00031_c + HC00442_c	-1.0	1.0		# SAM(c) + Phosphodimethylethanolamine(c) <=> SAH(c) + Phosphocholine(c)
r0790	HC00011_c + HC00293_c = HC00019_c + HC00180_c	0.0	1.0		# Ethanolamine-P(c) + H2O(c) --> Ethanolamine(c) + Pi(c)
r0791	HC00015_m + HC01410_m = HC00016_m + HC01409_m	-1.0	1.0		# (2E)-Hexenoyl-CoA(m) + NADPH(m) <=> Hexanoyl-CoA(m) + NADP+(m)
r0792	HC00013_c + HC00358_c = HC00014_c + HC00140_c	-1.0	1.0		# 5-Methyl-THF(c) + NAD+(c) <=> 5,10-Methylene-THF(c) + NADH(c)
r0793	HC00015_r + HC00017_r + HC00706_r = 2.0 HC00011_r + HC00016_r + HC00693_r	-1.0	1.0		# Lathosterol(r) + NADPH(r) + O2(r) <=> Provitamin_D3(r) + 2 H2O(r) + NADP+(r)
r0794	HC00011_c + HC00844_c = HC00020_c + HC00502_c	0.0	1.0		# Choloyl-CoA(c) + H2O(c) --> Cholate(c) + CoA(c)
r0795	HC00011_c + HC01501_c = HC00062_c + HC00250_c	0.0	1.0		# H2O(c) + H2S2O3(c) --> Sulfate(c) + H2S(c)
r0796	HC00014_c + HC00119_c = HC00013_c + HC00380_c	-1.0	1.0		# NADH(c) + Ribose(c) <=> Ribitol(c) + NAD+(c)
r0797	HC00045_c + HC01426_c = HC00020_c + HC01472_c	-1.0	1.0		# Chenodeoxycholoyl-CoA(c) + Glycine(c) <=> CoA(c) + Glycochenodeoxycholate(c)
r0798	HC00222_c + HC01426_c = HC00020_c + HC01471_c	-1.0	1.0		# Chenodeoxycholoyl-CoA(c) + Taurine(c) <=> CoA(c) + Taurochenodeoxycholate(c)
r0799	HC00222_p + HC01426_p = HC00020_p + HC01471_p	0.0	1.0		# Chenodeoxycholoyl-CoA(p) + Taurine(p) --> CoA(p) + Taurochenodeoxycholate(p)
r0800	HC00029_c = HC00031_c + HC01797_c	0.0	1.0		# SAM(c) --> SAH(c) + Activated_methyl_group(c)
r0801	HC00043_m + HC00051_c = HC00043_c + HC00051_m	-1.0	1.0		# GTP(c) + GDP(m) <=> GTP(m) + GDP(c)
r0802	HC00001_c = HC00001_s	-1.0	1.0		# Albumin(c) <=> Albumin(s)
r0803	HC00001_s = HC00001_l	0.0	1.0		# Albumin(s) --> Albumin(l)
r0804	HC00002_c = HC00002_s	-1.0	1.0		# Antichymotrypsin(c) <=> Antichymotrypsin(s)
r0805	HC00002_s = HC00002_l	0.0	1.0		# Antichymotrypsin(s) --> Antichymotrypsin(l)
r0806	HC00003_c = HC00003_s	-1.0	1.0		# Antitrypsin(c) <=> Antitrypsin(s)
r0807	HC00003_s = HC00003_l	0.0	1.0		# Antitrypsin(s) --> Antitrypsin(l)
r0808	HC00004_c = HC00004_s	-1.0	1.0		# ApoA1(c) <=> ApoA1(s)
r0809	HC00196_c + HC00255_s = HC00196_s + HC00255_c	-1.0	1.0		# Inosine(s) + Adenosine(c) <=> Inosine(c) + Adenosine(s)
r0810	HC00196_s + HC00763_s = HC00196_c + HC00763_c	0.0	1.0		# Na+(s) + Adenosine(s) --> Na+(c) + Adenosine(c)
r0811	HC00012_r + HC00030_c = HC00012_c + HC00030_r	-1.0	1.0		# ATP(r) + AMP(c) <=> ATP(c) + AMP(r)
r0812	HC00012_c + HC00030_p = HC00012_p + HC00030_c	-1.0	1.0		# ATP(c) + AMP(p) <=> ATP(p) + AMP(c)
r0813	HC00011_r + HC00012_r + HC01616_r = HC00018_r + HC00019_r + HC01616_b	0.0	1.0		# Bilirubin-bisglucuronoside(r) + ATP(r) + H2O(r) --> Bilirubin-bisglucuronoside(b) + ADP(r) + Pi(r)
r0814	HC00011_c + HC00012_c + HC01616_c = HC00018_c + HC00019_c + HC01616_b	0.0	1.0		# Bilirubin-bisglucuronoside(c) + ATP(c) + H2O(c) --> Bilirubin-bisglucuronoside(b) + ADP(c) + Pi(c)
r0815	HC00144_c = HC00144_s	-1.0	1.0		# Adenine(c) <=> Adenine(s)
r0816	HC00238_c = HC00238_s	-1.0	1.0		# Hypoxanthine(c) <=> Hypoxanthine(s)
r0817	HC00277_c = HC00277_s	-1.0	1.0		# Citrulline(c) <=> Citrulline(s)
r0818	HC00309_c = HC00309_m	-1.0	0.0		# dUMP(c) <-- dUMP(m)
r0819	HC00035_c + HC00049_m = HC00035_m + HC00049_c	-1.0	1.0		# AKG(c) + Succinate(m) <=> AKG(m) + Succinate(c)
r0820	HC00035_c + HC00146_m = HC00035_m + HC00146_c	-1.0	1.0		# AKG(c) + Malate(m) <=> AKG(m) + Malate(c)
r0821	HC00049_m + HC00120_c = HC00049_c + HC00120_m	-1.0	1.0		# Fumarate(c) + Succinate(m) <=> Fumarate(m) + Succinate(c)
r0822	HC00120_c + HC00146_m = HC00120_m + HC00146_c	-1.0	1.0		# Fumarate(c) + Malate(m) <=> Fumarate(m) + Malate(c)
r0823	HC00094_c = HC00094_r	-1.0	1.0		# Glucose-6P(c) <=> Glucose-6P(r)
r0824	HC00122_s = HC00122_c	0.0	1.0		# Galactose(s) --> Galactose(c)
r0825	HC00334_l = HC00334_c	0.0	1.0		# Isoleucine(l) --> Isoleucine(c)
r0826	HC00135_c = HC00135_r	0.0	1.0		# Inositol(c) --> Inositol(r)
r0827	HC00135_c = HC00135_s	-1.0	1.0		# Inositol(c) <=> Inositol(s)
r0828	HC00019_m + HC00049_c = HC00019_c + HC00049_m	-1.0	1.0		# Succinate(c) + Pi(m) <=> Succinate(m) + Pi(c)
r0829	HC00049_c + HC00062_m = HC00049_m + HC00062_c	-1.0	1.0		# Succinate(c) + Sulfate(m) <=> Succinate(m) + Sulfate(c)
r0830	HC00049_c + HC00096_m = HC00049_m + HC00096_c	-1.0	1.0		# Succinate(c) + Sulfite(m) <=> Succinate(m) + Sulfite(c)
r0831	HC00019_m + HC00146_c = HC00019_c + HC00146_m	-1.0	1.0		# Malate(c) + Pi(m) <=> Malate(m) + Pi(c)
r0832	HC00062_m + HC00146_c = HC00062_c + HC00146_m	-1.0	1.0		# Malate(c) + Sulfate(m) <=> Malate(m) + Sulfate(c)
r0833	HC00096_m + HC00146_c = HC00096_c + HC00146_m	-1.0	1.0		# Malate(c) + Sulfite(m) <=> Malate(m) + Sulfite(c)
r0834	HC00019_m + HC00319_c = HC00019_c + HC00319_m	-1.0	1.0		# Malonate(c) + Pi(m) <=> Malonate(m) + Pi(c)
r0835	HC00062_m + HC00319_c = HC00062_c + HC00319_m	-1.0	1.0		# Malonate(c) + Sulfate(m) <=> Malonate(m) + Sulfate(c)
r0836	HC00096_m + HC00319_c = HC00096_c + HC00319_m	-1.0	1.0		# Malonate(c) + Sulfite(m) <=> Malonate(m) + Sulfite(c)
r0837	HC00024_c = HC00024_s	-1.0	1.0		# NH3(c) <=> NH3(s)
r0838	HC00024_c = HC00024_m	-1.0	1.0		# NH3(c) <=> NH3(m)
r0839	HC00256_s = HC00256_c	-1.0	1.0		# Orotate(s) <=> Orotate(c)
r0840	HC00115_c = HC00115_r	-1.0	1.0		# Ribose-5P(c) <=> Ribose-5P(r)
r0841	HC00188_c = HC00188_r	-1.0	1.0		# Ribulose-5P(c) <=> Ribulose-5P(r)
r0842	HC00038_c = HC00038_r	-1.0	1.0		# UDP-glucose(c) <=> UDP-glucose(r)
r0843	HC00038_c + HC00105_r = HC00038_r + HC00105_c	-1.0	1.0		# UDP-glucose(c) + UMP(r) <=> UDP-glucose(r) + UMP(c)
r0844	HC00105_r + HC00162_c = HC00105_c + HC00162_r	-1.0	1.0		# UDP-glucuronate(c) + UMP(r) <=> UDP-glucuronate(r) + UMP(c)
r0845	HC00050_c + HC00105_r = HC00050_r + HC00105_c	0.0	1.0		# UDP-N-acetylglucosamine(c) + UMP(r) --> UDP-N-acetylglucosamine(r) + UMP(c)
r0846	HC00105_r + HC00181_c = HC00105_c + HC00181_r	-1.0	0.0		# UDP-xylose(c) + UMP(r) <-- UDP-xylose(r) + UMP(c)
r0847	HC00106_s = HC00106_c	-1.0	1.0		# Uracil(s) <=> Uracil(c)
r0848	HC00011_r = HC00011_c	-1.0	1.0		# H2O(r) <=> H2O(c)
r0849	HC00011_s = HC00011_c	-1.0	1.0		# H2O(s) <=> H2O(c)
r0850	HC00011_l = HC00011_c	-1.0	0.0		# H2O(l) <-- H2O(c)
r0851	HC00011_m = HC00011_c	-1.0	1.0		# H2O(m) <=> H2O(c)
r0852	HC00011_p = HC00011_c	-1.0	1.0		# H2O(p) <=> H2O(c)
r0853	HC00012_c + HC00019_m = HC00012_m + HC00019_c	0.0	1.0		# ATP(c) + Pi(m) --> ATP(m) + Pi(c)
r0854	HC00017_r = HC00017_c	-1.0	1.0		# O2(r) <=> O2(c)
r0855	HC00017_s = HC00017_c	-1.0	1.0		# O2(s) <=> O2(c)
r0856	HC00017_m = HC00017_c	-1.0	1.0		# O2(m) <=> O2(c)
r0857	HC00017_p = HC00017_c	-1.0	0.0		# O2(p) <-- O2(c)
r0858	HC00012_c + HC00018_r = HC00012_r + HC00018_c	0.0	1.0		# ADP(r) + ATP(c) --> ADP(c) + ATP(r)
r0859	HC00012_l + HC00018_c = HC00012_c + HC00018_l	-1.0	0.0		# ADP(c) + ATP(l) <-- ADP(l) + ATP(c)
r0860	HC00012_p + HC00018_c = HC00012_c + HC00018_p	-1.0	1.0		# ADP(c) + ATP(p) <=> ADP(p) + ATP(c)
r0861	HC00019_s + 3.0 HC00763_s = HC00019_c + 3.0 HC00763_c	0.0	1.0		# Pi(s) + 3 Na+(s) --> Pi(c) + 3 Na+(c)
r0862	HC00020_c = HC00020_r	-1.0	1.0		# CoA(c) <=> CoA(r)
r0863	HC00020_c = HC00020_m	-1.0	1.0		# CoA(c) <=> CoA(m)
r0864	HC00020_c = HC00020_p	-1.0	1.0		# CoA(c) <=> CoA(p)
r0865	HC00021_r = HC00021_c	-1.0	1.0		# CO2(r) <=> CO2(c)
r0866	HC00021_b = HC00021_c	-1.0	0.0		# CO2(b) <-- CO2(c)
r0867	HC00021_c = HC00021_s	-1.0	1.0		# CO2(c) <=> CO2(s)
r0868	HC00021_c = HC00021_m	-1.0	1.0		# CO2(c) <=> CO2(m)
r0869	HC00021_p = HC00021_c	-1.0	1.0		# CO2(p) <=> CO2(c)
r0870	HC00026_s = HC00026_c	-1.0	1.0		# FAD(s) <=> FAD(c)
r0871	HC00028_s = HC00028_c	-1.0	1.0		# Pyridoxal-P(s) <=> Pyridoxal-P(c)
r0872	HC00032_c + HC00083_c = HC00032_m + HC00083_m	0.0	1.0		# Pyruvate(c) + H+(PG)(c) --> Pyruvate(m) + H+(PG)(m)
r0873	HC00032_s + HC00083_s = HC00032_c + HC00083_c	-1.0	1.0		# Pyruvate(s) + H+(PG)(s) <=> Pyruvate(c) + H+(PG)(c)
r0874	HC00032_p + HC00083_p = HC00032_c + HC00083_c	-1.0	1.0		# Pyruvate(p) + H+(PG)(p) <=> Pyruvate(c) + H+(PG)(c)
r0875	HC00034_c + HC00083_c = HC00034_m + HC00083_m	0.0	1.0		# Glutamate(c) + H+(PG)(c) --> Glutamate(m) + H+(PG)(m)
r0876	HC00034_c + HC00055_m + HC00083_c = HC00034_m + HC00055_c + HC00083_m	0.0	1.0		# Glutamate(c) + H+(PG)(c) + Aspartate(m) --> Glutamate(m) + H+(PG)(m) + Aspartate(c)
r0877	HC00034_c + HC00389_s = HC00034_s + HC00389_c	-1.0	1.0		# Glutamate(c) + Cystine(s) <=> Glutamate(s) + Cystine(c)
r0878	HC00034_s + HC00083_s + HC00216_c + 3.0 HC00763_s = HC00034_c + HC00083_c + HC00216_s + 3.0 HC00763_c	0.0	1.0		# Glutamate(s) + 3 Na+(s) + H+(PG)(s) + K+(c) --> Glutamate(c) + 3 Na+(c) + H+(PG)(c) + K+(s)
r0879	HC00035_s + HC00763_s = HC00035_c + HC00763_c	0.0	1.0		# AKG(s) + Na+(s) --> AKG(c) + Na+(c)
r0880	HC00041_m = HC00041_c	0.0	1.0		# Heme(m) --> Heme(c)
r0881	HC00042_c + HC00763_c = HC00042_s + HC00763_s	-1.0	0.0		# Acetate(c) + Na+(c) <-- Acetate(s) + Na+(s)
r0882	HC00042_c + HC00083_c = HC00042_s + HC00083_s	-1.0	1.0		# Acetate(c) + H+(PG)(c) <=> Acetate(s) + H+(PG)(s)
r0883	HC00048_l = HC00048_c	0.0	1.0		# Alanine(l) --> Alanine(c)
r0884	HC00049_s + 3.0 HC00763_s = HC00049_c + 3.0 HC00763_c	0.0	1.0		# Succinate(s) + 3 Na+(s) --> 3 Na+(c) + Succinate(c)
r0885	HC00019_m + HC00056_c = HC00019_c + HC00056_m	-1.0	1.0		# GSH(c) + Pi(m) <=> GSH(m) + Pi(c)
r0886	HC00060_c = HC00060_r	-1.0	1.0		# CMP(c) <=> CMP(r)
r0887	HC00061_c = HC00061_r	-1.0	1.0		# Formate(c) <=> Formate(r)
r0888	HC00061_c = HC00061_m	0.0	1.0		# Formate(c) --> Formate(m)
r0889	HC00062_s + 2.0 HC00253_c = HC00062_c + 2.0 HC00253_s	-1.0	1.0		# Sulfate(s) + 2 HCO3-(c) <=> Sulfate(c) + 2 HCO3-(s)
r0890	HC00065_c + HC00083_c = HC00065_m + HC00083_m	0.0	1.0		# Arginine(c) + H+(PG)(c) --> Arginine(m) + H+(PG)(m)
r0891	HC00067_c + HC00083_c = HC00067_m + HC00083_m	0.0	1.0		# Glutamine(c) + H+(PG)(c) --> Glutamine(m) + H+(PG)(m)
r0892	HC00077_c = HC00077_s	-1.0	1.0		# UTP(c) <=> UTP(s)
r0893	HC00079_c + HC00083_m = HC00079_m + HC00083_c	-1.0	0.0		# H+(PG)(m) + Ornithine(c) <-- H+(PG)(c) + Ornithine(m)
r0894	HC00079_c + HC00083_m + HC00277_m = HC00079_m + HC00083_c + HC00277_c	-1.0	0.0		# Citrulline(m) + H+(PG)(m) + Ornithine(c) <-- Citrulline(c) + H+(PG)(c) + Ornithine(m)
r0895	HC00087_s = HC00087_c	-1.0	1.0		# Acetaldehyde(s) <=> Acetaldehyde(c)
r0896	HC00089_c = HC00089_s	-1.0	1.0		# Urea(c) <=> Urea(s)
r0897	HC00089_c = HC00089_m	-1.0	1.0		# Urea(c) <=> Urea(m)
r0898	HC00097_s = HC00097_c	-1.0	1.0		# Fructose(s) <=> Fructose(c)
r0899	HC00100_c = HC00100_s	-1.0	1.0		# beta-Alanine(c) <=> beta-Alanine(s)
r0900	HC00100_c = HC00100_m	-1.0	1.0		# beta-Alanine(c) <=> beta-Alanine(m)
r0901	HC00112_s = HC00112_c	-1.0	1.0		# Choline(s) <=> Choline(c)
r0902	2.0 HC00113_s + HC00216_s + HC00763_s = 2.0 HC00113_c + HC00216_c + HC00763_c	0.0	1.0		# 2 Chloride(s) + Na+(s) + K+(s) --> 2 Chloride(c) + Na+(c) + K+(c)
r0903	HC00114_c = HC00114_s	-1.0	1.0		# Glycerol(c) <=> Glycerol(s)
r0904	HC00114_c = HC00114_m	-1.0	1.0		# Glycerol(c) <=> Glycerol(m)
r0905	HC00119_c = HC00119_s	-1.0	1.0		# Ribose(c) <=> Ribose(s)
r0906	HC00083_c + HC00121_c = HC00083_m + HC00121_m	0.0	1.0		# Leucine(c) + H+(PG)(c) --> Leucine(m) + H+(PG)(m)
r0907	HC00132_m = HC00132_c	-1.0	1.0		# Putrescine(m) <=> Putrescine(c)
r0908	HC00138_c = HC00138_r	-1.0	1.0		# N-Acetylglucosamine(c) <=> N-Acetylglucosamine(r)
r0909	HC00138_l = HC00138_r	-1.0	1.0		# N-Acetylglucosamine(l) <=> N-Acetylglucosamine(r)
r0910	HC00138_l = HC00138_c	0.0	1.0		# N-Acetylglucosamine(l) --> N-Acetylglucosamine(c)
r0911	HC00034_m + HC00145_c = HC00034_c + HC00145_m	-1.0	1.0		# Proline(c) + Glutamate(m) <=> Proline(m) + Glutamate(c)
r0912	HC00146_m + HC00153_c = HC00146_c + HC00153_m	-1.0	1.0		# Citrate(c) + Malate(m) <=> Citrate(m) + Malate(c)
r0913	HC00146_c + HC00266_m = HC00146_m + HC00266_c	-1.0	1.0		# Isocitrate(m) + Malate(c) <=> Isocitrate(c) + Malate(m)
r0914	HC00149_c = HC00149_s	-1.0	1.0		# Nicotinamide(c) <=> Nicotinamide(s)
r0915	HC00049_m + HC00153_c = HC00049_c + HC00153_m	-1.0	1.0		# Citrate(c) + Succinate(m) <=> Citrate(m) + Succinate(c)
r0916	HC00076_m + HC00153_c = HC00076_c + HC00153_m	-1.0	1.0		# Citrate(c) + PEP(m) <=> Citrate(m) + PEP(c)
r0917	HC00153_c + HC00266_m = HC00153_m + HC00266_c	-1.0	1.0		# Citrate(c) + Isocitrate(m) <=> Citrate(m) + Isocitrate(c)
r0918	HC00154_s = HC00154_c	0.0	1.0		# Mannose(s) --> Mannose(c)
r0919	HC00083_c + HC00159_c = HC00083_s + HC00159_s	-1.0	1.0		# H+(PG)(c) + Acetoacetate(c) <=> H+(PG)(s) + Acetoacetate(s)
r0920	HC00083_c + HC00159_c = HC00083_m + HC00159_m	0.0	1.0		# H+(PG)(c) + Acetoacetate(c) --> H+(PG)(m) + Acetoacetate(m)
r0921	HC00170_c = HC00170_m	0.0	1.0		# Thymine(c) --> Thymine(m)
r0922	HC00170_s = HC00170_c	-1.0	1.0		# Thymine(s) <=> Thymine(c)
r0923	HC00083_c + HC00174_c = HC00083_m + HC00174_m	0.0	1.0		# Valine(c) + H+(PG)(c) --> Valine(m) + H+(PG)(m)
r0924	2.0 HC00011_r + 2.0 HC00012_r + HC00178_r = 2.0 HC00018_r + 2.0 HC00019_r + HC00178_b	0.0	1.0		# Cholesterol(r) + 2 ATP(r) + 2 H2O(r) --> Cholesterol(b) + 2 ADP(r) + 2 Pi(r)
r0925	HC00179_l = HC00179_c	0.0	1.0		# Threonine(l) --> Threonine(c)
r0926	HC00186_m = HC00186_c	0.0	1.0		# 3PG(m) --> 3PG(c)
r0927	HC00193_m = HC00193_s	-1.0	1.0		# Acetone(m) <=> Acetone(s)
r0928	HC00197_c = HC00197_s	-1.0	1.0		# Sarcosine(c) <=> Sarcosine(s)
r0929	HC00198_s + HC00763_s = HC00198_c + HC00763_c	0.0	1.0		# Thymidine(s) + Na+(s) --> Thymidine(c) + Na+(c)
r0930	HC00202_s = HC00202_c	0.0	1.0		# Arachidonate(s) --> Arachidonate(c)
r0931	HC00202_l = HC00202_r	0.0	1.0		# Arachidonate(l) --> Arachidonate(r)
r0932	HC00202_l = HC00202_c	-1.0	1.0		# Arachidonate(l) <=> Arachidonate(c)
r0933	HC00219_c = HC00219_s	-1.0	1.0		# Guanine(c) <=> Guanine(s)
r0934	HC00222_c = HC00222_p	0.0	1.0		# Taurine(c) --> Taurine(p)
r0935	HC00226_s = HC00226_c	0.0	1.0		# Palmitate(s) --> Palmitate(c)
r0936	HC00226_l = HC00226_r	0.0	1.0		# Palmitate(l) --> Palmitate(r)
r0937	HC00226_l = HC00226_c	-1.0	1.0		# Palmitate(l) <=> Palmitate(c)
r0938	HC00227_c = HC00227_s	-1.0	1.0		# Pyridoxal(c) <=> Pyridoxal(s)
r0939	HC00230_s = HC00230_c	-1.0	1.0		# Nicotinate(s) <=> Nicotinate(c)
r0940	HC00250_c = HC00250_s	-1.0	1.0		# H2S(c) <=> H2S(s)
r0941	HC00253_c = HC00253_m	-1.0	1.0		# HCO3-(c) <=> HCO3-(m)
r0942	HC00260_c = HC00260_s	-1.0	1.0		# Creatine(c) <=> Creatine(s)
r0943	HC00268_s = HC00268_c	-1.0	1.0		# Pyridoxine(s) <=> Pyridoxine(c)
r0944	HC00269_c = HC00269_s	-1.0	1.0		# Spermidine(c) <=> Spermidine(s)
r0945	HC00035_m + HC00273_c = HC00035_c + HC00273_m	-1.0	1.0		# 2-Oxoadipate(c) + AKG(m) <=> 2-Oxoadipate(m) + AKG(c)
r0946	HC00079_s + HC00277_c = HC00079_c + HC00277_s	-1.0	1.0		# Citrulline(c) + Ornithine(s) <=> Citrulline(s) + Ornithine(c)
r0947	HC00079_m + HC00277_c = HC00079_c + HC00277_m	-1.0	1.0		# Citrulline(c) + Ornithine(m) <=> Citrulline(m) + Ornithine(c)
r0948	HC00279_s = HC00279_c	0.0	1.0		# Glucosamine(s) --> Glucosamine(c)
r0949	HC00280_c = HC00280_m	0.0	1.0		# Deoxyguanosine(c) --> Deoxyguanosine(m)
r0950	HC00306_m = HC00306_c	0.0	1.0		# dGMP(m) --> dGMP(c)
r0951	HC00316_s = HC00316_c	-1.0	1.0		# Thiamin(s) <=> Thiamin(c)
r0952	HC00323_s = HC00323_c	-1.0	1.0		# Histamine(s) <=> Histamine(c)
r0953	HC00083_c + HC00334_c = HC00083_m + HC00334_m	0.0	1.0		# Isoleucine(c) + H+(PG)(c) --> Isoleucine(m) + H+(PG)(m)
r0954	HC00343_c = HC00343_p	-1.0	1.0		# (R)-Mevalonate(c) <=> (R)-Mevalonate(p)
r0955	HC00349_m = HC00349_c	0.0	1.0		# 5-Aminolevulinate(m) --> 5-Aminolevulinate(c)
r0956	HC00362_p = HC00362_r	-1.0	1.0		# Farnesyl-PP(p) <=> Farnesyl-PP(r)
r0957	HC00377_s = HC00377_c	-1.0	1.0		# Ethanol(s) <=> Ethanol(c)
r0958	HC00380_s = HC00380_c	-1.0	1.0		# Ribitol(s) <=> Ribitol(c)
r0959	HC00381_s = HC00381_c	-1.0	1.0		# Cytidine(s) <=> Cytidine(c)
r0960	HC00385_c + HC00763_c = HC00385_r + HC00763_r	-1.0	1.0		# Bilirubin(c) + Na+(c) <=> Bilirubin(r) + Na+(r)
r0961	HC00385_s + HC00763_s = HC00385_c + HC00763_c	0.0	1.0		# Bilirubin(s) + Na+(s) --> Bilirubin(c) + Na+(c)
r0962	HC00396_c = HC00396_m	0.0	1.0		# Folate(c) --> Folate(m)
r0963	HC00396_s = HC00396_c	0.0	1.0		# Folate(s) --> Folate(c)
r0964	HC00410_s = HC00410_c	-1.0	1.0		# Deoxyuridine(s) <=> Deoxyuridine(c)
r0965	HC00415_c = HC00415_s	-1.0	1.0		# NO(c) <=> NO(s)
r0966	HC00416_s = HC00416_c	-1.0	1.0		# Pyridoxamine(s) <=> Pyridoxamine(c)
r0967	HC00425_s = HC00425_c	-1.0	1.0		# Methylglyoxal(s) <=> Methylglyoxal(c)
r0968	HC00474_r = HC00474_s	0.0	1.0		# N-Acetyl-D-mannosamine(r) --> N-Acetyl-D-mannosamine(s)
r0969	2.0 HC00011_c + 2.0 HC00012_c + HC00502_c = 2.0 HC00018_c + 2.0 HC00019_c + HC00502_b	0.0	1.0		# Cholate(c) + 2 ATP(c) + 2 H2O(c) --> Cholate(b) + 2 ADP(c) + 2 Pi(c)
r0970	HC00502_c = HC00502_r	-1.0	1.0		# Cholate(c) <=> Cholate(r)
r0971	HC00505_s = HC00505_c	-1.0	1.0		# O2.-(s) <=> O2.-(c)
r0972	HC00525_c = HC00525_s	-1.0	1.0		# Spermine(c) <=> Spermine(s)
r0973	HC00554_m = HC00554_c	-1.0	1.0		# Pantetheine(m) <=> Pantetheine(c)
r0974	HC00568_s + HC00763_s = HC00568_c + HC00763_c	-1.0	1.0		# Pantothenate(s) + Na+(s) <=> Pantothenate(c) + Na+(c)
r0975	HC00582_c = HC00582_m	-1.0	0.0		# Dihydrothymine(c) <-- Dihydrothymine(m)
r0976	HC00656_m = HC00656_c	-1.0	0.0		# Protoporphyrinogen_IX(m) <-- Protoporphyrinogen_IX(c)
r0977	HC00083_c + HC00661_c = HC00083_m + HC00661_m	0.0	1.0		# (R)-3-Hydroxybutanoate(c) + H+(PG)(c) --> (R)-3-Hydroxybutanoate(m) + H+(PG)(m)
r0978	HC00083_s + HC00661_s = HC00083_c + HC00661_c	-1.0	1.0		# (R)-3-Hydroxybutanoate(s) + H+(PG)(s) <=> (R)-3-Hydroxybutanoate(c) + H+(PG)(c)
r0979	HC00715_s = HC00715_c	-1.0	0.0		# D-3-Amino-isobutanoate(s) <-- D-3-Amino-isobutanoate(c)
r0980	HC00074_s + HC00763_s = HC00074_c + HC00763_c	-1.0	0.0		# Ascorbate(s) + Na+(s) <-- Ascorbate(c) + Na+(c)
r0981	HC00765_c = HC00765_s	-1.0	1.0		# NH4+(c) <=> NH4+(s)
r0982	HC00793_s = HC00793_c	0.0	1.0		# Stearate(s) --> Stearate(c)
r0983	HC00793_l = HC00793_r	0.0	1.0		# Stearate(l) --> Stearate(r)
r0984	HC00793_l = HC00793_c	-1.0	1.0		# Stearate(l) <=> Stearate(c)
r0985	HC00796_s = HC00796_c	0.0	1.0		# Linoleate(s) --> Linoleate(c)
r0986	HC00796_l = HC00796_r	0.0	1.0		# Linoleate(l) --> Linoleate(r)
r0987	HC00796_l = HC00796_c	-1.0	1.0		# Linoleate(l) <=> Linoleate(c)
r0988	HC00833_r = HC00833_p	0.0	1.0		# Lanosterol(r) --> Lanosterol(p)
r0989	HC00844_r = HC00844_c	-1.0	1.0		# Choloyl-CoA(r) <=> Choloyl-CoA(c)
r0990	HC00844_p = HC00844_c	-1.0	1.0		# Choloyl-CoA(p) <=> Choloyl-CoA(c)
r0991	2.0 HC00011_c + 2.0 HC00012_c + HC00863_c = 2.0 HC00018_c + 2.0 HC00019_c + HC00863_b	0.0	1.0		# 2 ATP(c) + 2 H2O(c) + Glycocholate(c) --> 2 ADP(c) + 2 Pi(c) + Glycocholate(b)
r0992	HC00863_s + HC01787_s = HC00863_c + HC01787_c	-1.0	1.0		# Glycocholate(s) + Lepidimoide(s) <=> Glycocholate(c) + Lepidimoide(c)
r0993	2.0 HC00011_c + 2.0 HC00012_c + HC00958_c = 2.0 HC00018_c + 2.0 HC00019_c + HC00958_b	0.0	1.0		# 2 ATP(c) + 2 H2O(c) + Chenodiol(c) --> 2 ADP(c) + 2 Pi(c) + Chenodiol(b)
r0994	HC00958_c = HC00958_r	-1.0	1.0		# Chenodiol(c) <=> Chenodiol(r)
r0995	HC00270_c + HC00966_r = HC00270_r + HC00966_c	-1.0	1.0		# L-Carnitine(c) + O-Acetylcarnitine(r) <=> L-Carnitine(r) + O-Acetylcarnitine(c)
r0996	HC00270_c + HC00966_p = HC00270_p + HC00966_c	-1.0	1.0		# L-Carnitine(c) + O-Acetylcarnitine(p) <=> L-Carnitine(p) + O-Acetylcarnitine(c)
r0997	HC00270_c + HC01007_p = HC00270_p + HC01007_c	0.0	1.0		# L-Octanoylcarnitine(p) + L-Carnitine(c) --> L-Octanoylcarnitine(c) + L-Carnitine(p)
r0998	HC00270_c + HC01034_r = HC00270_r + HC01034_c	-1.0	1.0		# L-Carnitine(c) + L-Palmitoylcarnitine(r) <=> L-Carnitine(r) + L-Palmitoylcarnitine(c)
r0999	HC00270_c + HC01034_p = HC00270_p + HC01034_c	-1.0	1.0		# L-Carnitine(c) + L-Palmitoylcarnitine(p) <=> L-Carnitine(p) + L-Palmitoylcarnitine(c)
r1000	HC00270_c + HC10854_r = HC00270_r + HC10854_c	-1.0	1.0		# L-Carnitine(c) + palmitoleoyl-Carnitine(r) <=> L-Carnitine(r) + palmitoleoyl-Carnitine(c)
r1001	HC00270_c + HC10854_m = HC00270_m + HC10854_c	-1.0	1.0		# L-Carnitine(c) + palmitoleoyl-Carnitine(m) <=> L-Carnitine(m) + palmitoleoyl-Carnitine(c)
r1002	HC00270_c + HC10855_r = HC00270_r + HC10855_c	-1.0	1.0		# L-Carnitine(c) + linoleic-Carnitine(r) <=> L-Carnitine(r) + linoleic-Carnitine(c)
r1003	HC00270_c + HC10855_p = HC00270_p + HC10855_c	0.0	1.0		# L-Carnitine(c) + linoleic-Carnitine(p) --> L-Carnitine(p) + linoleic-Carnitine(c)
r1004	HC00270_c + HC10859_r = HC00270_r + HC10859_c	-1.0	1.0		# L-Carnitine(c) + Malonyl-Carnitin(r) <=> L-Carnitine(r) + Malonyl-Carnitin(c)
r1005	HC00270_c + HC10859_m = HC00270_m + HC10859_c	-1.0	1.0		# L-Carnitine(c) + Malonyl-Carnitin(m) <=> L-Carnitine(m) + Malonyl-Carnitin(c)
r1006	HC00270_c + HC10859_p = HC00270_p + HC10859_c	-1.0	0.0		# L-Carnitine(c) + Malonyl-Carnitin(p) <-- L-Carnitine(p) + Malonyl-Carnitin(c)
r1007	HC00270_c + HC12236_r = HC00270_r + HC12236_c	-1.0	1.0		# L-Carnitine(c) + Arachidonyl-Carnitine(r) <=> L-Carnitine(r) + Arachidonyl-Carnitine(c)
r1008	HC00270_c + HC12236_p = HC00270_p + HC12236_c	0.0	1.0		# L-Carnitine(c) + Arachidonyl-Carnitine(p) --> L-Carnitine(p) + Arachidonyl-Carnitine(c)
r1009	HC01175_s = HC01175_c	-1.0	1.0		# Dopamine(s) <=> Dopamine(c)
r1010	HC01231_c = HC01231_m	-1.0	1.0		# N-Pantothenoylcysteine(c) <=> N-Pantothenoylcysteine(m)
r1011	HC01313_c = HC01313_r	0.0	1.0		# 3alpha,7alpha-Dihydroxy-5beta-cholestanate(c) --> 3alpha,7alpha-Dihydroxy-5beta-cholestanate(r)
r1012	2.0 HC00011_r + 2.0 HC00012_r + HC01332_r = 2.0 HC00018_r + 2.0 HC00019_r + HC01332_p	0.0	1.0		# 3alpha,7alpha-Dihydroxy-5beta-cholestanoyl-CoA(r) + 2 ATP(r) + 2 H2O(r) --> 3alpha,7alpha-Dihydroxy-5beta-cholestanoyl-CoA(p) + 2 ADP(r) + 2 Pi(r)
r1013	HC01340_c = HC01340_r	0.0	1.0		# 3alpha,7alpha,12alpha-Trihydroxy-5beta-cholestanate(c) --> 3alpha,7alpha,12alpha-Trihydroxy-5beta-cholestanate(r)
r1014	2.0 HC00011_r + 2.0 HC00012_r + HC01348_r = 2.0 HC00018_r + 2.0 HC00019_r + HC01348_p	0.0	1.0		# 2 ATP(r) + 2 H2O(r) + 3alpha,7alpha,12alpha-Trihydroxy-5beta-cholestanoyl-CoA(r) --> 2 ADP(r) + 2 Pi(r) + 3alpha,7alpha,12alpha-Trihydroxy-5beta-cholestanoyl-CoA(p)
r1015	HC00763_s + HC01378_s = HC00763_c + HC01378_c	0.0	1.0		# Taurocholate(s) + Na+(s) --> Taurocholate(c) + Na+(c)
r1016	2.0 HC00011_c + 2.0 HC00012_c + HC01378_c = 2.0 HC00018_c + 2.0 HC00019_c + HC01378_b	0.0	1.0		# Taurocholate(c) + 2 ATP(c) + 2 H2O(c) --> Taurocholate(b) + 2 ADP(c) + 2 Pi(c)
r1017	2.0 HC00011_p + 2.0 HC00012_p + HC01378_p = 2.0 HC00018_p + 2.0 HC00019_p + HC01378_b	0.0	1.0		# Taurocholate(p) + 2 ATP(p) + 2 H2O(p) --> Taurocholate(b) + 2 ADP(p) + 2 Pi(p)
r1018	HC01426_r = HC01426_c	-1.0	1.0		# Chenodeoxycholoyl-CoA(r) <=> Chenodeoxycholoyl-CoA(c)
r1019	HC01426_p = HC01426_c	-1.0	1.0		# Chenodeoxycholoyl-CoA(p) <=> Chenodeoxycholoyl-CoA(c)
r1020	HC01453_m = HC01453_c	-1.0	1.0		# 5beta-Cholestane-3alpha,7alpha,26-triol(m) <=> 5beta-Cholestane-3alpha,7alpha,26-triol(c)
r1021	HC01455_m = HC01455_c	-1.0	1.0		# 5beta-Cholestane-3alpha,7alpha,12alpha,26-tetrol(m) <=> 5beta-Cholestane-3alpha,7alpha,12alpha,26-tetrol(c)
r1022	HC01461_c = HC01461_m	-1.0	1.0		# 5beta-Cholestane-3alpha,7alpha-diol(c) <=> 5beta-Cholestane-3alpha,7alpha-diol(m)
r1023	HC01463_c = HC01463_m	-1.0	1.0		# 3alpha,7alpha,12alpha-Trihydroxycoprostane(c) <=> 3alpha,7alpha,12alpha-Trihydroxycoprostane(m)
r1024	2.0 HC00011_r + 2.0 HC00012_r + HC01464_r = 2.0 HC00018_r + 2.0 HC00019_r + HC01464_c	0.0	1.0		# 7alpha-Hydroxycholest-4-en-3-one(r) + 2 ATP(r) + 2 H2O(r) --> 7alpha-Hydroxycholest-4-en-3-one(c) + 2 ADP(r) + 2 Pi(r)
r1025	2.0 HC00011_r + 2.0 HC00012_r + HC01465_r = 2.0 HC00018_r + 2.0 HC00019_r + HC01465_c	0.0	1.0		# 7alpha,12alpha-Dihydroxycholest-4-en-3-one(r) + 2 ATP(r) + 2 H2O(r) --> 7alpha,12alpha-Dihydroxycholest-4-en-3-one(c) + 2 ADP(r) + 2 Pi(r)
r1026	2.0 HC00011_c + 2.0 HC00012_c + HC01472_c = 2.0 HC00018_c + 2.0 HC00019_c + HC01472_b	0.0	1.0		# 2 ATP(c) + 2 H2O(c) + Glycochenodeoxycholate(c) --> 2 ADP(c) + 2 Pi(c) + Glycochenodeoxycholate(b)
r1027	HC01472_s + HC01787_s = HC01472_c + HC01787_c	-1.0	1.0		# Glycochenodeoxycholate(s) + Lepidimoide(s) <=> Glycochenodeoxycholate(c) + Lepidimoide(c)
r1028	2.0 HC00011_c + 2.0 HC00012_c + HC01471_c = 2.0 HC00018_c + 2.0 HC00019_c + HC01471_b	0.0	1.0		# Taurochenodeoxycholate(c) + 2 ATP(c) + 2 H2O(c) --> Taurochenodeoxycholate(b) + 2 ADP(c) + 2 Pi(c)
r1029	2.0 HC00011_p + 2.0 HC00012_p + HC01471_p = 2.0 HC00018_p + 2.0 HC00019_p + HC01471_b	0.0	1.0		# Taurochenodeoxycholate(p) + 2 ATP(p) + 2 H2O(p) --> Taurochenodeoxycholate(b) + 2 ADP(p) + 2 Pi(p)
r1030	HC00945_c = HC00945_s	-1.0	1.0		# Xanthurenate(c) <=> Xanthurenate(s)
r1031	HC00040_c = HC00040_r	-1.0	0.0		# Glucose(c) <-- Glucose(r)
r1032	HC00040_s = HC00040_c	-1.0	1.0		# Glucose(s) <=> Glucose(c)
r1033	HC01852_c = HC01852_s	-1.0	1.0		# Fibrinogen(c) <=> Fibrinogen(s)
r1034	HC01852_s = HC01852_l	0.0	1.0		# Fibrinogen(s) --> Fibrinogen(l)
r1035	HC00196_c = HC00196_m	-1.0	0.0		# Adenosine(c) <-- Adenosine(m)
r1036	HC00196_s = HC00196_c	-1.0	1.0		# Adenosine(s) <=> Adenosine(c)
r1037	HC00198_c = HC00198_m	-1.0	1.0		# Thymidine(c) <=> Thymidine(m)
r1038	HC00198_s = HC00198_c	-1.0	1.0		# Thymidine(s) <=> Thymidine(c)
r1039	HC00259_s = HC00259_c	-1.0	1.0		# Uridine(s) <=> Uridine(c)
r1040	HC00322_c = HC00322_m	-1.0	0.0		# Guanosine(c) <-- Guanosine(m)
r1041	HC00322_s = HC00322_c	-1.0	1.0		# Guanosine(s) <=> Guanosine(c)
r1042	HC00381_s + HC00763_s = HC00381_c + HC00763_c	0.0	1.0		# Cytidine(s) + Na+(s) --> Cytidine(c) + Na+(c)
r1043	HC00431_s + HC00763_s = HC00431_c + HC00763_c	0.0	1.0		# Deoxyadenosine(s) + Na+(s) --> Deoxyadenosine(c) + Na+(c)
r1044	HC00574_s + HC00763_s = HC00574_c + HC00763_c	0.0	1.0		# Deoxycytidine(s) + Na+(s) --> Deoxycytidine(c) + Na+(c)
r1045	HC00280_s + HC00763_s = HC00280_c + HC00763_c	0.0	1.0		# Na+(s) + Deoxyguanosine(s) --> Na+(c) + Deoxyguanosine(c)
r1046	HC00255_c = HC00255_s	-1.0	1.0		# Inosine(c) <=> Inosine(s)
r1047	HC00019_c + HC00083_c = HC00019_m + HC00083_m	0.0	1.0		# Pi(c) + H+(PG)(c) --> Pi(m) + H+(PG)(m)
r1048	HC01939_c = HC01939_s	-1.0	1.0		# Haptoglobin(c) <=> Haptoglobin(s)
r1049	HC01939_s = HC01939_l	0.0	1.0		# Haptoglobin(s) --> Haptoglobin(l)
r1050	HC00178_s = HC00178_c	-1.0	1.0		# Cholesterol(s) <=> Cholesterol(c)
r1051	HC00178_l = HC00178_r	-1.0	1.0		# Cholesterol(l) <=> Cholesterol(r)
r1052	HC00178_l = HC00178_c	0.0	1.0		# Cholesterol(l) --> Cholesterol(c)
r1053	HC01971_s = HC01971_l	0.0	1.0		# LDL(s) --> LDL(l)
r1054	HC01942_c = HC01942_s	-1.0	1.0		# Plasminogen(c) <=> Plasminogen(s)
r1055	HC01942_s = HC01942_l	0.0	1.0		# Plasminogen(s) --> Plasminogen(l)
r1056	HC01943_c = HC01943_s	-1.0	1.0		# Prothrombin(c) <=> Prothrombin(s)
r1057	HC01943_s = HC01943_l	0.0	1.0		# Prothrombin(s) --> Prothrombin(l)
r1058	HC00065_s = HC00065_c	-1.0	1.0		# Arginine(s) <=> Arginine(c)
r1059	HC00065_l = HC00065_c	0.0	1.0		# Arginine(l) --> Arginine(c)
r1060	HC00148_c = HC00148_m	0.0	1.0		# Asparagine(c) --> Asparagine(m)
r1061	HC00148_l = HC00148_c	0.0	1.0		# Asparagine(l) --> Asparagine(c)
r1062	HC00055_l = HC00055_c	0.0	1.0		# Aspartate(l) --> Aspartate(c)
r1063	HC00099_l = HC00099_c	0.0	1.0		# Cysteine(l) --> Cysteine(c)
r1064	HC00067_c = HC00067_l	-1.0	0.0		# Glutamine(c) <-- Glutamine(l)
r1065	HC00045_l = HC00045_c	0.0	1.0		# Glycine(l) --> Glycine(c)
r1066	HC00133_s = HC00133_c	-1.0	0.0		# Histidine(s) <-- Histidine(c)
r1067	HC00133_l = HC00133_c	0.0	1.0		# Histidine(l) --> Histidine(c)
r1068	HC00121_l = HC00121_c	0.0	1.0		# Leucine(l) --> Leucine(c)
r1069	HC00053_c = HC00053_s	-1.0	1.0		# Lysine(c) <=> Lysine(s)
r1070	HC00053_c = HC00053_m	-1.0	1.0		# Lysine(c) <=> Lysine(m)
r1071	HC00053_l = HC00053_c	0.0	1.0		# Lysine(l) --> Lysine(c)
r1072	HC00075_s = HC00075_c	-1.0	1.0		# Methionine(s) <=> Methionine(c)
r1073	HC00075_l = HC00075_c	0.0	1.0		# Methionine(l) --> Methionine(c)
r1074	HC00081_l = HC00081_c	0.0	1.0		# Phenylalanine(l) --> Phenylalanine(c)
r1075	HC00145_l = HC00145_c	0.0	1.0		# Proline(l) --> Proline(c)
r1076	HC00068_l = HC00068_c	0.0	1.0		# Serine(l) --> Serine(c)
r1077	HC00080_l = HC00080_c	0.0	1.0		# Tryptophan(l) --> Tryptophan(c)
r1078	HC00085_c = HC00085_m	0.0	1.0		# Tyrosine(c) --> Tyrosine(m)
r1079	HC00085_s = HC00085_c	-1.0	0.0		# Tyrosine(s) <-- Tyrosine(c)
r1080	HC00085_l = HC00085_c	0.0	1.0		# Tyrosine(l) --> Tyrosine(c)
r1081	HC01944_c = HC01944_s	-1.0	1.0		# ApoTransferin(c) <=> ApoTransferin(s)
r1082	HC01944_s = HC01944_l	0.0	1.0		# ApoTransferin(s) --> ApoTransferin(l)
r1083	HC01945_r = HC01945_s	0.0	1.0		# VLDL(r) --> VLDL(s)
r1084	HC01945_s = HC01945_l	0.0	1.0		# VLDL(s) --> VLDL(l)
r1085	HC00765_c = HC00024_c	-1.0	1.0		# NH4+(c) <=> NH3(c)
r1086	HC00765_s = HC00024_s	-1.0	1.0		# NH4+(s) <=> NH3(s)
r1087	HC00042_c = HC00042_m	-1.0	1.0		# Acetate(c) <=> Acetate(m)
r1088	HC00083_s + HC00153_s = HC00083_c + HC00153_c	-1.0	1.0		# Citrate(s) + H+(PG)(s) <=> Citrate(c) + H+(PG)(c)
r1089	HC00322_s + HC00763_s = HC00322_c + HC00763_c	0.0	1.0		# Na+(s) + Guanosine(s) --> Na+(c) + Guanosine(c)
r1090	HC00153_s + HC00763_s = HC00153_c + HC00763_c	0.0	1.0		# Citrate(s) + Na+(s) --> Citrate(c) + Na+(c)
r1091	HC00012_c + HC00013_c = HC00016_c + HC00018_c	0.0	1.0		# ATP(c) + NAD+(c) --> ADP(c) + NADP+(c)
r1092	2436.0 HC00011_c + 2436.0 HC00012_c + 62.0 HC00034_c + 13.0 HC00045_c + 63.0 HC00048_c + 60.0 HC00053_c + 36.0 HC00055_c + 27.0 HC00065_c + 20.0 HC00067_c + 28.0 HC00068_c + 7.0 HC00075_c + 2.0 HC00080_c + 35.0 HC00081_c + 19.0 HC00085_c + 35.0 HC00099_c + 64.0 HC00121_c + 16.0 HC00133_c + 24.0 HC00145_c + 17.0 HC00148_c + 43.0 HC00174_c + 29.0 HC00179_c + 9.0 HC00334_c = HC00001_c + 1827.0 HC000…	0.0	1.0		# 63 Alanine(c) + 27 Arginine(c) + 35 Cysteine(c) + 13 Glycine(c) + 16 Histidine(c) + 9 Isoleucine(c) + 64 Leucine(c) + 7 Methionine(c) + 35 Phenylalanine(c) + 24 Proline(c) + 28 Serine(c) + 29 Threonine(c) + 2 Tryptophan(c) + 19 Tyrosine(c) + 43 Valine(c) + 62 Glutamate(c) + 20 Glutamine(c) + 2436 ATP(c) + 2436 H2O(c) + 17 Asparagine(c) + 36 Aspartate(c) + 60 Lysine(c) --> Albumin(c) + 609 AMP(c…
r1093	1692.0 HC00011_c + 1692.0 HC00012_c + 29.0 HC00034_c + 16.0 HC00045_c + 34.0 HC00048_c + 26.0 HC00053_c + 25.0 HC00055_c + 16.0 HC00065_c + 17.0 HC00067_c + 30.0 HC00068_c + 14.0 HC00075_c + 3.0 HC00080_c + 25.0 HC00081_c + 9.0 HC00085_c + 3.0 HC00099_c + 59.0 HC00121_c + 9.0 HC00133_c + 16.0 HC00145_c + 19.0 HC00148_c + 24.0 HC00174_c + 29.0 HC00179_c + 20.0 HC00334_c = HC00002_c + 1269.0 HC0001…	0.0	1.0		# 34 Alanine(c) + 16 Arginine(c) + 3 Cysteine(c) + 16 Glycine(c) + 9 Histidine(c) + 20 Isoleucine(c) + 59 Leucine(c) + 14 Methionine(c) + 25 Phenylalanine(c) + 16 Proline(c) + 30 Serine(c) + 29 Threonine(c) + 3 Tryptophan(c) + 9 Tyrosine(c) + 24 Valine(c) + 17 Glutamine(c) + 29 Glutamate(c) + 1692 ATP(c) + 1692 H2O(c) + 19 Asparagine(c) + 25 Aspartate(c) + 26 Lysine(c) --> 423 AMP(c) + 423 PPi(c)…
r1094	1672.0 HC00011_c + 1672.0 HC00012_c + 32.0 HC00034_c + 24.0 HC00045_c + 26.0 HC00048_c + 34.0 HC00053_c + 24.0 HC00055_c + 7.0 HC00065_c + 18.0 HC00067_c + 25.0 HC00068_c + 10.0 HC00075_c + 3.0 HC00080_c + 27.0 HC00081_c + 6.0 HC00085_c + 3.0 HC00099_c + 51.0 HC00121_c + 13.0 HC00133_c + 19.0 HC00145_c + 19.0 HC00148_c + 27.0 HC00174_c + 30.0 HC00179_c + 20.0 HC00334_c = HC00003_c + 1254.0 HC0001…	0.0	1.0		# 26 Alanine(c) + 7 Arginine(c) + 3 Cysteine(c) + 24 Glycine(c) + 13 Histidine(c) + 20 Isoleucine(c) + 51 Leucine(c) + 10 Methionine(c) + 27 Phenylalanine(c) + 19 Proline(c) + 25 Serine(c) + 30 Threonine(c) + 3 Tryptophan(c) + 6 Tyrosine(c) + 27 Valine(c) + 18 Glutamine(c) + 32 Glutamate(c) + 1672 ATP(c) + 1672 H2O(c) + 19 Asparagine(c) + 24 Aspartate(c) + 34 Lysine(c) --> Antitrypsin(c) + 418 AM…
r1095	18244.0 HC00011_c + 18244.0 HC00012_c + 298.0 HC00034_c + 207.0 HC00045_c + 275.0 HC00048_c + 357.0 HC00053_c + 233.0 HC00055_c + 150.0 HC00065_c + 230.0 HC00067_c + 392.0 HC00068_c + 79.0 HC00075_c + 37.0 HC00080_c + 224.0 HC00081_c + 151.0 HC00085_c + 25.0 HC00099_c + 533.0 HC00121_c + 115.0 HC00133_c + 171.0 HC00145_c + 247.0 HC00148_c + 252.0 HC00174_c + 300.0 HC00179_c + 285.0 HC00334_c = HC…	0.0	1.0		# 275 Alanine(c) + 150 Arginine(c) + 25 Cysteine(c) + 207 Glycine(c) + 115 Histidine(c) + 285 Isoleucine(c) + 533 Leucine(c) + 79 Methionine(c) + 224 Phenylalanine(c) + 171 Proline(c) + 392 Serine(c) + 300 Threonine(c) + 37 Tryptophan(c) + 151 Tyrosine(c) + 252 Valine(c) + 230 Glutamine(c) + 298 Glutamate(c) + 18244 ATP(c) + 18244 H2O(c) + 247 Asparagine(c) + 233 Aspartate(c) + 357 Lysine(c) --> …
r1096	496.0 HC00011_c + 496.0 HC00012_c + 5.0 HC00034_c + 6.0 HC00045_c + 11.0 HC00048_c + 4.0 HC00053_c + 8.0 HC00055_c + 9.0 HC00065_c + 7.0 HC00067_c + 8.0 HC00068_c + 5.0 HC00075_c + 3.0 HC00081_c + 4.0 HC00085_c + 2.0 HC00099_c + 20.0 HC00121_c + HC00133_c + 9.0 HC00145_c + HC00148_c + 11.0 HC00174_c + 6.0 HC00179_c + 4.0 HC00334_c = 372.0 HC00018_c + 372.0 HC00019_c + 124.0 HC00023_c + 124.0 HC00…	0.0	1.0		# 11 Alanine(c) + 2 Cysteine(c) + 5 Glutamate(c) + 3 Phenylalanine(c) + 6 Glycine(c) + Histidine(c) + 4 Isoleucine(c) + 20 Leucine(c) + 5 Methionine(c) + 9 Proline(c) + 7 Glutamine(c) + 9 Arginine(c) + 8 Serine(c) + 6 Threonine(c) + 11 Valine(c) + 4 Tyrosine(c) + 496 ATP(c) + 496 H2O(c) + 8 Aspartate(c) + 4 Lysine(c) + Asparagine(c) --> Apo-ACP(c) + 124 AMP(c) + 124 PPi(c) + 372 ADP(c) + 372 Pi(c)
r1097	348.0 HC00011_m + 348.0 HC00012_m + 9.0 HC00034_m + 3.0 HC00045_m + 3.0 HC00048_m + 7.0 HC00053_m + 13.0 HC00055_m + HC00065_m + 3.0 HC00067_m + 3.0 HC00068_m + 5.0 HC00075_m + 3.0 HC00081_m + 4.0 HC00085_m + HC00099_m + 10.0 HC00121_m + HC00133_m + 5.0 HC00145_m + HC00148_m + 6.0 HC00174_m + HC00179_m + 8.0 HC00334_m = 261.0 HC00018_m + 261.0 HC00019_m + 87.0 HC00023_m + 87.0 HC00030_m + HC02222…	0.0	1.0		# 3 Alanine(m) + Cysteine(m) + 9 Glutamate(m) + 3 Phenylalanine(m) + 3 Glycine(m) + Histidine(m) + 8 Isoleucine(m) + 10 Leucine(m) + 5 Methionine(m) + 5 Proline(m) + 3 Glutamine(m) + Arginine(m) + 3 Serine(m) + Threonine(m) + 6 Valine(m) + 4 Tyrosine(m) + 348 ATP(m) + 348 H2O(m) + 13 Aspartate(m) + 7 Lysine(m) + Asparagine(m) --> mitoApo-ACP(m) + 261 ADP(m) + 261 Pi(m) + 87 AMP(m) + 87 PPi(m)
r1098	332.0 HC00011_c + 332.0 HC00012_c + 8.0 HC00034_c + 3.0 HC00045_c + 5.0 HC00048_c + 9.0 HC00053_c + 4.0 HC00055_c + 4.0 HC00065_c + 3.0 HC00067_c + 9.0 HC00068_c + 2.0 HC00075_c + HC00080_c + 4.0 HC00081_c + 12.0 HC00121_c + 4.0 HC00145_c + HC00148_c + 7.0 HC00174_c + 3.0 HC00179_c + 4.0 HC00334_c = HC00006_c + 249.0 HC00018_c + 249.0 HC00019_c + 83.0 HC00023_c + 83.0 HC00030_c	0.0	1.0		# 5 Alanine(c) + 4 Arginine(c) + 3 Glycine(c) + 4 Isoleucine(c) + 12 Leucine(c) + 2 Methionine(c) + 4 Phenylalanine(c) + 4 Proline(c) + 9 Serine(c) + 3 Threonine(c) + Tryptophan(c) + 7 Valine(c) + 3 Glutamine(c) + 8 Glutamate(c) + 332 ATP(c) + 332 H2O(c) + Asparagine(c) + 4 Aspartate(c) + 9 Lysine(c) --> ApoC1(c) + 83 AMP(c) + 83 PPi(c) + 249 ADP(c) + 249 Pi(c)
r1099	404.0 HC00011_c + 404.0 HC00012_c + 8.0 HC00034_c + 5.0 HC00045_c + 7.0 HC00048_c + 6.0 HC00053_c + 4.0 HC00055_c + 2.0 HC00065_c + 8.0 HC00067_c + 9.0 HC00068_c + 3.0 HC00075_c + HC00080_c + 4.0 HC00081_c + 5.0 HC00085_c + 15.0 HC00121_c + 5.0 HC00145_c + HC00148_c + 7.0 HC00174_c + 10.0 HC00179_c + HC00334_c = HC00007_c + 303.0 HC00018_c + 303.0 HC00019_c + 101.0 HC00023_c + 101.0 HC00030_c	0.0	1.0		# 7 Alanine(c) + 2 Arginine(c) + 8 Glutamine(c) + 5 Glycine(c) + Isoleucine(c) + 15 Leucine(c) + 3 Methionine(c) + 4 Phenylalanine(c) + 5 Proline(c) + 9 Serine(c) + 10 Threonine(c) + Tryptophan(c) + 5 Tyrosine(c) + 7 Valine(c) + 8 Glutamate(c) + 404 ATP(c) + 404 H2O(c) + Asparagine(c) + 4 Aspartate(c) + 6 Lysine(c) --> ApoC2(c) + 101 AMP(c) + 101 PPi(c) + 303 ADP(c) + 303 Pi(c)
r1100	396.0 HC00011_c + 396.0 HC00012_c + 5.0 HC00034_c + 3.0 HC00045_c + 15.0 HC00048_c + 6.0 HC00053_c + 7.0 HC00055_c + 4.0 HC00065_c + 6.0 HC00067_c + 12.0 HC00068_c + 3.0 HC00075_c + 3.0 HC00080_c + 4.0 HC00081_c + 2.0 HC00085_c + 11.0 HC00121_c + HC00133_c + 3.0 HC00145_c + 9.0 HC00174_c + 5.0 HC00179_c = HC00008_c + 297.0 HC00018_c + 297.0 HC00019_c + 99.0 HC00023_c + 99.0 HC00030_c	0.0	1.0		# 15 Alanine(c) + 4 Arginine(c) + 3 Glycine(c) + Histidine(c) + 11 Leucine(c) + 3 Methionine(c) + 4 Phenylalanine(c) + 3 Proline(c) + 12 Serine(c) + 5 Threonine(c) + 3 Tryptophan(c) + 2 Tyrosine(c) + 9 Valine(c) + 6 Glutamine(c) + 5 Glutamate(c) + 396 ATP(c) + 396 H2O(c) + 7 Aspartate(c) + 6 Lysine(c) --> ApoC3(c) + 99 AMP(c) + 99 PPi(c) + 297 ADP(c) + 297 Pi(c)
r1101	10696.0 HC00011_c + 10696.0 HC00012_c + 186.0 HC00034_c + 262.0 HC00045_c + 134.0 HC00048_c + 154.0 HC00053_c + 176.0 HC00055_c + 134.0 HC00065_c + 110.0 HC00067_c + 278.0 HC00068_c + 48.0 HC00075_c + 60.0 HC00080_c + 98.0 HC00081_c + 98.0 HC00085_c + 48.0 HC00099_c + 166.0 HC00121_c + 62.0 HC00133_c + 114.0 HC00145_c + 138.0 HC00148_c + 122.0 HC00174_c + 182.0 HC00179_c + 104.0 HC00334_c = 8022.…	0.0	1.0		# 134 Alanine(c) + 134 Arginine(c) + 48 Cysteine(c) + 262 Glycine(c) + 62 Histidine(c) + 104 Isoleucine(c) + 166 Leucine(c) + 48 Methionine(c) + 98 Phenylalanine(c) + 114 Proline(c) + 278 Serine(c) + 182 Threonine(c) + 60 Tryptophan(c) + 98 Tyrosine(c) + 122 Valine(c) + 110 Glutamine(c) + 186 Glutamate(c) + 10696 ATP(c) + 10696 H2O(c) + 138 Asparagine(c) + 176 Aspartate(c) + 154 Lysine(c) --> Fib…
r1102	1624.0 HC00011_c + 1624.0 HC00012_c + 25.0 HC00034_c + 31.0 HC00045_c + 30.0 HC00048_c + 35.0 HC00053_c + 25.0 HC00055_c + 9.0 HC00065_c + 17.0 HC00067_c + 18.0 HC00068_c + 5.0 HC00075_c + 8.0 HC00080_c + 8.0 HC00081_c + 21.0 HC00085_c + 12.0 HC00099_c + 31.0 HC00121_c + 13.0 HC00133_c + 21.0 HC00145_c + 21.0 HC00148_c + 36.0 HC00174_c + 22.0 HC00179_c + 18.0 HC00334_c = 1218.0 HC00018_c + 1218.0…	0.0	1.0		# 30 Alanine(c) + 9 Arginine(c) + 12 Cysteine(c) + 31 Glycine(c) + 13 Histidine(c) + 18 Isoleucine(c) + 31 Leucine(c) + 5 Methionine(c) + 8 Phenylalanine(c) + 21 Proline(c) + 18 Serine(c) + 22 Threonine(c) + 8 Tryptophan(c) + 21 Tyrosine(c) + 36 Valine(c) + 17 Glutamine(c) + 25 Glutamate(c) + 1624 ATP(c) + 1624 H2O(c) + 21 Asparagine(c) + 25 Aspartate(c) + 35 Lysine(c) --> Haptoglobin(c) + 406 AM…
r1103	3240.0 HC00011_c + 3240.0 HC00012_c + 56.0 HC00034_c + 62.0 HC00045_c + 37.0 HC00048_c + 49.0 HC00053_c + 36.0 HC00055_c + 42.0 HC00065_c + 31.0 HC00067_c + 56.0 HC00068_c + 11.0 HC00075_c + 19.0 HC00080_c + 21.0 HC00081_c + 30.0 HC00085_c + 48.0 HC00099_c + 48.0 HC00121_c + 24.0 HC00133_c + 69.0 HC00145_c + 40.0 HC00148_c + 48.0 HC00174_c + 61.0 HC00179_c + 22.0 HC00334_c = 2430.0 HC00018_c + 24…	0.0	1.0		# 37 Alanine(c) + 42 Arginine(c) + 48 Cysteine(c) + 62 Glycine(c) + 24 Histidine(c) + 22 Isoleucine(c) + 48 Leucine(c) + 11 Methionine(c) + 21 Phenylalanine(c) + 69 Proline(c) + 56 Serine(c) + 61 Threonine(c) + 19 Tryptophan(c) + 30 Tyrosine(c) + 48 Valine(c) + 31 Glutamine(c) + 56 Glutamate(c) + 3240 ATP(c) + 3240 H2O(c) + 40 Asparagine(c) + 36 Aspartate(c) + 49 Lysine(c) --> Plasminogen(c) + 81…
r1104	2488.0 HC00011_c + 2488.0 HC00012_c + 51.0 HC00034_c + 49.0 HC00045_c + 42.0 HC00048_c + 29.0 HC00053_c + 35.0 HC00055_c + 44.0 HC00065_c + 26.0 HC00067_c + 38.0 HC00068_c + 9.0 HC00075_c + 14.0 HC00080_c + 21.0 HC00081_c + 21.0 HC00085_c + 26.0 HC00099_c + 51.0 HC00121_c + 13.0 HC00133_c + 33.0 HC00145_c + 25.0 HC00148_c + 37.0 HC00174_c + 36.0 HC00179_c + 22.0 HC00334_c = 1866.0 HC00018_c + 186…	0.0	1.0		# 42 Alanine(c) + 44 Arginine(c) + 26 Cysteine(c) + 49 Glycine(c) + 13 Histidine(c) + 22 Isoleucine(c) + 51 Leucine(c) + 9 Methionine(c) + 21 Phenylalanine(c) + 33 Proline(c) + 38 Serine(c) + 36 Threonine(c) + 14 Tryptophan(c) + 21 Tyrosine(c) + 37 Valine(c) + 26 Glutamine(c) + 51 Glutamate(c) + 2488 ATP(c) + 2488 H2O(c) + 25 Asparagine(c) + 35 Aspartate(c) + 29 Lysine(c) --> Prothrombin(c) + 622…
r1105	2792.0 HC00011_c + 2792.0 HC00012_c + 42.0 HC00034_c + 52.0 HC00045_c + 61.0 HC00048_c + 58.0 HC00053_c + 45.0 HC00055_c + 27.0 HC00065_c + 17.0 HC00067_c + 41.0 HC00068_c + 10.0 HC00075_c + 8.0 HC00080_c + 28.0 HC00081_c + 26.0 HC00085_c + 40.0 HC00099_c + 65.0 HC00121_c + 19.0 HC00133_c + 32.0 HC00145_c + 34.0 HC00148_c + 48.0 HC00174_c + 30.0 HC00179_c + 15.0 HC00334_c = 2094.0 HC00018_c + 209…	0.0	1.0		# 61 Alanine(c) + 27 Arginine(c) + 40 Cysteine(c) + 52 Glycine(c) + 19 Histidine(c) + 15 Isoleucine(c) + 65 Leucine(c) + 10 Methionine(c) + 28 Phenylalanine(c) + 32 Proline(c) + 41 Serine(c) + 30 Threonine(c) + 8 Tryptophan(c) + 26 Tyrosine(c) + 48 Valine(c) + 17 Glutamine(c) + 42 Glutamate(c) + 2792 ATP(c) + 2792 H2O(c) + 34 Asparagine(c) + 45 Aspartate(c) + 58 Lysine(c) --> ApoTransferin(c) + 6…
r1106	HC00232_s = HC00232_c	-1.0	1.0		# Riboflavin(s) <=> Riboflavin(c)
r1107	HC00012_c + HC00064_c = HC00023_c + HC00026_c	0.0	1.0		# ATP(c) + FMN(c) --> PPi(c) + FAD(c)
r1108	HC00011_c + HC00028_c = HC00019_c + HC00227_c	0.0	1.0		# H2O(c) + Pyridoxal-P(c) --> Pyridoxal(c) + Pi(c)
r1109	HC00153_m = HC00042_m + HC00044_m	-1.0	1.0		# Citrate(m) <=> Acetate(m) + OAA(m)
r1110	HC00011_c + HC00012_c + HC00216_s + HC00763_c = HC00018_c + HC00019_c + HC00216_c + HC00763_s	0.0	1.0		# ATP(c) + H2O(c) + Na+(c) + K+(s) --> ADP(c) + Pi(c) + Na+(s) + K+(c)
r1111	HC00130_s = HC00130_c	-1.0	1.0		# Methanol(s) <=> Methanol(c)
r1112	1268.0 HC00011_c + 1268.0 HC00012_c + 40.0 HC00034_c + 18.0 HC00045_c + 39.0 HC00048_c + 13.0 HC00053_c + 11.0 HC00055_c + 34.0 HC00065_c + 32.0 HC00067_c + 14.0 HC00068_c + 8.0 HC00075_c + 8.0 HC00080_c + 4.0 HC00081_c + 4.0 HC00085_c + 2.0 HC00099_c + 41.0 HC00121_c + 2.0 HC00133_c + 8.0 HC00145_c + HC00148_c + 24.0 HC00174_c + 12.0 HC00179_c + 2.0 HC00334_c = HC00009_c + 951.0 HC00018_c + 951.…	0.0	1.0		# 39 Alanine(c) + 34 Arginine(c) + 2 Cysteine(c) + 32 Glutamine(c) + 40 Glutamate(c) + 18 Glycine(c) + 2 Histidine(c) + 2 Isoleucine(c) + 41 Leucine(c) + 8 Methionine(c) + 4 Phenylalanine(c) + 8 Proline(c) + 14 Serine(c) + 12 Threonine(c) + 8 Tryptophan(c) + 4 Tyrosine(c) + 24 Valine(c) + 1268 ATP(c) + 1268 H2O(c) + Asparagine(c) + 11 Aspartate(c) + 13 Lysine(c) --> ApoE(c) + 317 AMP(c) + 317 PPi…
r1113	1068.0 HC00011_c + 1068.0 HC00012_c + 30.0 HC00034_c + 11.0 HC00045_c + 23.0 HC00048_c + 22.0 HC00053_c + 16.0 HC00055_c + 17.0 HC00065_c + 19.0 HC00067_c + 16.0 HC00068_c + 4.0 HC00075_c + 5.0 HC00080_c + 8.0 HC00081_c + 7.0 HC00085_c + 41.0 HC00121_c + 6.0 HC00133_c + 10.0 HC00145_c + 5.0 HC00148_c + 15.0 HC00174_c + 12.0 HC00179_c = HC00004_c + 801.0 HC00018_c + 801.0 HC00019_c + 267.0 HC00023…	0.0	1.0		# 23 Alanine(c) + 17 Arginine(c) + 19 Glutamine(c) + 30 Glutamate(c) + 11 Glycine(c) + 6 Histidine(c) + 41 Leucine(c) + 4 Methionine(c) + 8 Phenylalanine(c) + 10 Proline(c) + 16 Serine(c) + 12 Threonine(c) + 5 Tryptophan(c) + 7 Tyrosine(c) + 15 Valine(c) + 1068 ATP(c) + 1068 H2O(c) + 5 Asparagine(c) + 16 Aspartate(c) + 22 Lysine(c) --> ApoA1(c) + 267 AMP(c) + 267 PPi(c) + 801 ADP(c) + 801 Pi(c)
r1114	HC00013_m + HC00020_m + HC00035_m = HC00014_m + HC00021_m + HC00093_m	-1.0	1.0		# AKG(m) + CoA(m) + NAD+(m) <=> NADH(m) + CO2(m) + Succinyl-CoA(m)
r1115	HC00012_c + HC00259_c = HC00018_c + HC00105_c	-1.0	1.0		# ATP(c) + Uridine(c) <=> ADP(c) + UMP(c)
r1116	HC00012_c = HC00012_s	-1.0	1.0		# ATP(c) <=> ATP(s)
r1117	HC00308_c = HC00308_m	-1.0	1.0		# dTMP(c) <=> dTMP(m)
r1118	HC00048_c + HC00763_c = HC00048_s + HC00763_s	-1.0	0.0		# Alanine(c) + Na+(c) <-- Alanine(s) + Na+(s)
r1119	HC00067_c + HC00763_c = HC00067_s + HC00763_s	-1.0	0.0		# Glutamine(c) + Na+(c) <-- Glutamine(s) + Na+(s)
r1120	HC00148_c + HC00763_c = HC00148_s + HC00763_s	-1.0	0.0		# Na+(c) + Asparagine(c) <-- Na+(s) + Asparagine(s)
r1121	HC00174_c + HC00763_c = HC00174_s + HC00763_s	-1.0	0.0		# Valine(c) + Na+(c) <-- Valine(s) + Na+(s)
r1122	HC00121_c + HC00763_c = HC00121_s + HC00763_s	-1.0	0.0		# Leucine(c) + Na+(c) <-- Leucine(s) + Na+(s)
r1123	HC00334_c + HC00763_c = HC00334_s + HC00763_s	-1.0	0.0		# Isoleucine(c) + Na+(c) <-- Isoleucine(s) + Na+(s)
r1124	HC00080_c + HC00763_c = HC00080_s + HC00763_s	-1.0	0.0		# Tryptophan(c) + Na+(c) <-- Tryptophan(s) + Na+(s)
r1125	HC00085_s + HC00763_s = HC00085_c + HC00763_c	0.0	1.0		# Tyrosine(s) + Na+(s) --> Tyrosine(c) + Na+(c)
r1126	HC00081_c + HC00763_c = HC00081_s + HC00763_s	-1.0	0.0		# Phenylalanine(c) + Na+(c) <-- Phenylalanine(s) + Na+(s)
r1127	HC00005_c = HC00005_r	0.0	1.0		# ApoB100(c) --> ApoB100(r)
r1128	HC00009_c = HC00009_r	0.0	1.0		# ApoE(c) --> ApoE(r)
r1129	HC00004_c = HC00004_r	0.0	1.0		# ApoA1(c) --> ApoA1(r)
r1130	HC00004_s = HC00004_l	0.0	1.0		# ApoA1(s) --> ApoA1(l)
r1131	HC00006_c = HC00006_r	0.0	1.0		# ApoC1(c) --> ApoC1(r)
r1132	HC00007_c = HC00007_r	0.0	1.0		# ApoC2(c) --> ApoC2(r)
r1133	HC00008_c = HC00008_r	0.0	1.0		# ApoC3(c) --> ApoC3(r)
r1134	3.0 HC00015_r + 3.0 HC00017_r + HC01374_r = 4.0 HC00011_r + 3.0 HC00016_r + HC02108_r	-1.0	1.0		# 14-Demethyllanosterol(r) + 3 NADPH(r) + 3 O2(r) <=> 4 H2O(r) + 4alpha-Methylzymosterol-4-carboxylate(r) + 3 NADP+(r)
r1135	HC00016_r + HC02109_r = HC00015_r + HC02110_r	-1.0	1.0		# 3-Keto-4-methylzymosterol(r) + NADP+(r) <=> NADPH(r) + 4alpha-Methylzymosterol(r)
r1136	HC00016_r + HC02108_r = HC00015_r + HC00021_r + HC02109_r	-1.0	1.0		# 4alpha-Methylzymosterol-4-carboxylate(r) + NADP+(r) <=> 3-Keto-4-methylzymosterol(r) + NADPH(r) + CO2(r)
r1137	HC00013_r + HC02108_r = HC00014_r + HC00021_r + HC02109_r	-1.0	1.0		# NAD+(r) + 4alpha-Methylzymosterol-4-carboxylate(r) <=> NADH(r) + CO2(r) + 3-Keto-4-methylzymosterol(r)
r1138	HC00045_s + HC00763_s = HC00045_c + HC00763_c	0.0	1.0		# Glycine(s) + Na+(s) --> Glycine(c) + Na+(c)
r1139	HC00145_c + HC00763_c = HC00145_s + HC00763_s	-1.0	0.0		# Proline(c) + Na+(c) <-- Proline(s) + Na+(s)
r1140	HC00174_l = HC00174_c	0.0	1.0		# Valine(l) --> Valine(c)
r1141	HC00075_c + HC00763_c = HC00075_s + HC00763_s	-1.0	0.0		# Methionine(c) + Na+(c) <-- Methionine(s) + Na+(s)
r1142	HC00179_c + HC00763_c = HC00179_s + HC00763_s	-1.0	0.0		# Threonine(c) + Na+(c) <-- Threonine(s) + Na+(s)
r1143	HC00055_c + HC00763_c = HC00055_s + HC00763_s	-1.0	0.0		# Na+(c) + Aspartate(c) <-- Na+(s) + Aspartate(s)
r1144	HC00034_c + HC00763_c = HC00034_s + HC00763_s	-1.0	0.0		# Glutamate(c) + Na+(c) <-- Glutamate(s) + Na+(s)
r1145	HC00133_c + HC00763_c = HC00133_s + HC00763_s	-1.0	0.0		# Histidine(c) + Na+(c) <-- Histidine(s) + Na+(s)
r1146	2.0 HC00011_r + HC02110_r = HC00021_r + HC01451_r	-1.0	1.0		# 4alpha-Methylzymosterol(r) + 2 H2O(r) <=> Zymosterol(r) + CO2(r)
r1147	HC00035_c + HC00266_m = HC00035_m + HC00266_c	-1.0	1.0		# AKG(c) + Isocitrate(m) <=> AKG(m) + Isocitrate(c)
r1148	HC00035_c + HC00266_p = HC00035_p + HC00266_c	-1.0	1.0		# AKG(c) + Isocitrate(p) <=> AKG(p) + Isocitrate(c)
r1149	HC00019_c = HC00019_r	-1.0	1.0		# Pi(c) <=> Pi(r)
r1150	HC00019_c = HC00019_l	-1.0	0.0		# Pi(c) <-- Pi(l)
r1151	HC00019_c = HC00019_p	-1.0	1.0		# Pi(c) <=> Pi(p)
r1152	HC00023_c = HC00023_p	-1.0	1.0		# PPi(c) <=> PPi(p)
r1153	HC00023_c = HC00023_r	-1.0	1.0		# PPi(c) <=> PPi(r)
r1154	HC00013_m + HC00020_m + HC00108_m = HC00014_m + HC00021_m + HC00101_m	-1.0	1.0		# CoA(m) + NAD+(m) + 2-Oxobutyrate(m) <=> CO2(m) + Propanoyl-CoA(m) + NADH(m)
r1155	HC00083_c + HC00108_c = HC00083_m + HC00108_m	0.0	1.0		# 2-Oxobutyrate(c) + H+(PG)(c) --> 2-Oxobutyrate(m) + H+(PG)(m)
r1156	HC00259_c + HC00369_c = HC00105_c + HC00768_c	-1.0	1.0		# Uridine(c) + dUTP(c) <=> dUDP(c) + UMP(c)
r1157	HC00012_c + HC00306_c = HC00018_c + HC00305_c	-1.0	1.0		# ATP(c) + dGMP(c) <=> ADP(c) + dGDP(c)
r1158	HC01971_l = HC00005_l + 680.0 HC00178_l + 1515.0 HC01969_l + 425.0 HC02000_l + 30.0 HC02002_l + 160.0 HC02007_l + 25.0 HC02016_l + 110.0 HC02078_l	0.0	1.0		# LDL(l) --> 1515 Cholesterol-ester-pool(l) + ApoB100(l) + 680 Cholesterol(l) + 110 CDP-diacylglycerol-VLDL-PI-pool(l) + 425 PC-VLDL-pool(l) + 25 2-Lysolecithin-pool(l) + 160 SM-pool(l) + 30 PE-VLDL-pool(l)
r1159	HC00263_c = HC00263_r	-1.0	1.0		# CDP-choline(c) <=> CDP-choline(r)
r1160	HC01940_r = HC01940_s	0.0	1.0		# HDL(r) --> HDL(s)
r1161	HC01940_s = HC01940_l	0.0	1.0		# HDL(s) --> HDL(l)
r1162	2.0 HC00011_c + 2.0 HC00012_c + HC00062_c = 2.0 HC00018_c + 2.0 HC00019_c + HC00062_b	0.0	1.0		# Sulfate(c) + 2 ATP(c) + 2 H2O(c) --> Sulfate(b) + 2 ADP(c) + 2 Pi(c)
r1163	HC00763_s + HC00863_s = HC00763_c + HC00863_c	0.0	1.0		# Na+(s) + Glycocholate(s) --> Na+(c) + Glycocholate(c)
r1164	HC00150_r + HC00178_r = HC00020_r + HC02020_r	0.0	1.0		# Palmitoyl-CoA(r) + Cholesterol(r) --> CoA(r) + Cholesterol-ester-palm(r)
r1165	HC00178_r + HC01411_r = HC00020_r + HC02021_r	0.0	1.0		# (2E)-Hexadecenoyl-CoA(r) + Cholesterol(r) --> CoA(r) + Cholesterol-ester-palmn(r)
r1166	HC00178_r + HC00338_r = HC00020_r + HC02022_r	0.0	1.0		# Stearoyl-CoA(r) + Cholesterol(r) --> CoA(r) + Cholesterol-ester-stea(r)
r1167	HC00178_r + HC00400_r = HC00020_r + HC02023_r	0.0	1.0		# Oleoyl-CoA(r) + Cholesterol(r) --> CoA(r) + Cholesterol-ester-ol(r)
r1168	HC00178_r + HC01983_r = HC00020_r + HC02024_r	0.0	1.0		# Cholesterol(r) + Linoleoyl-CoA(r) --> CoA(r) + Cholesterol-ester-lin(r)
r1169	HC00178_r + HC01984_r = HC00020_r + HC02025_r	0.0	1.0		# Linolenoyl-CoA(r) + Cholesterol(r) --> CoA(r) + Cholesterol-ester-ala(r)
r1170	HC00178_r + HC01985_r = HC00020_r + HC02026_r	0.0	1.0		# gamma-Linolenoyl-CoA(r) + Cholesterol(r) --> CoA(r) + Cholesterol-ester-gla(r)
r1171	HC00178_r + HC01986_r = HC00020_r + HC02027_r	0.0	1.0		# Arachidonyl-CoA(r) + Cholesterol(r) --> CoA(r) + Cholesterol-ester-arach(r)
r1172	HC00011_r + HC02020_r = HC00178_r + HC00226_r	0.0	1.0		# H2O(r) + Cholesterol-ester-palm(r) --> Cholesterol(r) + Palmitate(r)
r1173	HC00011_l + HC02020_l = HC00178_l + HC00226_l	0.0	1.0		# H2O(l) + Cholesterol-ester-palm(l) --> Cholesterol(l) + Palmitate(l)
r1174	HC00011_r + HC02021_r = HC00178_r + HC01981_r	0.0	1.0		# Cholesterol-ester-palmn(r) + H2O(r) --> Cholesterol(r) + Palmitolate(r)
r1175	HC00011_r + HC02022_r = HC00178_r + HC00793_r	0.0	1.0		# H2O(r) + Cholesterol-ester-stea(r) --> Cholesterol(r) + Stearate(r)
r1176	HC00011_l + HC02022_l = HC00178_l + HC00793_l	0.0	1.0		# H2O(l) + Cholesterol-ester-stea(l) --> Cholesterol(l) + Stearate(l)
r1177	HC00011_r + HC02023_r = HC00178_r + HC00510_r	0.0	1.0		# Cholesterol-ester-ol(r) + H2O(r) --> Cholesterol(r) + Oleate(r)
r1178	HC00011_l + HC02023_l = HC00178_l + HC00510_l	0.0	1.0		# Cholesterol-ester-ol(l) + H2O(l) --> Cholesterol(l) + Oleate(l)
r1179	HC00011_r + HC02024_r = HC00178_r + HC00796_r	0.0	1.0		# Cholesterol-ester-lin(r) + H2O(r) --> Cholesterol(r) + Linoleate(r)
r1180	HC00011_l + HC02024_l = HC00178_l + HC00796_l	0.0	1.0		# Cholesterol-ester-lin(l) + H2O(l) --> Cholesterol(l) + Linoleate(l)
r1181	HC00011_r + HC02025_r = HC00178_r + HC01758_r	0.0	1.0		# H2O(r) + Cholesterol-ester-ala(r) --> Cholesterol(r) + Linolenate(r)
r1182	HC00011_r + HC02026_r = HC00178_r + HC01757_r	0.0	1.0		# Cholesterol-ester-gla(r) + H2O(r) --> Cholesterol(r) + gamma-Linolenate(r)
r1183	HC00011_r + HC02027_r = HC00178_r + HC00202_r	0.0	1.0		# H2O(r) + Cholesterol-ester-arach(r) --> Cholesterol(r) + Arachidonate(r)
r1184	HC00011_l + HC02027_l = HC00178_l + HC00202_l	0.0	1.0		# H2O(l) + Cholesterol-ester-arach(l) --> Cholesterol(l) + Arachidonate(l)
r1185	HC00095_c + HC00150_c = HC00020_c + HC02029_c	0.0	1.0		# Palmitoyl-CoA(c) + sn-Glycerol-3P(c) --> CoA(c) + 1-Acylglycerol-3P-palm(c)
r1186	HC00095_c + HC01411_c = HC00020_c + HC02030_c	0.0	1.0		# (2E)-Hexadecenoyl-CoA(c) + sn-Glycerol-3P(c) --> 1-Acylglycerol-3P-palmn(c) + CoA(c)
r1187	HC00095_c + HC00338_c = HC00020_c + HC02031_c	0.0	1.0		# Stearoyl-CoA(c) + sn-Glycerol-3P(c) --> CoA(c) + 1-Acylglycerol-3P-stea(c)
r1188	HC00095_c + HC00400_c = HC00020_c + HC02032_c	0.0	1.0		# Oleoyl-CoA(c) + sn-Glycerol-3P(c) --> 1-Acylglycerol-3P-ol(c) + CoA(c)
r1189	HC00095_c + HC01983_c = HC00020_c + HC02033_c	0.0	1.0		# Linoleoyl-CoA(c) + sn-Glycerol-3P(c) --> 1-Acylglycerol-3P-lin(c) + CoA(c)
r1190	HC00095_c + HC01986_c = HC00020_c + HC02036_c	0.0	1.0		# Arachidonyl-CoA(c) + sn-Glycerol-3P(c) --> 1-Acylglycerol-3P-arach(c) + CoA(c)
r1191	HC00068_c + HC02002_c = HC00180_c + HC02006_c	-1.0	1.0		# PE-VLDL-pool(c) + Serine(c) <=> PS-VLDL-pool(c) + Ethanolamine(c)
r1192	1420.0 HC02020_r + 280.0 HC02022_r + 2050.0 HC02023_r + 4880.0 HC02024_r + 542.0 HC02027_r = 9172.0 HC01969_r	-1.0	1.0		# 2050 Cholesterol-ester-ol(r) + 4880 Cholesterol-ester-lin(r) + 1420 Cholesterol-ester-palm(r) + 280 Cholesterol-ester-stea(r) + 542 Cholesterol-ester-arach(r) <=> 9172 Cholesterol-ester-pool(r)
r1193	1420.0 HC02020_l + 280.0 HC02022_l + 2050.0 HC02023_l + 4880.0 HC02024_l + 542.0 HC02027_l = 9172.0 HC01969_l	-1.0	0.0		# 2050 Cholesterol-ester-ol(l) + 4880 Cholesterol-ester-lin(l) + 1420 Cholesterol-ester-palm(l) + 280 Cholesterol-ester-stea(l) + 542 Cholesterol-ester-arach(l) <-- 9172 Cholesterol-ester-pool(l)
r1194	HC00433_c + HC02057_c = HC00060_c + HC02002_c	0.0	1.0		# 1,2-Diacylglycerol-VLDL-PE-pool(c) + CDP-ethanolamine(c) --> PE-VLDL-pool(c) + CMP(c)
r1195	HC00433_c + HC02058_c = HC00060_c + HC02079_c	0.0	1.0		# 1,2-Diacylglycerol-VLDL-PS-pool(c) + CDP-ethanolamine(c) --> PE-PS-VLDL-pool(c) + CMP(c)
r1196	HC00135_r + HC02078_r = HC00060_r + HC02009_r	0.0	1.0		# CDP-diacylglycerol-VLDL-PI-pool(r) + Inositol(r) --> PI-pool(r) + CMP(r)
r1197	HC00135_c + HC02078_c = HC00060_c + HC02009_c	-1.0	1.0		# CDP-diacylglycerol-VLDL-PI-pool(c) + Inositol(c) <=> PI-pool(c) + CMP(c)
r1198	6440.0 HC02029_c + 823.0 HC02031_c + 1220.0 HC02032_c + 741.0 HC02033_c + 24.0 HC02036_c = 9248.0 HC02037_c	0.0	1.0		# 1220 1-Acylglycerol-3P-ol(c) + 741 1-Acylglycerol-3P-lin(c) + 24 1-Acylglycerol-3P-arach(c) + 6440 1-Acylglycerol-3P-palm(c) + 823 1-Acylglycerol-3P-stea(c) --> 9248 1-Acylglycerol-3P-VLDL-TG1-pool(c)
r1199	3010.0 HC02029_c + 1300.0 HC02031_c + 1170.0 HC02032_c + 2350.0 HC02033_c + 726.0 HC02036_c = 8556.0 HC02038_c	0.0	1.0		# 1170 1-Acylglycerol-3P-ol(c) + 2350 1-Acylglycerol-3P-lin(c) + 726 1-Acylglycerol-3P-arach(c) + 3010 1-Acylglycerol-3P-palm(c) + 1300 1-Acylglycerol-3P-stea(c) --> 8556 1-Acylglycerol-3P-VLDL-PC-pool(c)
r1200	1260.0 HC02029_c + 2010.0 HC02031_c + 628.0 HC02032_c + 1330.0 HC02033_c + 2220.0 HC02036_c = 7448.0 HC02039_c	0.0	1.0		# 628 1-Acylglycerol-3P-ol(c) + 1330 1-Acylglycerol-3P-lin(c) + 2220 1-Acylglycerol-3P-arach(c) + 1260 1-Acylglycerol-3P-palm(c) + 2010 1-Acylglycerol-3P-stea(c) --> 7448 1-Acylglycerol-3P-VLDL-PE-pool(c)
r1201	345.0 HC02029_c + 4820.0 HC02031_c + 332.0 HC02032_c + 181.0 HC02033_c + 2050.0 HC02036_c = 7728.0 HC02040_c	0.0	1.0		# 332 1-Acylglycerol-3P-ol(c) + 181 1-Acylglycerol-3P-lin(c) + 2050 1-Acylglycerol-3P-arach(c) + 345 1-Acylglycerol-3P-palm(c) + 4820 1-Acylglycerol-3P-stea(c) --> 7728 1-Acylglycerol-3P-VLDL-PS-pool(c)
r1202	694.0 HC02029_c + 3640.0 HC02031_c + 1360.0 HC02032_c + 694.0 HC02033_c + 2170.0 HC02036_c = 8558.0 HC02041_c	0.0	1.0		# 1360 1-Acylglycerol-3P-ol(c) + 694 1-Acylglycerol-3P-lin(c) + 2170 1-Acylglycerol-3P-arach(c) + 694 1-Acylglycerol-3P-palm(c) + 3640 1-Acylglycerol-3P-stea(c) --> 8558 1-Acylglycerol-3P-VLDL-PI-pool(c)
r1203	6260.0 HC02029_c + 1490.0 HC02031_c + 656.0 HC02032_c + 270.0 HC02033_c + 147.0 HC02036_c = 8823.0 HC02042_c	0.0	1.0		# 656 1-Acylglycerol-3P-ol(c) + 270 1-Acylglycerol-3P-lin(c) + 147 1-Acylglycerol-3P-arach(c) + 6260 1-Acylglycerol-3P-palm(c) + 1490 1-Acylglycerol-3P-stea(c) --> 8823 1-Acylglycerol-3P-VLDL-SM-pool(c)
r1204	1200.0 HC00150_c + 384.0 HC00338_c + 4260.0 HC00400_c + 2810.0 HC01983_c + 521.0 HC01986_c = 9175.0 HC02043_c	0.0	1.0		# 1200 Palmitoyl-CoA(c) + 384 Stearoyl-CoA(c) + 4260 Oleoyl-CoA(c) + 521 Arachidonyl-CoA(c) + 2810 Linoleoyl-CoA(c) --> 9175 Acyl-CoA-VLDL-TG2-pool(c)
r1205	849.0 HC00150_c + 584.0 HC00338_c + 4570.0 HC00400_c + 2780.0 HC01983_c + 264.0 HC01986_c = 9047.0 HC02061_c	0.0	1.0		# 849 Palmitoyl-CoA(c) + 584 Stearoyl-CoA(c) + 4570 Oleoyl-CoA(c) + 264 Arachidonyl-CoA(c) + 2780 Linoleoyl-CoA(c) --> 9047 Acyl-CoA-VLDL-TG3-pool(c)
r1206	3010.0 HC00150_c + 1300.0 HC00338_c + 1170.0 HC00400_c + 2350.0 HC01983_c + 726.0 HC01986_c = 8556.0 HC02044_c	0.0	1.0		# 3010 Palmitoyl-CoA(c) + 1300 Stearoyl-CoA(c) + 1170 Oleoyl-CoA(c) + 726 Arachidonyl-CoA(c) + 2350 Linoleoyl-CoA(c) --> 8556 Acyl-CoA-VLDL-PC-pool(c)
r1207	1260.0 HC00150_c + 2010.0 HC00338_c + 628.0 HC00400_c + 1330.0 HC01983_c + 2220.0 HC01986_c = 7448.0 HC02045_c	0.0	1.0		# 1260 Palmitoyl-CoA(c) + 2010 Stearoyl-CoA(c) + 628 Oleoyl-CoA(c) + 2220 Arachidonyl-CoA(c) + 1330 Linoleoyl-CoA(c) --> 7448 Acyl-CoA-VLDL-PE-pool(c)
r1208	345.0 HC00150_c + 4820.0 HC00338_c + 332.0 HC00400_c + 181.0 HC01983_c + 2050.0 HC01986_c = 7728.0 HC02046_c	0.0	1.0		# 345 Palmitoyl-CoA(c) + 4820 Stearoyl-CoA(c) + 332 Oleoyl-CoA(c) + 2050 Arachidonyl-CoA(c) + 181 Linoleoyl-CoA(c) --> 7728 Acyl-CoA-VLDL-PS-pool(c)
r1209	694.0 HC00150_c + 3640.0 HC00338_c + 1360.0 HC00400_c + 694.0 HC01983_c + 2170.0 HC01986_c = 8558.0 HC02047_c	0.0	1.0		# 694 Palmitoyl-CoA(c) + 3640 Stearoyl-CoA(c) + 1360 Oleoyl-CoA(c) + 2170 Arachidonyl-CoA(c) + 694 Linoleoyl-CoA(c) --> 8558 Acyl-CoA-VLDL-PI-pool(c)
r1210	6260.0 HC00150_c + 1490.0 HC00338_c + 656.0 HC00400_c + 270.0 HC01983_c + 147.0 HC01986_c = 8823.0 HC02048_c	-1.0	1.0		# 6260 Palmitoyl-CoA(c) + 1490 Stearoyl-CoA(c) + 656 Oleoyl-CoA(c) + 147 Arachidonyl-CoA(c) + 270 Linoleoyl-CoA(c) <=> 8823 Acyl-CoA-VLDL-SM-pool(c)
r1211	HC00020_c + HC02049_c = HC02037_c + HC02043_c	-1.0	0.0		# Phosphatidate-VLDL-TG-pool(c) + CoA(c) <-- Acyl-CoA-VLDL-TG2-pool(c) + 1-Acylglycerol-3P-VLDL-TG1-pool(c)
r1212	HC00020_c + HC02050_c = HC02038_c + HC02044_c	-1.0	0.0		# Phosphatidate-VLDL-PC-pool(c) + CoA(c) <-- Acyl-CoA-VLDL-PC-pool(c) + 1-Acylglycerol-3P-VLDL-PC-pool(c)
r1213	HC00020_c + HC02051_c = HC02039_c + HC02045_c	-1.0	0.0		# Phosphatidate-VLDL-PE-pool(c) + CoA(c) <-- Acyl-CoA-VLDL-PE-pool(c) + 1-Acylglycerol-3P-VLDL-PE-pool(c)
r1214	HC00020_c + HC02052_c = HC02040_c + HC02046_c	-1.0	0.0		# Phosphatidate-VLDL-PS-pool(c) + CoA(c) <-- Acyl-CoA-VLDL-PS-pool(c) + 1-Acylglycerol-3P-VLDL-PS-pool(c)
r1215	HC00020_c + HC02053_c = HC02041_c + HC02047_c	-1.0	0.0		# Phosphatidate-VLDL-PI-pool(c) + CoA(c) <-- 1-Acylglycerol-3P-VLDL-PI-pool(c) + Acyl-CoA-VLDL-PI-pool(c)
r1216	HC00020_c + HC02054_c = HC02042_c + HC02048_c	-1.0	0.0		# CoA(c) + Phosphatidate-VLDL-SM-pool(c) <-- Acyl-CoA-VLDL-SM-pool(c) + 1-Acylglycerol-3P-VLDL-SM-pool(c)
r1217	HC00011_c + HC02049_c = HC00019_c + HC02055_c	0.0	1.0		# Phosphatidate-VLDL-TG-pool(c) + H2O(c) --> 1,2-Diacylglycerol-VLDL-TG-pool(c) + Pi(c)
r1218	HC00011_c + HC02050_c = HC00019_c + HC02056_c	0.0	1.0		# Phosphatidate-VLDL-PC-pool(c) + H2O(c) --> 1,2-Diacylglycerol-VLDL-PC-pool(c) + Pi(c)
r1219	HC00011_c + HC02051_c = HC00019_c + HC02057_c	0.0	1.0		# Phosphatidate-VLDL-PE-pool(c) + H2O(c) --> 1,2-Diacylglycerol-VLDL-PE-pool(c) + Pi(c)
r1220	HC00011_c + HC02052_c = HC00019_c + HC02058_c	0.0	1.0		# Phosphatidate-VLDL-PS-pool(c) + H2O(c) --> 1,2-Diacylglycerol-VLDL-PS-pool(c) + Pi(c)
r1221	HC00011_c + HC02053_c = HC00019_c + HC02059_c	0.0	1.0		# Phosphatidate-VLDL-PI-pool(c) + H2O(c) --> 1,2-Diacylglycerol-VLDL-PI-pool(c) + Pi(c)
r1222	HC00011_c + HC02054_c = HC00019_c + HC02060_c	0.0	1.0		# H2O(c) + Phosphatidate-VLDL-SM-pool(c) --> Pi(c) + 1,2-Diacylglycerol-VLDL-SM-pool(c)
r1223	HC02055_c + HC02061_c = HC00020_c + HC02062_c	0.0	1.0		# Acyl-CoA-VLDL-TG3-pool(c) + 1,2-Diacylglycerol-VLDL-TG-pool(c) -—> Triacylglycerol-VLDL-pool(c) + CoA(c)
r1224	HC00011_c + HC02062_c = HC02055_c + HC02063_c	0.0	1.0		# Triacylglycerol-VLDL-pool(c) + H2O(c) --> Fatty-acid-VLDL-TG3-pool(c) + 1,2-Diacylglycerol-VLDL-TG-pool(c)
r1225	HC00011_c + HC02055_c = HC02064_c + HC02071_c	0.0	1.0		# H2O(c) + 1,2-Diacylglycerol-VLDL-TG-pool(c) --> 1-Acylglycerol-VLDL-TG1-pool(c) + Fatty-acid-VLDL-TG2-pool(c)
r1226	HC00011_c + HC02056_c = HC02066_c + HC02072_c	0.0	1.0		# H2O(c) + 1,2-Diacylglycerol-VLDL-PC-pool(c) --> 1-Acylglycerol-VLDL-PC-pool(c) + Fatty-acid-VLDL-PC-pool(c)
r1227	HC00011_c + HC02057_c = HC02067_c + HC02073_c	0.0	1.0		# H2O(c) + 1,2-Diacylglycerol-VLDL-PE-pool(c) --> 1-Acylglycerol-VLDL-PE-pool(c) + Fatty-acid-VLDL-PE-pool(c)
r1228	HC00011_c + HC02058_c = HC02068_c + HC02074_c	0.0	1.0		# H2O(c) + 1,2-Diacylglycerol-VLDL-PS-pool(c) --> 1-Acylglycerol-VLDL-PS-pool(c) + Fatty-acid-VLDL-PS-pool(c)
r1229	HC00011_c + HC02059_c = HC02069_c + HC02075_c	0.0	1.0		# H2O(c) + 1,2-Diacylglycerol-VLDL-PI-pool(c) --> 1-Acylglycerol-VLDL-PI-pool(c) + Fatty-acid-VLDL-PI-pool(c)
r1230	HC00011_c + HC02060_c = HC02070_c + HC02076_c	0.0	1.0		# H2O(c) + 1,2-Diacylglycerol-VLDL-SM-pool(c) --> 1-Acylglycerol-VLDL-SM-pool(c) + Fatty-acid-VLDL-SM-pool(c)
r1231	HC00011_c + HC02071_c = HC00114_c + HC02065_c	0.0	1.0		# 1-Acylglycerol-VLDL-TG1-pool(c) + H2O(c) --> Fatty-acid-VLDL-TG1-pool(c) + Glycerol(c)
r1232	HC00011_c + HC02072_c = HC00114_c + HC02066_c	0.0	1.0		# 1-Acylglycerol-VLDL-PC-pool(c) + H2O(c) --> Glycerol(c) + Fatty-acid-VLDL-PC-pool(c)
r1233	HC00011_c + HC02073_c = HC00114_c + HC02067_c	0.0	1.0		# 1-Acylglycerol-VLDL-PE-pool(c) + H2O(c) --> Glycerol(c) + Fatty-acid-VLDL-PE-pool(c)
r1234	HC00011_c + HC02074_c = HC00114_c + HC02068_c	0.0	1.0		# 1-Acylglycerol-VLDL-PS-pool(c) + H2O(c) --> Fatty-acid-VLDL-PS-pool(c) + Glycerol(c)
r1235	HC00011_c + HC02075_c = HC00114_c + HC02069_c	0.0	1.0		# 1-Acylglycerol-VLDL-PI-pool(c) + H2O(c) --> Fatty-acid-VLDL-PI-pool(c) + Glycerol(c)
r1236	HC00011_c + HC02076_c = HC00114_c + HC02070_c	0.0	1.0		# 1-Acylglycerol-VLDL-SM-pool(c) + H2O(c) --> Fatty-acid-VLDL-SM-pool(c) + Glycerol(c)
r1237	HC00263_c + HC02056_c = HC00060_c + HC02000_c	0.0	1.0		# CDP-choline(c) + 1,2-Diacylglycerol-VLDL-PC-pool(c) --> PC-VLDL-pool(c) + CMP(c)
r1238	HC00066_c + HC02053_c = HC00023_c + HC02078_c	-1.0	1.0		# Phosphatidate-VLDL-PI-pool(c) + CTP(c) <=> CDP-diacylglycerol-VLDL-PI-pool(c) + PPi(c)
r1239	HC00271_c + HC02048_c = HC00020_c + HC01990_c	-1.0	0.0		# Sphingosine(c) + Acyl-CoA-VLDL-SM-pool(c) <-- CoA(c) + Ceramide-pool(c)
r1240	HC01990_c = HC01990_r	-1.0	1.0		# Ceramide-pool(c) <=> Ceramide-pool(r)
r1241	24.0 HC00202_c + 6440.0 HC00226_c + 1220.0 HC00510_c + 823.0 HC00793_c + 741.0 HC00796_c = 9248.0 HC02065_c	-1.0	0.0		# 6440 Palmitate(c) + 823 Stearate(c) + 741 Linoleate(c) + 24 Arachidonate(c) + 1220 Oleate(c) <-- 9248 Fatty-acid-VLDL-TG1-pool(c)
r1242	521.0 HC00202_c + 1200.0 HC00226_c + 4260.0 HC00510_c + 384.0 HC00793_c + 2810.0 HC00796_c = 9175.0 HC02064_c	-1.0	0.0		# 1200 Palmitate(c) + 384 Stearate(c) + 2810 Linoleate(c) + 521 Arachidonate(c) + 4260 Oleate(c) <-- 9175 Fatty-acid-VLDL-TG2-pool(c)
r1243	264.0 HC00202_c + 849.0 HC00226_c + 4570.0 HC00510_c + 584.0 HC00793_c + 2780.0 HC00796_c = 9047.0 HC02063_c	-1.0	0.0		# 849 Palmitate(c) + 584 Stearate(c) + 2780 Linoleate(c) + 264 Arachidonate(c) + 4570 Oleate(c) <-- 9047 Fatty-acid-VLDL-TG3-pool(c)
r1244	726.0 HC00202_r + 3010.0 HC00226_r + 1170.0 HC00510_r + 1300.0 HC00793_r + 2350.0 HC00796_r = 8556.0 HC02066_r	-1.0	1.0		# 3010 Palmitate(r) + 1300 Stearate(r) + 2350 Linoleate(r) + 726 Arachidonate(r) + 1170 Oleate(r) <=> 8556 Fatty-acid-VLDL-PC-pool(r)
r1245	726.0 HC00202_c + 3010.0 HC00226_c + 1170.0 HC00510_c + 1300.0 HC00793_c + 2350.0 HC00796_c = 8556.0 HC02066_c	-1.0	1.0		# 3010 Palmitate(c) + 1300 Stearate(c) + 2350 Linoleate(c) + 726 Arachidonate(c) + 1170 Oleate(c) <=> 8556 Fatty-acid-VLDL-PC-pool(c)
r1246	726.0 HC00202_l + 3010.0 HC00226_l + 1170.0 HC00510_l + 1300.0 HC00793_l + 2350.0 HC00796_l = 8556.0 HC02066_l	-1.0	1.0		# 3010 Palmitate(l) + 1300 Stearate(l) + 2350 Linoleate(l) + 726 Arachidonate(l) + 1170 Oleate(l) <=> 8556 Fatty-acid-VLDL-PC-pool(l)
r1247	2220.0 HC00202_c + 1260.0 HC00226_c + 628.0 HC00510_c + 2010.0 HC00793_c + 1330.0 HC00796_c = 7448.0 HC02067_c	-1.0	0.0		# 1260 Palmitate(c) + 2010 Stearate(c) + 1330 Linoleate(c) + 2220 Arachidonate(c) + 628 Oleate(c) <-- 7448 Fatty-acid-VLDL-PE-pool(c)
r1248	2050.0 HC00202_c + 345.0 HC00226_c + 332.0 HC00510_c + 4820.0 HC00793_c + 181.0 HC00796_c = 7728.0 HC02068_c	-1.0	0.0		# 345 Palmitate(c) + 4820 Stearate(c) + 181 Linoleate(c) + 2050 Arachidonate(c) + 332 Oleate(c) <-- 7728 Fatty-acid-VLDL-PS-pool(c)
r1249	2170.0 HC00202_c + 694.0 HC00226_c + 1360.0 HC00510_c + 3640.0 HC00793_c + 694.0 HC00796_c = 8558.0 HC02069_c	-1.0	0.0		# 694 Palmitate(c) + 3640 Stearate(c) + 694 Linoleate(c) + 2170 Arachidonate(c) + 1360 Oleate(c) <-- 8558 Fatty-acid-VLDL-PI-pool(c)
r1250	147.0 HC00202_c + 6260.0 HC00226_c + 656.0 HC00510_c + 1490.0 HC00793_c + 270.0 HC00796_c = 8823.0 HC02070_c	-1.0	1.0		# 6260 Palmitate(c) + 1490 Stearate(c) + 270 Linoleate(c) + 147 Arachidonate(c) + 656 Oleate(c) <=> 8823 Fatty-acid-VLDL-SM-pool(c)
r1251	HC00012_r + HC00020_r + HC01981_r = HC00023_r + HC00030_r + HC01411_r	0.0	1.0		# Palmitolate(r) + ATP(r) + CoA(r) --> (2E)-Hexadecenoyl-CoA(r) + AMP(r) + PPi(r)
r1252	HC00012_c + HC00020_c + HC01981_c = HC00023_c + HC00030_c + HC01411_c	0.0	1.0		# Palmitolate(c) + ATP(c) + CoA(c) --> (2E)-Hexadecenoyl-CoA(c) + AMP(c) + PPi(c)
r1253	HC00012_r + HC00020_r + HC00793_r = HC00023_r + HC00030_r + HC00338_r	0.0	1.0		# Stearate(r) + ATP(r) + CoA(r) --> Stearoyl-CoA(r) + AMP(r) + PPi(r)
r1254	HC00012_c + HC00020_c + HC00793_c = HC00023_c + HC00030_c + HC00338_c	0.0	1.0		# Stearate(c) + ATP(c) + CoA(c) --> Stearoyl-CoA(c) + AMP(c) + PPi(c)
r1255	HC00012_r + HC00020_r + HC00510_r = HC00023_r + HC00030_r + HC00400_r	0.0	1.0		# ATP(r) + CoA(r) + Oleate(r) --> Oleoyl-CoA(r) + AMP(r) + PPi(r)
r1256	HC00012_c + HC00020_c + HC00510_c = HC00023_c + HC00030_c + HC00400_c	0.0	1.0		# ATP(c) + CoA(c) + Oleate(c) --> Oleoyl-CoA(c) + AMP(c) + PPi(c)
r1257	HC00012_r + HC00020_r + HC00796_r = HC00023_r + HC00030_r + HC01983_r	0.0	1.0		# Linoleate(r) + ATP(r) + CoA(r) --> AMP(r) + PPi(r) + Linoleoyl-CoA(r)
r1258	HC00012_c + HC00020_c + HC00796_c = HC00023_c + HC00030_c + HC01983_c	0.0	1.0		# Linoleate(c) + ATP(c) + CoA(c) --> AMP(c) + PPi(c) + Linoleoyl-CoA(c)
r1259	HC00012_r + HC00020_r + HC01758_r = HC00023_r + HC00030_r + HC01984_r	0.0	1.0		# ATP(r) + CoA(r) + Linolenate(r) --> Linolenoyl-CoA(r) + AMP(r) + PPi(r)
r1260	HC00012_r + HC00020_r + HC01757_r = HC00023_r + HC00030_r + HC01985_r	0.0	1.0		# gamma-Linolenate(r) + ATP(r) + CoA(r) --> gamma-Linolenoyl-CoA(r) + AMP(r) + PPi(r)
r1261	HC00012_c + HC00020_c + HC01757_c = HC00023_c + HC00030_c + HC01985_c	0.0	1.0		# gamma-Linolenate(c) + ATP(c) + CoA(c) --> gamma-Linolenoyl-CoA(c) + AMP(c) + PPi(c)
r1262	HC00012_r + HC00020_r + HC00202_r = HC00023_r + HC00030_r + HC01986_r	0.0	1.0		# Arachidonate(r) + ATP(r) + CoA(r) --> Arachidonyl-CoA(r) + AMP(r) + PPi(r)
r1263	HC00012_c + HC00020_c + HC00202_c = HC00023_c + HC00030_c + HC01986_c	0.0	1.0		# Arachidonate(c) + ATP(c) + CoA(c) --> Arachidonyl-CoA(c) + AMP(c) + PPi(c)
r1264	HC02062_c = HC02062_r	-1.0	1.0		# Triacylglycerol-VLDL-pool(c) <=> Triacylglycerol-VLDL-pool(r)
r1265	HC02062_l = HC02062_r	0.0	1.0		# Triacylglycerol-VLDL-pool(l) --> Triacylglycerol-VLDL-pool(r)
r1266	HC02000_c = HC02000_r	-1.0	1.0		# PC-VLDL-pool(c) <=> PC-VLDL-pool(r)
r1267	HC02000_l = HC02000_r	0.0	1.0		# PC-VLDL-pool(l) --> PC-VLDL-pool(r)
r1268	HC02002_c = HC02002_r	-1.0	1.0		# PE-VLDL-pool(c) <=> PE-VLDL-pool(r)
r1269	HC02002_l = HC02002_r	0.0	1.0		# PE-VLDL-pool(l) --> PE-VLDL-pool(r)
r1270	HC02006_b = HC02006_c	-1.0	0.0		# PS-VLDL-pool(b) <-- PS-VLDL-pool(c)
r1271	HC02006_c = HC02006_r	-1.0	1.0		# PS-VLDL-pool(c) <=> PS-VLDL-pool(r)
r1272	HC02006_l = HC02006_r	0.0	1.0		# PS-VLDL-pool(l) --> PS-VLDL-pool(r)
r1273	HC02009_c = HC02009_r	-1.0	1.0		# PI-pool(c) <=> PI-pool(r)
r1274	HC02009_l = HC02009_r	0.0	1.0		# PI-pool(l) --> PI-pool(r)
r1275	HC02007_c = HC02007_r	-1.0	1.0		# SM-pool(c) <=> SM-pool(r)
r1276	HC02007_l = HC02007_r	0.0	1.0		# SM-pool(l) --> SM-pool(r)
r1277	HC00011_r + HC02000_r = HC02016_r + HC02066_r	-1.0	1.0		# PC-VLDL-pool(r) + H2O(r) <=> 2-Lysolecithin-pool(r) + Fatty-acid-VLDL-PC-pool(r)
r1278	HC00011_c + HC02000_c = HC02016_c + HC02066_c	-1.0	1.0		# PC-VLDL-pool(c) + H2O(c) <=> 2-Lysolecithin-pool(c) + Fatty-acid-VLDL-PC-pool(c)
r1279	HC00011_l + HC02000_l = HC02016_l + HC02066_l	-1.0	1.0		# PC-VLDL-pool(l) + H2O(l) <=> 2-Lysolecithin-pool(l) + Fatty-acid-VLDL-PC-pool(l)
r1280	HC01945_r = HC00005_r + 7.0 HC00009_r + 500.0 HC00178_r + 1645.0 HC01969_r + 2165.0 HC02000_r + 185.0 HC02002_r + 755.0 HC02007_r + HC02009_r + 165.0 HC02016_r + 10385.0 HC02062_r	-1.0	0.0		# VLDL(r) <-- 7 ApoE(r) + 10385 Triacylglycerol-VLDL-pool(r) + 2165 PC-VLDL-pool(r) + 1645 Cholesterol-ester-pool(r) + PI-pool(r) + 165 2-Lysolecithin-pool(r) + 185 PE-VLDL-pool(r) + ApoB100(r) + 500 Cholesterol(r) + 755 SM-pool(r)
r1281	HC01945_l = HC00005_l + 7.0 HC00009_l + 500.0 HC00178_l + 1645.0 HC01969_l + 2165.0 HC02000_l + 185.0 HC02002_l + 755.0 HC02007_l + HC02009_l + 165.0 HC02016_l + 10385.0 HC02062_l	0.0	1.0		# VLDL(l) --> 7 ApoE(l) + 10385 Triacylglycerol-VLDL-pool(l) + 2165 PC-VLDL-pool(l) + 1645 Cholesterol-ester-pool(l) + PI-pool(l) + 165 2-Lysolecithin-pool(l) + 185 PE-VLDL-pool(l) + ApoB100(l) + 500 Cholesterol(l) + 755 SM-pool(l)
r1282	HC02016_c = HC02016_r	-1.0	1.0		# 2-Lysolecithin-pool(c) <=> 2-Lysolecithin-pool(r)
r1283	HC02016_l = HC02016_r	0.0	1.0		# 2-Lysolecithin-pool(l) --> 2-Lysolecithin-pool(r)
r1284	4140.0 HC02029_c + 268.0 HC02030_c + 550.0 HC02031_c + 1209.0 HC02032_c + 3283.0 HC02033_c + 564.0 HC02036_c = 10014.0 HC02084_c	0.0	1.0		# 268 1-Acylglycerol-3P-palmn(c) + 1209 1-Acylglycerol-3P-ol(c) + 3283 1-Acylglycerol-3P-lin(c) + 564 1-Acylglycerol-3P-arach(c) + 4140 1-Acylglycerol-3P-palm(c) + 550 1-Acylglycerol-3P-stea(c) --> 10014 1-Acylglycerol-3P-Bile-PC-pool(c)
r1285	4140.0 HC00150_c + 550.0 HC00338_c + 1209.0 HC00400_c + 268.0 HC01411_c + 3283.0 HC01983_c + 564.0 HC01986_c = 10014.0 HC02082_c	0.0	1.0		# 4140 Palmitoyl-CoA(c) + 268 (2E)-Hexadecenoyl-CoA(c) + 550 Stearoyl-CoA(c) + 1209 Oleoyl-CoA(c) + 564 Arachidonyl-CoA(c) + 3283 Linoleoyl-CoA(c) --> 10014 Acyl-CoA-Bile-PC-pool(c)
r1286	HC00020_c + HC02086_c = HC02082_c + HC02084_c	-1.0	0.0		# Phosphatidate-Bile-PC-pool(c) + CoA(c) <-- Acyl-CoA-Bile-PC-pool(c) + 1-Acylglycerol-3P-Bile-PC-pool(c)
r1287	HC00011_c + HC02086_c = HC00019_c + HC02085_c	0.0	1.0		# Phosphatidate-Bile-PC-pool(c) + H2O(c) --> Pi(c) + 1,2-Diacylglycerol-Bile-PC-pool(c)
r1288	HC00263_c + HC02085_c = HC00060_c + HC02080_c	0.0	1.0		# CDP-choline(c) + 1,2-Diacylglycerol-Bile-PC-pool(c) --> Bile-PC-pool(c) + CMP(c)
r1289	HC01465_c = HC01465_r	-1.0	1.0		# 7alpha,12alpha-Dihydroxycholest-4-en-3-one(c) <=> 7alpha,12alpha-Dihydroxycholest-4-en-3-one(r)
r1290	HC00026_c + HC00770_m = HC00026_m + HC00770_c	-1.0	1.0		# FAD(c) + FADH2(m) <=> FAD(m) + FADH2(c)
r1291	HC00101_c = HC00101_m	-1.0	1.0		# Propanoyl-CoA(c) <=> Propanoyl-CoA(m)
r1292	HC00101_c = HC00101_p	-1.0	1.0		# Propanoyl-CoA(c) <=> Propanoyl-CoA(p)
r1293	420.0 HC00011_c + 420.0 HC00012_c + 10.0 HC00034_c + 5.0 HC00045_c + 8.0 HC00048_c + 12.0 HC00053_c + 7.0 HC00055_c + 5.0 HC00067_c + 7.0 HC00068_c + 3.0 HC00075_c + HC00080_c + 9.0 HC00081_c + HC00085_c + 5.0 HC00099_c + 6.0 HC00121_c + HC00133_c + 3.0 HC00145_c + 3.0 HC00148_c + 11.0 HC00174_c + 4.0 HC00179_c + 4.0 HC00334_c = 315.0 HC00018_c + 315.0 HC00019_c + 105.0 HC00023_c + 105.0 HC00030_…	0.0	1.0		# 8 Alanine(c) + 5 Cysteine(c) + 10 Glutamate(c) + 9 Phenylalanine(c) + 5 Glycine(c) + Histidine(c) + 4 Isoleucine(c) + 6 Leucine(c) + 3 Methionine(c) + 3 Proline(c) + 5 Glutamine(c) + 7 Serine(c) + 4 Threonine(c) + 11 Valine(c) + Tryptophan(c) + Tyrosine(c) + 420 ATP(c) + 420 H2O(c) + 7 Aspartate(c) + 12 Lysine(c) + 3 Asparagine(c) --> Thioredoxin(c) + 105 AMP(c) + 105 PPi(c) + 315 ADP(c) + 315 …
r1294	664.0 HC00011_c + 664.0 HC00012_c + 6.0 HC00034_c + 10.0 HC00045_c + 11.0 HC00048_c + 11.0 HC00053_c + 12.0 HC00055_c + 9.0 HC00065_c + 10.0 HC00067_c + 8.0 HC00068_c + 4.0 HC00075_c + 2.0 HC00080_c + 6.0 HC00081_c + 2.0 HC00085_c + 3.0 HC00099_c + 15.0 HC00121_c + 3.0 HC00133_c + 12.0 HC00145_c + 4.0 HC00148_c + 17.0 HC00174_c + 12.0 HC00179_c + 9.0 HC00334_c = 498.0 HC00018_c + 498.0 HC00019_c …	0.0	1.0		# 11 Alanine(c) + 3 Cysteine(c) + 6 Glutamate(c) + 6 Phenylalanine(c) + 10 Glycine(c) + 3 Histidine(c) + 9 Isoleucine(c) + 15 Leucine(c) + 4 Methionine(c) + 12 Proline(c) + 10 Glutamine(c) + 9 Arginine(c) + 8 Serine(c) + 12 Threonine(c) + 17 Valine(c) + 2 Tryptophan(c) + 2 Tyrosine(c) + 664 ATP(c) + 664 H2O(c) + 12 Aspartate(c) + 11 Lysine(c) + 4 Asparagine(c) --> mitoThioredoxin(c) + 166 AMP(c) …
r1295	HC01464_c = HC01464_r	-1.0	1.0		# 7alpha-Hydroxycholest-4-en-3-one(c) <=> 7alpha-Hydroxycholest-4-en-3-one(r)
r1296	HC00011_c + HC00418_c = HC00019_c + HC00023_c	-1.0	1.0		# Triphosphate(c) + H2O(c) <=> PPi(c) + Pi(c)
r1297	HC01757_s = HC01757_c	0.0	1.0		# gamma-Linolenate(s) --> gamma-Linolenate(c)
r1298	HC01757_l = HC01757_r	0.0	1.0		# gamma-Linolenate(l) --> gamma-Linolenate(r)
r1299	HC01757_l = HC01757_c	-1.0	0.0		# gamma-Linolenate(l) <-- gamma-Linolenate(c)
r1300	HC00510_s = HC00510_c	0.0	1.0		# Oleate(s) --> Oleate(c)
r1301	HC00510_l = HC00510_r	0.0	1.0		# Oleate(l) --> Oleate(r)
r1302	HC00510_l = HC00510_c	-1.0	1.0		# Oleate(l) <=> Oleate(c)
r1303	HC01981_l = HC01981_r	0.0	1.0		# Palmitolate(l) --> Palmitolate(r)
r1304	HC01981_l = HC01981_c	-1.0	0.0		# Palmitolate(l) <-- Palmitolate(c)
r1305	43.0 HC00150_c + 19.0 HC00338_c + 138.0 HC00400_c + 47.0 HC01411_c + 738.0 HC01983_c = 985.0 HC02089_c	0.0	1.0		# 43 Palmitoyl-CoA(c) + 47 (2E)-Hexadecenoyl-CoA(c) + 19 Stearoyl-CoA(c) + 138 Oleoyl-CoA(c) + 738 Linoleoyl-CoA(c) --> 985 Acyl-CoA-CL-pool(c)
r1306	HC02089_c = HC02089_m	0.0	1.0		# Acyl-CoA-CL-pool(c) --> Acyl-CoA-CL-pool(m)
r1307	HC00095_m + HC02089_m = HC00020_m + HC02091_m	0.0	1.0		# Acyl-CoA-CL-pool(m) + sn-Glycerol-3P(m) --> CoA(m) + 1-Acylglycerol-3P-CL-pool(m)
r1308	HC00020_m + HC02093_m = HC02089_m + HC02091_m	-1.0	0.0		# Phosphatidate-CL-pool(m) + CoA(m) <-- Acyl-CoA-CL-pool(m) + 1-Acylglycerol-3P-CL-pool(m)
r1309	HC00066_m + HC02093_m = HC00023_m + HC02094_m	0.0	1.0		# Phosphatidate-CL-pool(m) + CTP(m) --> CDP-diacylglycerol-CL-pool(m) + PPi(m)
r1310	HC00095_m + HC02094_m = HC00060_m + HC02095_m	0.0	1.0		# CDP-diacylglycerol-CL-pool(m) + sn-Glycerol-3P(m) --> CMP(m) + PGP-CL-pool(m)
r1311	HC00011_m + HC02095_m = HC00019_m + HC02096_m	0.0	1.0		# PGP-CL-pool(m) + H2O(m) --> PG-CL-pool(m) + Pi(m)
r1312	2.0 HC02096_m = HC00019_m + HC02087_m	0.0	1.0		# 2 PG-CL-pool(m) --> CL-pool(m) + Pi(m)
r1313	HC00717_c + HC01607_c = HC00021_c + HC00207_c + HC02097_c	-1.0	1.0		# Hexadecanoyl-ACP(c) + Malonyl-ACP(c) <=> 3-Oxostearoyl-ACP(c) + ACP(c) + CO2(c)
r1314	HC00015_c + HC02097_c = HC00016_c + HC02098_c	-1.0	1.0		# 3-Oxostearoyl-ACP(c) + NADPH(c) <=> 3-Hydroxystearoyl-ACP(c) + NADP+(c)
r1315	HC02098_c = HC00011_c + HC02099_c	-1.0	1.0		# 3-Hydroxystearoyl-ACP(c) <=> (2E)-Octadecenoyl-ACP(c) + H2O(c)
r1316	HC00015_c + HC02099_c = HC00016_c + HC01988_c	-1.0	1.0		# (2E)-Octadecenoyl-ACP(c) + NADPH(c) <=> Stearoyl-ACP(c) + NADP+(c)
r1317	HC00011_c + HC01988_c = HC00207_c + HC00793_c	-1.0	1.0		# H2O(c) + Stearoyl-ACP(c) <=> ACP(c) + Stearate(c)
r1318	HC01983_c = HC01983_r	-1.0	1.0		# Linoleoyl-CoA(c) <=> Linoleoyl-CoA(r)
r1319	HC00011_c + HC00012_c = HC00018_c + HC00019_c + HC02111_c	-1.0	1.0		# ATP(c) + H2O(c) <=> ADP(c) + Pi(c) + ATP-energy(c)
r1320	HC00011_m + HC00012_m = HC00018_m + HC00019_m + HC02111_m	-1.0	1.0		# ATP(m) + H2O(m) <=> ADP(m) + Pi(m) + ATP-energy(m)
r1321	HC00014_r = HC00013_r + HC02112_r	-1.0	1.0		# NADH(r) <=> NAD+(r) + NADH-redox-potential(r)
r1322	HC00014_c = HC00013_c + HC02112_c	-1.0	1.0		# NADH(c) <=> NAD+(c) + NADH-redox-potential(c)
r1323	HC00014_m = HC00013_m + HC02112_m	-1.0	1.0		# NADH(m) <=> NAD+(m) + NADH-redox-potential(m)
r1324	HC00014_p = HC00013_p + HC02112_p	-1.0	1.0		# NADH(p) <=> NAD+(p) + NADH-redox-potential(p)
r1325	HC00015_r = HC00016_r + HC02113_r	-1.0	1.0		# NADPH(r) <=> NADPH-redox-potential(r) + NADP+(r)
r1326	HC00015_c = HC00016_c + HC02113_c	-1.0	1.0		# NADPH(c) <=> NADPH-redox-potential(c) + NADP+(c)
r1327	HC00015_m = HC00016_m + HC02113_m	-1.0	1.0		# NADPH(m) <=> NADPH-redox-potential(m) + NADP+(m)
r1328	HC00015_p = HC00016_p + HC02113_p	-1.0	1.0		# NADPH(p) <=> NADPH-redox-potential(p) + NADP+(p)
r1329	HC00770_c = HC00026_c + HC02114_c	-1.0	1.0		# FADH2(c) <=> FAD(c) + FADH-redox-potential(c)
r1330	HC00083_m = HC00083_c + HC02115_m	-1.0	1.0		# H+(PG)(m) <=> H+(PG)(c) + Proton-gradient(m)
r1331	HC00083_c = HC00083_s + HC02115_c	-1.0	1.0		# H+(PG)(c) <=> H+(PG)(s) + Proton-gradient(c)
r1332	HC00058_c = HC00059_c + HC02116_c	-1.0	1.0		# PAPS(c) <=> PAP(c) + activated-sulphur(c)
r1333	HC00001_c + 304.0 HC00011_c + 304.0 HC00012_c = 304.0 HC00018_c + 304.0 HC00019_c + 62.0 HC00034_c + 13.0 HC00045_c + 63.0 HC00048_c + 60.0 HC00053_c + 36.0 HC00055_c + 27.0 HC00065_c + 20.0 HC00067_c + 28.0 HC00068_c + 7.0 HC00075_c + 2.0 HC00080_c + 35.0 HC00081_c + 19.0 HC00085_c + 35.0 HC00099_c + 64.0 HC00121_c + 16.0 HC00133_c + 24.0 HC00145_c + 17.0 HC00148_c + 43.0 HC00174_c + 29.0 HC0017…	0.0	1.0		# Albumin(c) + 304 ATP(c) + 304 H2O(c) --> 64 Leucine(c) + 20 Glutamine(c) + 63 Alanine(c) + 27 Arginine(c) + 16 Histidine(c) + 9 Isoleucine(c) + 2 Tryptophan(c) + 43 Valine(c) + 304 ADP(c) + 304 Pi(c) + 62 Glutamate(c) + 35 Cysteine(c) + 13 Glycine(c) + 7 Methionine(c) + 35 Phenylalanine(c) + 24 Proline(c) + 28 Serine(c) + 29 Threonine(c) + 19 Tyrosine(c) + 17 Asparagine(c) + 36 Aspartate(c) + 6…
r1334	HC00001_l + 304.0 HC00011_l + 304.0 HC00012_l = 304.0 HC00018_l + 304.0 HC00019_l + 62.0 HC00034_l + 13.0 HC00045_l + 63.0 HC00048_l + 60.0 HC00053_l + 36.0 HC00055_l + 27.0 HC00065_l + 20.0 HC00067_l + 28.0 HC00068_l + 7.0 HC00075_l + 2.0 HC00080_l + 35.0 HC00081_l + 19.0 HC00085_l + 35.0 HC00099_l + 64.0 HC00121_l + 16.0 HC00133_l + 24.0 HC00145_l + 17.0 HC00148_l + 43.0 HC00174_l + 29.0 HC0017…	0.0	1.0		# Albumin(l) + 304 ATP(l) + 304 H2O(l) --> 64 Leucine(l) + 20 Glutamine(l) + 63 Alanine(l) + 27 Arginine(l) + 16 Histidine(l) + 9 Isoleucine(l) + 2 Tryptophan(l) + 43 Valine(l) + 304 ADP(l) + 304 Pi(l) + 62 Glutamate(l) + 35 Cysteine(l) + 13 Glycine(l) + 7 Methionine(l) + 35 Phenylalanine(l) + 24 Proline(l) + 28 Serine(l) + 29 Threonine(l) + 19 Tyrosine(l) + 17 Asparagine(l) + 36 Aspartate(l) + 6…
r1335	HC00002_c + 211.0 HC00011_c + 211.0 HC00012_c = 211.0 HC00018_c + 211.0 HC00019_c + 29.0 HC00034_c + 16.0 HC00045_c + 34.0 HC00048_c + 26.0 HC00053_c + 25.0 HC00055_c + 16.0 HC00065_c + 17.0 HC00067_c + 30.0 HC00068_c + 14.0 HC00075_c + 3.0 HC00080_c + 25.0 HC00081_c + 9.0 HC00085_c + 3.0 HC00099_c + 59.0 HC00121_c + 9.0 HC00133_c + 16.0 HC00145_c + 19.0 HC00148_c + 24.0 HC00174_c + 29.0 HC00179_…	0.0	1.0		# 211 ATP(c) + 211 H2O(c) + Antichymotrypsin(c) --> 20 Isoleucine(c) + 59 Leucine(c) + 14 Methionine(c) + 34 Alanine(c) + 16 Arginine(c) + 9 Histidine(c) + 3 Tryptophan(c) + 24 Valine(c) + 211 ADP(c) + 211 Pi(c) + 17 Glutamine(c) + 29 Glutamate(c) + 3 Cysteine(c) + 16 Glycine(c) + 25 Phenylalanine(c) + 16 Proline(c) + 30 Serine(c) + 29 Threonine(c) + 9 Tyrosine(c) + 19 Asparagine(c) + 25 Aspartat…
r1336	HC00002_l + 211.0 HC00011_l + 211.0 HC00012_l = 211.0 HC00018_l + 211.0 HC00019_l + 29.0 HC00034_l + 16.0 HC00045_l + 34.0 HC00048_l + 26.0 HC00053_l + 25.0 HC00055_l + 16.0 HC00065_l + 17.0 HC00067_l + 30.0 HC00068_l + 14.0 HC00075_l + 3.0 HC00080_l + 25.0 HC00081_l + 9.0 HC00085_l + 3.0 HC00099_l + 59.0 HC00121_l + 9.0 HC00133_l + 16.0 HC00145_l + 19.0 HC00148_l + 24.0 HC00174_l + 29.0 HC00179_…	0.0	1.0		# 211 ATP(l) + 211 H2O(l) + Antichymotrypsin(l) --> 20 Isoleucine(l) + 59 Leucine(l) + 14 Methionine(l) + 34 Alanine(l) + 16 Arginine(l) + 9 Histidine(l) + 3 Tryptophan(l) + 24 Valine(l) + 211 ADP(l) + 211 Pi(l) + 17 Glutamine(l) + 29 Glutamate(l) + 3 Cysteine(l) + 16 Glycine(l) + 25 Phenylalanine(l) + 16 Proline(l) + 30 Serine(l) + 29 Threonine(l) + 9 Tyrosine(l) + 19 Asparagine(l) + 25 Aspartat…
r1337	HC00003_c + 209.0 HC00011_c + 209.0 HC00012_c = 209.0 HC00018_c + 209.0 HC00019_c + 32.0 HC00034_c + 24.0 HC00045_c + 26.0 HC00048_c + 34.0 HC00053_c + 24.0 HC00055_c + 7.0 HC00065_c + 18.0 HC00067_c + 25.0 HC00068_c + 10.0 HC00075_c + 3.0 HC00080_c + 27.0 HC00081_c + 6.0 HC00085_c + 3.0 HC00099_c + 51.0 HC00121_c + 13.0 HC00133_c + 19.0 HC00145_c + 19.0 HC00148_c + 27.0 HC00174_c + 30.0 HC00179_…	0.0	1.0		# 209 ATP(c) + 209 H2O(c) + Antitrypsin(c) --> 20 Isoleucine(c) + 51 Leucine(c) + 10 Methionine(c) + 26 Alanine(c) + 7 Arginine(c) + 13 Histidine(c) + 3 Tryptophan(c) + 27 Valine(c) + 209 ADP(c) + 209 Pi(c) + 18 Glutamine(c) + 32 Glutamate(c) + 3 Cysteine(c) + 24 Glycine(c) + 27 Phenylalanine(c) + 19 Proline(c) + 25 Serine(c) + 30 Threonine(c) + 6 Tyrosine(c) + 19 Asparagine(c) + 24 Aspartate(c) …
r1338	HC00003_l + 209.0 HC00011_l + 209.0 HC00012_l = 209.0 HC00018_l + 209.0 HC00019_l + 32.0 HC00034_l + 24.0 HC00045_l + 26.0 HC00048_l + 34.0 HC00053_l + 24.0 HC00055_l + 7.0 HC00065_l + 18.0 HC00067_l + 25.0 HC00068_l + 10.0 HC00075_l + 3.0 HC00080_l + 27.0 HC00081_l + 6.0 HC00085_l + 3.0 HC00099_l + 51.0 HC00121_l + 13.0 HC00133_l + 19.0 HC00145_l + 19.0 HC00148_l + 27.0 HC00174_l + 30.0 HC00179_…	0.0	1.0		# 209 ATP(l) + 209 H2O(l) + Antitrypsin(l) --> 20 Isoleucine(l) + 51 Leucine(l) + 10 Methionine(l) + 26 Alanine(l) + 7 Arginine(l) + 13 Histidine(l) + 3 Tryptophan(l) + 27 Valine(l) + 209 ADP(l) + 209 Pi(l) + 18 Glutamine(l) + 32 Glutamate(l) + 3 Cysteine(l) + 24 Glycine(l) + 27 Phenylalanine(l) + 19 Proline(l) + 25 Serine(l) + 30 Threonine(l) + 6 Tyrosine(l) + 19 Asparagine(l) + 24 Aspartate(l) …
r1339	HC00004_c + 133.0 HC00011_c + 133.0 HC00012_c = 133.0 HC00018_c + 133.0 HC00019_c + 30.0 HC00034_c + 11.0 HC00045_c + 23.0 HC00048_c + 22.0 HC00053_c + 16.0 HC00055_c + 17.0 HC00065_c + 19.0 HC00067_c + 16.0 HC00068_c + 4.0 HC00075_c + 5.0 HC00080_c + 8.0 HC00081_c + 7.0 HC00085_c + 41.0 HC00121_c + 6.0 HC00133_c + 10.0 HC00145_c + 5.0 HC00148_c + 15.0 HC00174_c + 12.0 HC00179_c	0.0	1.0		# 133 ATP(c) + ApoA1(c) + 133 H2O(c) --> 133 ADP(c) + 133 Pi(c) + 41 Leucine(c) + 4 Methionine(c) + 23 Alanine(c) + 17 Arginine(c) + 19 Glutamine(c) + 30 Glutamate(c) + 6 Histidine(c) + 5 Tryptophan(c) + 15 Valine(c) + 11 Glycine(c) + 8 Phenylalanine(c) + 10 Proline(c) + 16 Serine(c) + 12 Threonine(c) + 7 Tyrosine(c) + 5 Asparagine(c) + 16 Aspartate(c) + 22 Lysine(c)
r1340	HC00004_l + 133.0 HC00011_l + 133.0 HC00012_l = 133.0 HC00018_l + 133.0 HC00019_l + 30.0 HC00034_l + 11.0 HC00045_l + 23.0 HC00048_l + 22.0 HC00053_l + 16.0 HC00055_l + 17.0 HC00065_l + 19.0 HC00067_l + 16.0 HC00068_l + 4.0 HC00075_l + 5.0 HC00080_l + 8.0 HC00081_l + 7.0 HC00085_l + 41.0 HC00121_l + 6.0 HC00133_l + 10.0 HC00145_l + 5.0 HC00148_l + 15.0 HC00174_l + 12.0 HC00179_l	0.0	1.0		# 133 ATP(l) + ApoA1(l) + 133 H2O(l) --> 133 ADP(l) + 133 Pi(l) + 41 Leucine(l) + 4 Methionine(l) + 23 Alanine(l) + 17 Arginine(l) + 19 Glutamine(l) + 30 Glutamate(l) + 6 Histidine(l) + 5 Tryptophan(l) + 15 Valine(l) + 11 Glycine(l) + 8 Phenylalanine(l) + 10 Proline(l) + 16 Serine(l) + 12 Threonine(l) + 7 Tyrosine(l) + 5 Asparagine(l) + 16 Aspartate(l) + 22 Lysine(l)
r1341	HC00005_c + 2280.0 HC00011_c + 2280.0 HC00012_c = 2280.0 HC00018_c + 2280.0 HC00019_c + 298.0 HC00034_c + 207.0 HC00045_c + 275.0 HC00048_c + 357.0 HC00053_c + 233.0 HC00055_c + 150.0 HC00065_c + 230.0 HC00067_c + 392.0 HC00068_c + 79.0 HC00075_c + 37.0 HC00080_c + 224.0 HC00081_c + 151.0 HC00085_c + 25.0 HC00099_c + 533.0 HC00121_c + 115.0 HC00133_c + 171.0 HC00145_c + 247.0 HC00148_c + 252.0 HC…	0.0	1.0		# 2280 ATP(c) + 2280 H2O(c) + ApoB100(c) --> 285 Isoleucine(c) + 533 Leucine(c) + 79 Methionine(c) + 275 Alanine(c) + 150 Arginine(c) + 115 Histidine(c) + 37 Tryptophan(c) + 252 Valine(c) + 2280 ADP(c) + 2280 Pi(c) + 230 Glutamine(c) + 298 Glutamate(c) + 25 Cysteine(c) + 207 Glycine(c) + 224 Phenylalanine(c) + 171 Proline(c) + 392 Serine(c) + 300 Threonine(c) + 151 Tyrosine(c) + 247 Asparagine(c)…
r1342	HC00005_l + 2280.0 HC00011_l + 2280.0 HC00012_l = 2280.0 HC00018_l + 2280.0 HC00019_l + 298.0 HC00034_l + 207.0 HC00045_l + 275.0 HC00048_l + 357.0 HC00053_l + 233.0 HC00055_l + 150.0 HC00065_l + 230.0 HC00067_l + 392.0 HC00068_l + 79.0 HC00075_l + 37.0 HC00080_l + 224.0 HC00081_l + 151.0 HC00085_l + 25.0 HC00099_l + 533.0 HC00121_l + 115.0 HC00133_l + 171.0 HC00145_l + 247.0 HC00148_l + 252.0 HC…	0.0	1.0		# 2280 ATP(l) + 2280 H2O(l) + ApoB100(l) --> 285 Isoleucine(l) + 533 Leucine(l) + 79 Methionine(l) + 275 Alanine(l) + 150 Arginine(l) + 115 Histidine(l) + 37 Tryptophan(l) + 252 Valine(l) + 2280 ADP(l) + 2280 Pi(l) + 230 Glutamine(l) + 298 Glutamate(l) + 25 Cysteine(l) + 207 Glycine(l) + 224 Phenylalanine(l) + 171 Proline(l) + 392 Serine(l) + 300 Threonine(l) + 151 Tyrosine(l) + 247 Asparagine(l)…
r1343	HC00006_c + 41.0 HC00011_c + 41.0 HC00012_c = 41.0 HC00018_c + 41.0 HC00019_c + 8.0 HC00034_c + 3.0 HC00045_c + 5.0 HC00048_c + 9.0 HC00053_c + 4.0 HC00055_c + 4.0 HC00065_c + 3.0 HC00067_c + 9.0 HC00068_c + 2.0 HC00075_c + HC00080_c + 4.0 HC00081_c + 12.0 HC00121_c + 4.0 HC00145_c + HC00148_c + 7.0 HC00174_c + 3.0 HC00179_c + 4.0 HC00334_c	0.0	1.0		# ApoC1(c) + 41 ATP(c) + 41 H2O(c) --> 4 Isoleucine(c) + 12 Leucine(c) + 2 Methionine(c) + 5 Alanine(c) + 4 Arginine(c) + Tryptophan(c) + 7 Valine(c) + 41 ADP(c) + 41 Pi(c) + 3 Glutamine(c) + 8 Glutamate(c) + 3 Glycine(c) + 4 Phenylalanine(c) + 4 Proline(c) + 9 Serine(c) + 3 Threonine(c) + Asparagine(c) + 4 Aspartate(c) + 9 Lysine(c)
r1344	HC00007_c + 50.0 HC00011_c + 50.0 HC00012_c = 50.0 HC00018_c + 50.0 HC00019_c + 8.0 HC00034_c + 5.0 HC00045_c + 7.0 HC00048_c + 6.0 HC00053_c + 4.0 HC00055_c + 2.0 HC00065_c + 8.0 HC00067_c + 9.0 HC00068_c + 3.0 HC00075_c + HC00080_c + 4.0 HC00081_c + 5.0 HC00085_c + 15.0 HC00121_c + 5.0 HC00145_c + HC00148_c + 7.0 HC00174_c + 10.0 HC00179_c + HC00334_c	0.0	1.0		# 50 ATP(c) + 50 H2O(c) + ApoC2(c) --> Isoleucine(c) + 15 Leucine(c) + 3 Methionine(c) + 7 Alanine(c) + 2 Arginine(c) + 8 Glutamine(c) + Tryptophan(c) + 7 Valine(c) + 50 ADP(c) + 50 Pi(c) + 8 Glutamate(c) + 5 Glycine(c) + 4 Phenylalanine(c) + 5 Proline(c) + 9 Serine(c) + 10 Threonine(c) + 5 Tyrosine(c) + Asparagine(c) + 4 Aspartate(c) + 6 Lysine(c)
r1345	HC00008_c + 49.0 HC00011_c + 49.0 HC00012_c = 49.0 HC00018_c + 49.0 HC00019_c + 5.0 HC00034_c + 3.0 HC00045_c + 15.0 HC00048_c + 6.0 HC00053_c + 7.0 HC00055_c + 4.0 HC00065_c + 6.0 HC00067_c + 12.0 HC00068_c + 3.0 HC00075_c + 3.0 HC00080_c + 4.0 HC00081_c + 2.0 HC00085_c + 11.0 HC00121_c + HC00133_c + 3.0 HC00145_c + 9.0 HC00174_c + 5.0 HC00179_c	0.0	1.0		# 49 ATP(c) + 49 H2O(c) + ApoC3(c) --> 11 Leucine(c) + 3 Methionine(c) + 15 Alanine(c) + 4 Arginine(c) + Histidine(c) + 3 Tryptophan(c) + 9 Valine(c) + 49 ADP(c) + 49 Pi(c) + 6 Glutamine(c) + 5 Glutamate(c) + 3 Glycine(c) + 4 Phenylalanine(c) + 3 Proline(c) + 12 Serine(c) + 5 Threonine(c) + 2 Tyrosine(c) + 7 Aspartate(c) + 6 Lysine(c)
r1346	HC00009_c + 158.0 HC00011_c + 158.0 HC00012_c = 158.0 HC00018_c + 158.0 HC00019_c + 40.0 HC00034_c + 18.0 HC00045_c + 39.0 HC00048_c + 13.0 HC00053_c + 11.0 HC00055_c + 34.0 HC00065_c + 32.0 HC00067_c + 14.0 HC00068_c + 8.0 HC00075_c + 8.0 HC00080_c + 4.0 HC00081_c + 4.0 HC00085_c + 2.0 HC00099_c + 41.0 HC00121_c + 2.0 HC00133_c + 8.0 HC00145_c + HC00148_c + 24.0 HC00174_c + 12.0 HC00179_c + 2.0 …	0.0	1.0		# ApoE(c) + 158 ATP(c) + 158 H2O(c) --> 158 ADP(c) + 158 Pi(c) + 2 Isoleucine(c) + 41 Leucine(c) + 8 Methionine(c) + 39 Alanine(c) + 34 Arginine(c) + 32 Glutamine(c) + 40 Glutamate(c) + 2 Histidine(c) + 8 Tryptophan(c) + 24 Valine(c) + 2 Cysteine(c) + 18 Glycine(c) + 4 Phenylalanine(c) + 8 Proline(c) + 14 Serine(c) + 12 Threonine(c) + 4 Tyrosine(c) + Asparagine(c) + 11 Aspartate(c) + 13 Lysine(c)
r1347	HC00009_l + 158.0 HC00011_l + 158.0 HC00012_l = 158.0 HC00018_l + 158.0 HC00019_l + 40.0 HC00034_l + 18.0 HC00045_l + 39.0 HC00048_l + 13.0 HC00053_l + 11.0 HC00055_l + 34.0 HC00065_l + 32.0 HC00067_l + 14.0 HC00068_l + 8.0 HC00075_l + 8.0 HC00080_l + 4.0 HC00081_l + 4.0 HC00085_l + 2.0 HC00099_l + 41.0 HC00121_l + 2.0 HC00133_l + 8.0 HC00145_l + HC00148_l + 24.0 HC00174_l + 12.0 HC00179_l + 2.0 …	0.0	1.0		# ApoE(l) + 158 ATP(l) + 158 H2O(l) --> 158 ADP(l) + 158 Pi(l) + 2 Isoleucine(l) + 41 Leucine(l) + 8 Methionine(l) + 39 Alanine(l) + 34 Arginine(l) + 32 Glutamine(l) + 40 Glutamate(l) + 2 Histidine(l) + 8 Tryptophan(l) + 24 Valine(l) + 2 Cysteine(l) + 18 Glycine(l) + 4 Phenylalanine(l) + 8 Proline(l) + 14 Serine(l) + 12 Threonine(l) + 4 Tyrosine(l) + Asparagine(l) + 11 Aspartate(l) + 13 Lysine(l)
r1348	1337.0 HC00011_c + 1337.0 HC00012_c + HC01852_c = 1337.0 HC00018_c + 1337.0 HC00019_c + 186.0 HC00034_c + 262.0 HC00045_c + 134.0 HC00048_c + 154.0 HC00053_c + 176.0 HC00055_c + 134.0 HC00065_c + 110.0 HC00067_c + 278.0 HC00068_c + 48.0 HC00075_c + 60.0 HC00080_c + 98.0 HC00081_c + 98.0 HC00085_c + 48.0 HC00099_c + 166.0 HC00121_c + 62.0 HC00133_c + 114.0 HC00145_c + 138.0 HC00148_c + 122.0 HC001…	0.0	1.0		# 1337 ATP(c) + 1337 H2O(c) + Fibrinogen(c) --> 104 Isoleucine(c) + 166 Leucine(c) + 48 Methionine(c) + 134 Alanine(c) + 134 Arginine(c) + 62 Histidine(c) + 60 Tryptophan(c) + 122 Valine(c) + 1337 ADP(c) + 1337 Pi(c) + 110 Glutamine(c) + 186 Glutamate(c) + 48 Cysteine(c) + 262 Glycine(c) + 98 Phenylalanine(c) + 114 Proline(c) + 278 Serine(c) + 182 Threonine(c) + 98 Tyrosine(c) + 138 Asparagine(c)…
r1349	1337.0 HC00011_l + 1337.0 HC00012_l + HC01852_l = 1337.0 HC00018_l + 1337.0 HC00019_l + 186.0 HC00034_l + 262.0 HC00045_l + 134.0 HC00048_l + 154.0 HC00053_l + 176.0 HC00055_l + 134.0 HC00065_l + 110.0 HC00067_l + 278.0 HC00068_l + 48.0 HC00075_l + 60.0 HC00080_l + 98.0 HC00081_l + 98.0 HC00085_l + 48.0 HC00099_l + 166.0 HC00121_l + 62.0 HC00133_l + 114.0 HC00145_l + 138.0 HC00148_l + 122.0 HC001…	0.0	1.0		# 1337 ATP(l) + 1337 H2O(l) + Fibrinogen(l) --> 104 Isoleucine(l) + 166 Leucine(l) + 48 Methionine(l) + 134 Alanine(l) + 134 Arginine(l) + 62 Histidine(l) + 60 Tryptophan(l) + 122 Valine(l) + 1337 ADP(l) + 1337 Pi(l) + 110 Glutamine(l) + 186 Glutamate(l) + 48 Cysteine(l) + 262 Glycine(l) + 98 Phenylalanine(l) + 114 Proline(l) + 278 Serine(l) + 182 Threonine(l) + 98 Tyrosine(l) + 138 Asparagine(l)…
r1350	203.0 HC00011_c + 203.0 HC00012_c + HC01939_c = 203.0 HC00018_c + 203.0 HC00019_c + 25.0 HC00034_c + 31.0 HC00045_c + 30.0 HC00048_c + 35.0 HC00053_c + 25.0 HC00055_c + 9.0 HC00065_c + 17.0 HC00067_c + 18.0 HC00068_c + 5.0 HC00075_c + 8.0 HC00080_c + 8.0 HC00081_c + 21.0 HC00085_c + 12.0 HC00099_c + 31.0 HC00121_c + 13.0 HC00133_c + 21.0 HC00145_c + 21.0 HC00148_c + 36.0 HC00174_c + 22.0 HC00179_…	0.0	1.0		# 203 ATP(c) + Haptoglobin(c) + 203 H2O(c) --> 18 Isoleucine(c) + 31 Leucine(c) + 5 Methionine(c) + 30 Alanine(c) + 9 Arginine(c) + 13 Histidine(c) + 8 Tryptophan(c) + 36 Valine(c) + 203 ADP(c) + 203 Pi(c) + 17 Glutamine(c) + 25 Glutamate(c) + 12 Cysteine(c) + 31 Glycine(c) + 8 Phenylalanine(c) + 21 Proline(c) + 18 Serine(c) + 22 Threonine(c) + 21 Tyrosine(c) + 21 Asparagine(c) + 25 Aspartate(c) …
r1351	203.0 HC00011_l + 203.0 HC00012_l + HC01939_l = 203.0 HC00018_l + 203.0 HC00019_l + 25.0 HC00034_l + 31.0 HC00045_l + 30.0 HC00048_l + 35.0 HC00053_l + 25.0 HC00055_l + 9.0 HC00065_l + 17.0 HC00067_l + 18.0 HC00068_l + 5.0 HC00075_l + 8.0 HC00080_l + 8.0 HC00081_l + 21.0 HC00085_l + 12.0 HC00099_l + 31.0 HC00121_l + 13.0 HC00133_l + 21.0 HC00145_l + 21.0 HC00148_l + 36.0 HC00174_l + 22.0 HC00179_…	0.0	1.0		# 203 ATP(l) + Haptoglobin(l) + 203 H2O(l) --> 18 Isoleucine(l) + 31 Leucine(l) + 5 Methionine(l) + 30 Alanine(l) + 9 Arginine(l) + 13 Histidine(l) + 8 Tryptophan(l) + 36 Valine(l) + 203 ADP(l) + 203 Pi(l) + 17 Glutamine(l) + 25 Glutamate(l) + 12 Cysteine(l) + 31 Glycine(l) + 8 Phenylalanine(l) + 21 Proline(l) + 18 Serine(l) + 22 Threonine(l) + 21 Tyrosine(l) + 21 Asparagine(l) + 25 Aspartate(l) …
r1352	405.0 HC00011_c + 405.0 HC00012_c + HC01942_c = 405.0 HC00018_c + 405.0 HC00019_c + 56.0 HC00034_c + 62.0 HC00045_c + 37.0 HC00048_c + 49.0 HC00053_c + 36.0 HC00055_c + 42.0 HC00065_c + 31.0 HC00067_c + 56.0 HC00068_c + 11.0 HC00075_c + 19.0 HC00080_c + 21.0 HC00081_c + 30.0 HC00085_c + 48.0 HC00099_c + 48.0 HC00121_c + 24.0 HC00133_c + 69.0 HC00145_c + 40.0 HC00148_c + 48.0 HC00174_c + 61.0 HC00…	0.0	1.0		# 405 ATP(c) + Plasminogen(c) + 405 H2O(c) --> 22 Isoleucine(c) + 48 Leucine(c) + 11 Methionine(c) + 37 Alanine(c) + 42 Arginine(c) + 24 Histidine(c) + 19 Tryptophan(c) + 48 Valine(c) + 405 ADP(c) + 405 Pi(c) + 31 Glutamine(c) + 56 Glutamate(c) + 48 Cysteine(c) + 62 Glycine(c) + 21 Phenylalanine(c) + 69 Proline(c) + 56 Serine(c) + 61 Threonine(c) + 30 Tyrosine(c) + 40 Asparagine(c) + 36 Aspartate…
r1353	405.0 HC00011_l + 405.0 HC00012_l + HC01942_l = 405.0 HC00018_l + 405.0 HC00019_l + 56.0 HC00034_l + 62.0 HC00045_l + 37.0 HC00048_l + 49.0 HC00053_l + 36.0 HC00055_l + 42.0 HC00065_l + 31.0 HC00067_l + 56.0 HC00068_l + 11.0 HC00075_l + 19.0 HC00080_l + 21.0 HC00081_l + 30.0 HC00085_l + 48.0 HC00099_l + 48.0 HC00121_l + 24.0 HC00133_l + 69.0 HC00145_l + 40.0 HC00148_l + 48.0 HC00174_l + 61.0 HC00…	0.0	1.0		# 405 ATP(l) + Plasminogen(l) + 405 H2O(l) --> 22 Isoleucine(l) + 48 Leucine(l) + 11 Methionine(l) + 37 Alanine(l) + 42 Arginine(l) + 24 Histidine(l) + 19 Tryptophan(l) + 48 Valine(l) + 405 ADP(l) + 405 Pi(l) + 31 Glutamine(l) + 56 Glutamate(l) + 48 Cysteine(l) + 62 Glycine(l) + 21 Phenylalanine(l) + 69 Proline(l) + 56 Serine(l) + 61 Threonine(l) + 30 Tyrosine(l) + 40 Asparagine(l) + 36 Aspartate…
r1354	311.0 HC00011_c + 311.0 HC00012_c + HC01943_c = 311.0 HC00018_c + 311.0 HC00019_c + 51.0 HC00034_c + 49.0 HC00045_c + 42.0 HC00048_c + 29.0 HC00053_c + 35.0 HC00055_c + 44.0 HC00065_c + 26.0 HC00067_c + 38.0 HC00068_c + 9.0 HC00075_c + 14.0 HC00080_c + 21.0 HC00081_c + 21.0 HC00085_c + 26.0 HC00099_c + 51.0 HC00121_c + 13.0 HC00133_c + 33.0 HC00145_c + 25.0 HC00148_c + 37.0 HC00174_c + 36.0 HC001…	0.0	1.0		# Prothrombin(c) + 311 ATP(c) + 311 H2O(c) --> 22 Isoleucine(c) + 51 Leucine(c) + 9 Methionine(c) + 42 Alanine(c) + 44 Arginine(c) + 13 Histidine(c) + 14 Tryptophan(c) + 37 Valine(c) + 311 ADP(c) + 311 Pi(c) + 26 Glutamine(c) + 51 Glutamate(c) + 26 Cysteine(c) + 49 Glycine(c) + 21 Phenylalanine(c) + 33 Proline(c) + 38 Serine(c) + 36 Threonine(c) + 21 Tyrosine(c) + 25 Asparagine(c) + 35 Aspartate(…
r1355	311.0 HC00011_l + 311.0 HC00012_l + HC01943_l = 311.0 HC00018_l + 311.0 HC00019_l + 51.0 HC00034_l + 49.0 HC00045_l + 42.0 HC00048_l + 29.0 HC00053_l + 35.0 HC00055_l + 44.0 HC00065_l + 26.0 HC00067_l + 38.0 HC00068_l + 9.0 HC00075_l + 14.0 HC00080_l + 21.0 HC00081_l + 21.0 HC00085_l + 26.0 HC00099_l + 51.0 HC00121_l + 13.0 HC00133_l + 33.0 HC00145_l + 25.0 HC00148_l + 37.0 HC00174_l + 36.0 HC001…	0.0	1.0		# Prothrombin(l) + 311 ATP(l) + 311 H2O(l) --> 22 Isoleucine(l) + 51 Leucine(l) + 9 Methionine(l) + 42 Alanine(l) + 44 Arginine(l) + 13 Histidine(l) + 14 Tryptophan(l) + 37 Valine(l) + 311 ADP(l) + 311 Pi(l) + 26 Glutamine(l) + 51 Glutamate(l) + 26 Cysteine(l) + 49 Glycine(l) + 21 Phenylalanine(l) + 33 Proline(l) + 38 Serine(l) + 36 Threonine(l) + 21 Tyrosine(l) + 25 Asparagine(l) + 35 Aspartate(…
r1356	349.0 HC00011_c + 349.0 HC00012_c + HC01944_c = 349.0 HC00018_c + 349.0 HC00019_c + 42.0 HC00034_c + 52.0 HC00045_c + 61.0 HC00048_c + 58.0 HC00053_c + 45.0 HC00055_c + 27.0 HC00065_c + 17.0 HC00067_c + 41.0 HC00068_c + 10.0 HC00075_c + 8.0 HC00080_c + 28.0 HC00081_c + 26.0 HC00085_c + 40.0 HC00099_c + 65.0 HC00121_c + 19.0 HC00133_c + 32.0 HC00145_c + 34.0 HC00148_c + 48.0 HC00174_c + 30.0 HC001…	0.0	1.0		# ApoTransferin(c) + 349 ATP(c) + 349 H2O(c) --> 15 Isoleucine(c) + 65 Leucine(c) + 10 Methionine(c) + 61 Alanine(c) + 27 Arginine(c) + 19 Histidine(c) + 8 Tryptophan(c) + 48 Valine(c) + 349 ADP(c) + 349 Pi(c) + 17 Glutamine(c) + 42 Glutamate(c) + 40 Cysteine(c) + 52 Glycine(c) + 28 Phenylalanine(c) + 32 Proline(c) + 41 Serine(c) + 30 Threonine(c) + 26 Tyrosine(c) + 34 Asparagine(c) + 45 Aspartat…
r1357	349.0 HC00011_l + 349.0 HC00012_l + HC01944_l = 349.0 HC00018_l + 349.0 HC00019_l + 42.0 HC00034_l + 52.0 HC00045_l + 61.0 HC00048_l + 58.0 HC00053_l + 45.0 HC00055_l + 27.0 HC00065_l + 17.0 HC00067_l + 41.0 HC00068_l + 10.0 HC00075_l + 8.0 HC00080_l + 28.0 HC00081_l + 26.0 HC00085_l + 40.0 HC00099_l + 65.0 HC00121_l + 19.0 HC00133_l + 32.0 HC00145_l + 34.0 HC00148_l + 48.0 HC00174_l + 30.0 HC001…	0.0	1.0		# ApoTransferin(l) + 349 ATP(l) + 349 H2O(l) --> 15 Isoleucine(l) + 65 Leucine(l) + 10 Methionine(l) + 61 Alanine(l) + 27 Arginine(l) + 19 Histidine(l) + 8 Tryptophan(l) + 48 Valine(l) + 349 ADP(l) + 349 Pi(l) + 17 Glutamine(l) + 42 Glutamate(l) + 40 Cysteine(l) + 52 Glycine(l) + 28 Phenylalanine(l) + 32 Proline(l) + 41 Serine(l) + 30 Threonine(l) + 26 Tyrosine(l) + 34 Asparagine(l) + 45 Aspartat…
r1358	62.0 HC00011_c + 62.0 HC00012_c + HC01161_c = 62.0 HC00018_c + 62.0 HC00019_c + 5.0 HC00034_c + 6.0 HC00045_c + 11.0 HC00048_c + 4.0 HC00053_c + 8.0 HC00055_c + 9.0 HC00065_c + 7.0 HC00067_c + 8.0 HC00068_c + 5.0 HC00075_c + 3.0 HC00081_c + 4.0 HC00085_c + 2.0 HC00099_c + 20.0 HC00121_c + HC00133_c + 9.0 HC00145_c + HC00148_c + 11.0 HC00174_c + 6.0 HC00179_c + 4.0 HC00334_c	0.0	1.0		# Apo-ACP(c) + 62 ATP(c) + 62 H2O(c) --> 11 Alanine(c) + 2 Cysteine(c) + 5 Glutamate(c) + 3 Phenylalanine(c) + 6 Glycine(c) + Histidine(c) + 4 Isoleucine(c) + 20 Leucine(c) + 5 Methionine(c) + 9 Proline(c) + 7 Glutamine(c) + 9 Arginine(c) + 8 Serine(c) + 6 Threonine(c) + 11 Valine(c) + 4 Tyrosine(c) + 62 ADP(c) + 62 Pi(c) + 8 Aspartate(c) + 4 Lysine(c) + Asparagine(c)
r1359	43.0 HC00011_m + 43.0 HC00012_m + HC02222_m = 43.0 HC00018_m + 43.0 HC00019_m + 9.0 HC00034_m + 3.0 HC00045_m + 3.0 HC00048_m + 7.0 HC00053_m + 13.0 HC00055_m + HC00065_m + 3.0 HC00067_m + 3.0 HC00068_m + 5.0 HC00075_m + 3.0 HC00081_m + 4.0 HC00085_m + HC00099_m + 10.0 HC00121_m + HC00133_m + 5.0 HC00145_m + HC00148_m + 6.0 HC00174_m + HC00179_m + 8.0 HC00334_m	0.0	1.0		# mitoApo-ACP(m) + 43 ATP(m) + 43 H2O(m) --> 8 Isoleucine(m) + 10 Leucine(m) + 5 Methionine(m) + 3 Alanine(m) + 9 Glutamate(m) + Histidine(m) + 3 Glutamine(m) + Arginine(m) + 6 Valine(m) + Cysteine(m) + 3 Phenylalanine(m) + 3 Glycine(m) + 5 Proline(m) + 3 Serine(m) + Threonine(m) + 4 Tyrosine(m) + 43 ADP(m) + 43 Pi(m) + 13 Aspartate(m) + 7 Lysine(m) + Asparagine(m)
r1360	HC02078_l = HC02078_r	0.0	1.0		# CDP-diacylglycerol-VLDL-PI-pool(l) --> CDP-diacylglycerol-VLDL-PI-pool(r)
r1361	HC01969_l = HC01969_r	0.0	1.0		# Cholesterol-ester-pool(l) --> Cholesterol-ester-pool(r)
r1362	HC00034_l = HC00034_c	0.0	1.0		# Glutamate(l) --> Glutamate(c)
r1363	HC01758_s = HC01758_c	0.0	1.0		# Linolenate(s) --> Linolenate(c)
r1364	HC01758_l = HC01758_r	0.0	1.0		# Linolenate(l) --> Linolenate(r)
r1365	HC01758_l = HC01758_c	-1.0	0.0		# Linolenate(l) <-- Linolenate(c)
r1366	HC02100_s = HC02100_c	0.0	1.0		# Dihomo-gamma-linolenate(s) --> Dihomo-gamma-linolenate(c)
r1367	HC02100_l = HC02100_r	0.0	1.0		# Dihomo-gamma-linolenate(l) --> Dihomo-gamma-linolenate(r)
r1368	HC02100_l = HC02100_c	-1.0	0.0		# Dihomo-gamma-linolenate(l) <-- Dihomo-gamma-linolenate(c)
r1369	HC00011_c + HC02000_c = HC00112_c + HC02050_c	0.0	1.0		# PC-VLDL-pool(c) + H2O(c) --> Phosphatidate-VLDL-PC-pool(c) + Choline(c)
r1370	HC02006_c = HC00021_c + HC02079_c	-1.0	0.0		# PS-VLDL-pool(c) <-- PE-PS-VLDL-pool(c) + CO2(c)
r1371	HC00011_c + HC02002_c = HC00180_c + HC02051_c	0.0	1.0		# H2O(c) + PE-VLDL-pool(c) --> Phosphatidate-VLDL-PE-pool(c) + Ethanolamine(c)
r1372	HC00011_c + HC02009_c = HC00698_c + HC02059_c	0.0	1.0		# PI-pool(c) + H2O(c) --> Inositol-1P(c) + 1,2-Diacylglycerol-VLDL-PI-pool(c)
r1373	HC00019_c + HC00165_c = HC00144_c + HC02120_c	0.0	1.0		# 5-Methylthioadenosine(c) + Pi(c) --> Methylthioribose-1P(c) + Adenine(c)
r1374	HC00011_s + 2.0 HC02118_s = HC00822_s	0.0	1.0		# 2 Chitin-component(s) + H2O(s) --> Chitobiose(s)
r1375	HC00822_s = HC00822_l	0.0	1.0		# Chitobiose(s) --> Chitobiose(l)
r1376	HC00385_c = HC00385_r	-1.0	1.0		# Bilirubin(c) <=> Bilirubin(r)
r1377	HC00056_c + HC00070_c = HC02121_c	-1.0	1.0		# GSH(c) + Formaldehyde(c) <=> Hydroxymethylglutathione(c)
r1378	HC00013_c + HC02121_c = HC00014_c + HC02122_c	-1.0	1.0		# Hydroxymethylglutathione(c) + NAD+(c) <=> NADH(c) + Formylglutathione(c)
r1379	HC00011_c + HC02122_c = HC00056_c + HC00061_c	-1.0	1.0		# H2O(c) + Formylglutathione(c) <=> Formate(c) + GSH(c)
r1380	HC00015_r + HC01451_r = HC00016_r + HC02126_r	-1.0	1.0		# Zymosterol(r) + NADPH(r) <=> Cholestenol(r) + NADP+(r)
r1381	HC00706_r = HC02126_r	-1.0	1.0		# Lathosterol(r) <=> Cholestenol(r)
r1382	6.0 HC00011_c + 6.0 HC00012_c + 6.0 HC00034_c + HC00102_c = 6.0 HC00018_c + 6.0 HC00019_c + HC02129_c	0.0	1.0		# 6 Glutamate(c) + THF(c) + 6 ATP(c) + 6 H2O(c) --> 6 Pi(c) + 6 ADP(c) + THF-hexaglutamate(c)
r1383	HC02129_c = 6.0 HC00034_c + HC00102_c	0.0	1.0		# THF-hexaglutamate(c) --> 6 Glutamate(c) + THF(c)
r1384	HC00011_c + HC00322_c = HC00024_c + HC00838_c	-1.0	1.0		# H2O(c) + Guanosine(c) <=> Xanthosine(c) + NH3(c)
r1385	HC00013_m + HC00015_m + HC00083_m = HC00014_m + HC00016_m + HC00083_c	-1.0	0.0		# NADPH(m) + NAD+(m) + H+(PG)(m) <-- NADH(m) + NADP+(m) + H+(PG)(c)
r1386	HC00904_c = HC00053_c	-1.0	0.0		# Protein_lysine(c) <-- Lysine(c)
r1387	8.0 HC00038_c + HC02131_c = 8.0 HC00025_c + HC02132_c	0.0	1.0		# Glycogenin(c) + 8 UDP-glucose(c) --> 8 UDP(c) + Glycogenin-G8(c)
r1388	3.0 HC00038_c + HC02132_c = 3.0 HC00025_c + HC02133_c	0.0	1.0		# 3 UDP-glucose(c) + Glycogenin-G8(c) --> Glycogenin-G11(c) + 3 UDP(c)
r1389	HC02133_c = HC02134_c	0.0	1.0		# Glycogenin-G11(c) --> Glycogenin-G4G7(c)
r1390	3.0 HC00019_c + HC02134_c = 3.0 HC00103_c + HC02135_c	0.0	1.0		# Glycogenin-G4G7(c) + 3 Pi(c) --> 3 Glucose-1P(c) + Glycogenin-G4G4(c)
r1391	HC02135_c = HC02136_c	0.0	1.0		# Glycogenin-G4G4(c) --> Glycogenin-G7G1(c)
r1392	HC00011_c + HC02136_c = HC00040_c + HC02137_c	0.0	1.0		# H2O(c) + Glycogenin-G7G1(c) --> Glycogenin-G7(c) + Glucose(c)
r1393	7.0 HC00019_c + HC02137_c = 7.0 HC00103_c + HC02131_c	0.0	1.0		# Glycogenin-G7(c) + 7 Pi(c) --> Glycogenin(c) + 7 Glucose-1P(c)
r1394	HC00270_c + HC00400_c = HC00020_c + HC02147_c	0.0	1.0		# Oleoyl-CoA(c) + L-Carnitine(c) --> CoA(c) + L-Oleoylcarnitine(c)
r1395	HC00270_m + HC00400_m = HC00020_m + HC02147_m	-1.0	0.0		# Oleoyl-CoA(m) + L-Carnitine(m) <-- CoA(m) + L-Oleoylcarnitine(m)
r1396	HC00101_c + HC00270_c = HC00020_c + HC02149_c	0.0	1.0		# Propanoyl-CoA(c) + L-Carnitine(c) --> CoA(c) + O-Propanoylcarnitine(c)
r1397	HC00101_m + HC00270_m = HC00020_m + HC02149_m	-1.0	0.0		# Propanoyl-CoA(m) + L-Carnitine(m) <-- CoA(m) + O-Propanoylcarnitine(m)
r1398	HC00134_c + HC00270_c = HC00020_c + HC02150_c	0.0	1.0		# Butyryl-CoA(c) + L-Carnitine(c) --> CoA(c) + O-Butanoylcarnitine(c)
r1399	HC00134_m + HC00270_m = HC00020_m + HC02150_m	-1.0	0.0		# Butyryl-CoA(m) + L-Carnitine(m) <-- CoA(m) + O-Butanoylcarnitine(m)
r1400	HC00101_c + HC00270_m = HC00101_m + HC00270_c	0.0	1.0		# Propanoyl-CoA(c) + L-Carnitine(m) --> Propanoyl-CoA(m) + L-Carnitine(c)
r1401	HC00134_m + HC00270_c = HC00134_c + HC00270_m	0.0	1.0		# Butyryl-CoA(m) + L-Carnitine(c) --> Butyryl-CoA(c) + L-Carnitine(m)
r1402	1400.0 HC00011_c + 1400.0 HC00012_c + 15.0 HC00034_c + 18.0 HC00045_c + 22.0 HC00048_c + 18.0 HC00053_c + 26.0 HC00055_c + 12.0 HC00065_c + 14.0 HC00067_c + 31.0 HC00068_c + 8.0 HC00075_c + 7.0 HC00080_c + 20.0 HC00081_c + 13.0 HC00085_c + 6.0 HC00099_c + 39.0 HC00121_c + 9.0 HC00133_c + 15.0 HC00145_c + 12.0 HC00148_c + 28.0 HC00174_c + 25.0 HC00179_c + 12.0 HC00334_c = 1050.0 HC00018_c + 1050.0…	0.0	1.0		# 22 Alanine(c) + 6 Cysteine(c) + 15 Glutamate(c) + 20 Phenylalanine(c) + 18 Glycine(c) + 9 Histidine(c) + 12 Isoleucine(c) + 39 Leucine(c) + 8 Methionine(c) + 15 Proline(c) + 14 Glutamine(c) + 12 Arginine(c) + 31 Serine(c) + 25 Threonine(c) + 28 Valine(c) + 7 Tryptophan(c) + 13 Tyrosine(c) + 1400 ATP(c) + 1400 H2O(c) + 26 Aspartate(c) + 18 Lysine(c) + 12 Asparagine(c) --> Glycogenin(c) + 1050 AD…
r1403	175.0 HC00011_c + 175.0 HC00012_c + HC02131_c = 175.0 HC00018_c + 175.0 HC00019_c + 15.0 HC00034_c + 18.0 HC00045_c + 22.0 HC00048_c + 18.0 HC00053_c + 26.0 HC00055_c + 12.0 HC00065_c + 14.0 HC00067_c + 31.0 HC00068_c + 8.0 HC00075_c + 7.0 HC00080_c + 20.0 HC00081_c + 13.0 HC00085_c + 6.0 HC00099_c + 39.0 HC00121_c + 9.0 HC00133_c + 15.0 HC00145_c + 12.0 HC00148_c + 28.0 HC00174_c + 25.0 HC00179_…	0.0	1.0		# Glycogenin(c) + 175 ATP(c) + 175 H2O(c) --> 6 Cysteine(c) + 18 Glycine(c) + 9 Histidine(c) + 12 Arginine(c) + 22 Alanine(c) + 15 Glutamate(c) + 20 Phenylalanine(c) + 12 Isoleucine(c) + 39 Leucine(c) + 8 Methionine(c) + 15 Proline(c) + 14 Glutamine(c) + 31 Serine(c) + 25 Threonine(c) + 28 Valine(c) + 7 Tryptophan(c) + 13 Tyrosine(c) + 175 ADP(c) + 175 Pi(c) + 12 Asparagine(c) + 26 Aspartate(c) +…
r1404	HC00012_c + HC01990_c = HC00018_c + HC02165_c	0.0	1.0		# ATP(c) + Ceramide-pool(c) --> ADP(c) + Ceramide-1P-pool(c)
r1405	HC00038_c + HC01990_c = HC00025_c + HC02008_c	0.0	1.0		# UDP-glucose(c) + Ceramide-pool(c) --> UDP(c) + Glucosylceramide-pool(c)
r1406	HC00011_c + HC02008_c = HC00040_c + HC01990_c	0.0	1.0		# H2O(c) + Glucosylceramide-pool(c) --> Glucose(c) + Ceramide-pool(c)
r1407	HC00263_r + HC01990_r = HC00060_r + HC02007_r	-1.0	1.0		# CDP-choline(r) + Ceramide-pool(r) <=> CMP(r) + SM-pool(r)
r1408	HC00011_c + HC02007_c = HC00442_c + HC01990_c	-1.0	1.0		# SM-pool(c) + H2O(c) <=> Ceramide-pool(c) + Phosphocholine(c)
r1409	HC00057_r + HC02008_r = HC00025_r + HC02162_r	0.0	1.0		# UDP-galactose(r) + Glucosylceramide-pool(r) --> LacCer-pool(r) + UDP(r)
r1410	HC00011_s + HC02162_s = HC00122_s + HC02008_s	-1.0	0.0		# LacCer-pool(s) + H2O(s) <-- Galactose(s) + Glucosylceramide-pool(s)
r1411	HC00011_s + HC02161_s = HC00122_s + HC02160_s	-1.0	1.0		# H2O(s) + GM1-pool(s) <=> Galactose(s) + GM2-pool(s)
r1412	HC00556_c + HC02048_c = HC00020_c + HC02158_c	-1.0	1.0		# Sphinganine(c) + Acyl-CoA-VLDL-SM-pool(c) <=> Dihydroceramide-pool(c) + CoA(c)
r1413	HC00011_c + HC02158_c = HC00556_c + HC02070_c	-1.0	1.0		# Dihydroceramide-pool(c) + H2O(c) <=> Sphinganine(c) + Fatty-acid-VLDL-SM-pool(c)
r1414	HC00015_c + HC00017_c + HC02158_c = 2.0 HC00011_c + HC00016_c + HC01990_c	-1.0	1.0		# Dihydroceramide-pool(c) + O2(c) + NADPH(c) <=> 2 H2O(c) + Ceramide-pool(c) + NADP+(c)
r1415	HC00011_c + HC02165_c = HC00019_c + HC01990_c	0.0	1.0		# Ceramide-1P-pool(c) + H2O(c) --> Pi(c) + Ceramide-pool(c)
r1416	HC02008_c = HC02008_r	0.0	1.0		# Glucosylceramide-pool(c) --> Glucosylceramide-pool(r)
r1417	HC02169_c = HC00011_c + HC00021_c	-1.0	1.0		# Carbonate(c) <=> CO2(c) + H2O(c)
r1418	HC02169_s = HC00011_s + HC00021_s	-1.0	1.0		# Carbonate(s) <=> CO2(s) + H2O(s)
r1419	HC02169_c = HC00253_c	-1.0	1.0		# Carbonate(c) <=> HCO3-(c)
r1420	HC02169_s = HC00253_s	-1.0	1.0		# Carbonate(s) <=> HCO3-(s)
r1421	HC00070_s = HC00070_c	-1.0	1.0		# Formaldehyde(s) <=> Formaldehyde(c)
r1422	HC00083_c + HC00177_c = HC00083_m + HC00177_m	0.0	1.0		# L-Lactate(c) + H+(PG)(c) --> L-Lactate(m) + H+(PG)(m)
r1423	HC00019_c = HC00019_s	0.0	1.0		# Pi(c) --> Pi(s)
r1424	HC00083_c + HC00145_c = HC00083_m + HC00145_m	0.0	1.0		# Proline(c) + H+(PG)(c) --> Proline(m) + H+(PG)(m)
r1425	HC00067_m + HC00083_c = HC00067_c + HC00083_m	0.0	1.0		# Glutamine(m) + H+(PG)(c) --> Glutamine(c) + H+(PG)(m)
r1426	HC00083_c + HC00145_m = HC00083_m + HC00145_c	0.0	1.0		# Proline(m) + H+(PG)(c) --> Proline(c) + H+(PG)(m)
r1427	HC00083_c + HC00133_c = HC00083_m + HC00133_m	0.0	1.0		# Histidine(c) + H+(PG)(c) --> Histidine(m) + H+(PG)(m)
r1428	HC00109_c = HC00109_p	-1.0	1.0		# DHAP(c) <=> DHAP(p)
r1429	HC00095_c = HC00095_p	-1.0	1.0		# sn-Glycerol-3P(c) <=> sn-Glycerol-3P(p)
r1430	HC00011_m + HC02223_m = HC00681_m + HC02222_m	-1.0	0.0		# mitoACP(m) + H2O(m) <-- Phosphopantetheine(m) + mitoApo-ACP(m)
r1431	HC00011_m + HC00192_m + HC02225_m = HC00018_m + HC02224_m	0.0	1.0		# dADP(m) + mitoOxidizedThioredoxin(m) + H2O(m) --> mitoThioredoxin(m) + ADP(m)
r1432	HC00011_m + HC00305_m + HC02225_m = HC00043_m + HC02224_m	0.0	1.0		# dGDP(m) + mitoOxidizedThioredoxin(m) + H2O(m) --> mitoThioredoxin(m) + GDP(m)
r1433	HC00016_m + HC02224_m = HC00015_m + HC02225_m	0.0	1.0		# mitoThioredoxin(m) + NADP+(m) --> mitoOxidizedThioredoxin(m) + NADPH(m)
r1434	HC00048_c = HC00048_m	0.0	1.0		# Alanine(c) --> Alanine(m)
r1435	HC00068_c = HC00068_m	0.0	1.0		# Serine(c) --> Serine(m)
r1436	HC00075_c = HC00075_m	0.0	1.0		# Methionine(c) --> Methionine(m)
r1437	HC00099_c = HC00099_m	0.0	1.0		# Cysteine(c) --> Cysteine(m)
r1438	HC00121_c = HC00121_m	0.0	1.0		# Leucine(c) --> Leucine(m)
r1439	HC00174_c = HC00174_m	0.0	1.0		# Valine(c) --> Valine(m)
r1440	HC00179_c = HC00179_m	0.0	1.0		# Threonine(c) --> Threonine(m)
r1441	HC02224_c = HC02224_m	0.0	1.0		# mitoThioredoxin(c) --> mitoThioredoxin(m)
r1442	HC00017_p + HC00150_p = HC00036_p + HC01411_p	0.0	1.0		# O2(p) + Palmitoyl-CoA(p) --> (2E)-Hexadecenoyl-CoA(p) + H2O2(p)
r1443	HC00017_p + HC00850_p = HC00036_p + HC01078_p	0.0	1.0		# O2(p) + Lauroyl-CoA(p) --> (2E)-Dodecenoyl-CoA(p) + H2O2(p)
r1444	HC00017_p + HC00971_p = HC00036_p + HC01412_p	0.0	1.0		# O2(p) + Myristoyl-CoA(p) --> (2E)-Tetradecenoyl-CoA(p) + H2O2(p)
r1445	HC00017_p + HC01413_p = HC00036_p + HC01414_p	0.0	1.0		# O2(p) + Decanoyl-CoA(p) --> (2E)-Decenoyl-CoA(p) + H2O2(p)
r1446	HC00134_m + HC00329_m = HC00324_m + HC00572_m	0.0	1.0		# Ubiquinone(m) + Butyryl-CoA(m) --> Crotonyl-CoA(m) + Ubiquinol(m)
r1447	HC00329_m + HC00850_m = HC00324_m + HC01078_m	0.0	1.0		# Ubiquinone(m) + Lauroyl-CoA(m) --> (2E)-Dodecenoyl-CoA(m) + Ubiquinol(m)
r1448	HC00329_m + HC00869_m = HC00324_m + HC01415_m	0.0	1.0		# Ubiquinone(m) + Octanoyl-CoA(m) --> (2E)-Octenoyl-CoA(m) + Ubiquinol(m)
r1449	HC00329_m + HC00971_m = HC00324_m + HC01412_m	0.0	1.0		# Ubiquinone(m) + Myristoyl-CoA(m) --> (2E)-Tetradecenoyl-CoA(m) + Ubiquinol(m)
r1450	HC00329_m + HC01409_m = HC00324_m + HC01410_m	0.0	1.0		# Ubiquinone(m) + Hexanoyl-CoA(m) --> (2E)-Hexenoyl-CoA(m) + Ubiquinol(m)
r1451	HC00329_m + HC01413_m = HC00324_m + HC01414_m	0.0	1.0		# Ubiquinone(m) + Decanoyl-CoA(m) --> (2E)-Decenoyl-CoA(m) + Ubiquinol(m)
r1452	2.0 HC00505_c = HC00017_c + HC00036_c	-1.0	1.0		# 2 O2.-(c) <=> H2O2(c) + O2(c)
r1453	HC00145_m + HC00324_m = HC00329_m + HC01199_m	-1.0	1.0		# Proline(m) + Ubiquinol(m) <=> 1-Pyrroline-5-carboxylate(m) + Ubiquinone(m)
r1454	HC00083_m + HC00108_c = HC00083_c + HC00108_m	-1.0	0.0		# 2-Oxobutyrate(c) + H+(PG)(m) <-- 2-Oxobutyrate(m) + H+(PG)(c)
r1455	HC00081_c + HC00083_c = HC00081_m + HC00083_m	0.0	1.0		# Phenylalanine(c) + H+(PG)(c) --> Phenylalanine(m) + H+(PG)(m)
r1456	HC00081_m + HC00083_c = HC00081_c + HC00083_m	0.0	1.0		# Phenylalanine(m) + H+(PG)(c) --> Phenylalanine(c) + H+(PG)(m)
r1457	HC00016_c + HC00405_c = HC00015_c + HC02228_c	-1.0	0.0		# Hexadecanal(c) + NADP+(c) <-- Hexadecenal(c) + NADPH(c)
r1458	HC01846_c = HC01846_m	0.0	1.0		# Fe2+(c) --> Fe2+(m)
r1459	HC00023_c = HC00023_n	-1.0	1.0		# PPi(c) <=> PPi(n)
r1460	HC00066_c = HC00066_n	-1.0	1.0		# CTP(c) <=> CTP(n)
r1461	HC00126_c = HC00126_n	-1.0	1.0		# CMP-N-acetylneuraminate(c) <=> CMP-N-acetylneuraminate(n)
r1462	HC00244_c = HC00244_n	-1.0	1.0		# N-Acetylneuraminate(c) <=> N-Acetylneuraminate(n)
r1463	HC00083_c + HC00661_m = HC00083_m + HC00661_c	0.0	1.0		# (R)-3-Hydroxybutanoate(m) + H+(PG)(c) --> (R)-3-Hydroxybutanoate(c) + H+(PG)(m)
r1464	HC00032_m + HC00159_c = HC00032_c + HC00159_m	-1.0	1.0		# Pyruvate(m) + Acetoacetate(c) <=> Pyruvate(c) + Acetoacetate(m)
r1465	2.0 HC00011_c + HC00013_c + HC00400_c = HC00014_c + HC00017_c + HC00338_c	-1.0	1.0		# 2 H2O(c) + NAD+(c) + Oleoyl-CoA(c) <=> NADH(c) + O2(c) + Stearoyl-CoA(c)
r1466	4.0 HC00015_r + HC00017_r + HC00086_r + HC01985_r = 3.0 HC00011_r + 4.0 HC00016_r + HC00020_r + HC00021_r + HC02102_r	-1.0	1.0		# Malonyl-CoA(r) + 4 NADPH(r) + O2(r) + gamma-Linolenoyl-CoA(r) <=> CO2(r) + CoA(r) + Dihomo-gamma-linolenoyl-CoA(r) + 3 H2O(r) + 4 NADP+(r)
r1467	HC00400_c = HC00400_m	-1.0	1.0		# Oleoyl-CoA(c) <=> Oleoyl-CoA(m)
r1468	HC10852_c = HC10852_m	-1.0	1.0		# palmitoleoyl-CoA(c) <=> palmitoleoyl-CoA(m)
r1469	HC00014_c + HC00017_c + HC01983_c = HC00011_c + HC00013_c + HC01985_c	-1.0	1.0		# Linoleoyl-CoA(c) + NADH(c) + O2(c) <=> gamma-Linolenoyl-CoA(c) + H2O(c) + NAD+(c)
r1470	HC00014_c + HC00017_c + HC02102_c = HC00011_c + HC00013_c + HC01986_c	-1.0	1.0		# Dihomo-gamma-linolenoyl-CoA(c) + NADH(c) + O2(c) <=> Arachidonyl-CoA(c) + H2O(c) + NAD+(c)
r1471	HC00026_m + HC10784_m = HC00770_m + HC12594_m	-1.0	1.0		# FAD(m) + cis-myrist-7-enoyl-CoA(m) <=> FADH2(m) + trans,cis-myristo-2,7-dienoyl-CoA(m)
r1472	HC00026_m + HC00400_m = HC00770_m + HC10856_m	-1.0	1.0		# FAD(m) + Oleoyl-CoA(m) <=> FADH2(m) + trans,cis-octadeca-2,9-dienoyl-CoA(m)
r1473	HC00026_m + HC10852_m = HC00770_m + HC12591_m	-1.0	1.0		# FAD(m) + palmitoleoyl-CoA(m) <=> FADH2(m) + trans,cis-hexadeca-2,9-dienoyl-CoA(m)
r1474	HC00011_m + HC10856_m = HC10857_m	-1.0	1.0		# H2O(m) + trans,cis-octadeca-2,9-dienoyl-CoA(m) <=> (S)-3-hydroxyoleyleoyl-CoA(m)
r1475	HC00011_m + HC12591_m = HC12592_m	-1.0	1.0		# H2O(m) + trans,cis-hexadeca-2,9-dienoyl-CoA(m) <=> (S)-3-hydroxypalmitoleoyl-CoA(m)
r1476	HC00013_m + HC11102_m = HC00014_m + HC10782_m	-1.0	1.0		# NAD+(m) + cis-(3S)-hydroxytetradec-7-enoyl-CoA(m) <=> 3-oxomyrist-7-enoyl-CoA(m) + NADH(m)
r1477	HC00013_m + HC10857_m = HC00014_m + HC10858_m	-1.0	1.0		# NAD+(m) + (S)-3-hydroxyoleyleoyl-CoA(m) <=> NADH(m) + 3-oxooleoyl-CoA(m)
r1478	HC00013_m + HC12592_m = HC00014_m + HC10853_m	-1.0	1.0		# NAD+(m) + (S)-3-hydroxypalmitoleoyl-CoA(m) <=> NADH(m) + 3-oxopalmitoleoyl-CoA(m)
r1479	HC00020_m + HC10692_m = HC00033_m + HC01022_m	-1.0	1.0		# CoA(m) + 3-oxolaur-cis-5-enoyl-CoA(m) <=> Acetyl-CoA(m) + (3Z)-Dodecenoyl-CoA(m)
r1480	HC00020_m + HC10853_m = HC00033_m + HC10784_m	-1.0	1.0		# CoA(m) + 3-oxopalmitoleoyl-CoA(m) <=> Acetyl-CoA(m) + cis-myrist-7-enoyl-CoA(m)
r1481	HC00020_m + HC10858_m = HC00033_m + HC10852_m	-1.0	1.0		# CoA(m) + 3-oxooleoyl-CoA(m) <=> Acetyl-CoA(m) + palmitoleoyl-CoA(m)
r1482	HC00770_m + HC12596_m = HC00026_m + HC10695_m	-1.0	1.0		# FADH2(m) + trans,cis-dodeca-2,5-dienoyl-CoA(m) <=> FAD(m) + cis-laur-5-enoyl-CoA(m)
r1483	HC00011_m + HC12594_m = HC11102_m	-1.0	1.0		# H2O(m) + trans,cis-myristo-2,7-dienoyl-CoA(m) <=> cis-(3S)-hydroxytetradec-7-enoyl-CoA(m)
r1484	HC00020_m + HC10782_m = HC00033_m + HC10695_m	-1.0	1.0		# CoA(m) + 3-oxomyrist-7-enoyl-CoA(m) <=> Acetyl-CoA(m) + cis-laur-5-enoyl-CoA(m)
r1485	HC00011_m + HC12596_m = HC12597_m	-1.0	1.0		# H2O(m) + trans,cis-dodeca-2,5-dienoyl-CoA(m) <=> 3(S)-3-hydroxydodecen-(5Z)-oyl-CoA(m)
r1486	HC00013_m + HC12597_m = HC00014_m + HC10692_m	-1.0	1.0		# NAD+(m) + 3(S)-3-hydroxydodecen-(5Z)-oyl-CoA(m) <=> 3-oxolaur-cis-5-enoyl-CoA(m) + NADH(m)
r1487	HC00012_r + HC00020_r + HC01981_r = HC00023_r + HC00030_r + HC10852_r	-1.0	1.0		# ATP(r) + CoA(r) + Palmitolate(r) <=> AMP(r) + palmitoleoyl-CoA(r) + PPi(r)
r1488	HC00012_c + HC00020_c + HC01981_c = HC00023_c + HC00030_c + HC10852_c	-1.0	1.0		# ATP(c) + CoA(c) + Palmitolate(c) <=> AMP(c) + palmitoleoyl-CoA(c) + PPi(c)
r1489	HC00011_c + HC00012_c + 2.0 HC00216_s + 3.0 HC00763_c = HC00018_c + HC00019_c + 2.0 HC00216_c + 3.0 HC00763_s	0.0	1.0		# ATP(c) + H2O(c) + 3 Na+(c) + 2 K+(s) --> ADP(c) + Pi(c) + 3 Na+(s) + 2 K+(c)
r1490	HC00083_c + HC00763_s = HC00083_s + HC00763_c	0.0	1.0		# Na+(s) + H+(PG)(c) --> Na+(c) + H+(PG)(s)
r1491	HC00253_s + HC00763_s = HC00253_c + HC00763_c	0.0	1.0		# Na+(s) + HCO3-(s) --> Na+(c) + HCO3-(c)
r1492	HC00216_c = HC00216_s	0.0	1.0		# K+(c) --> K+(s)
r1493	HC00056_c = HC00056_s	0.0	1.0		# GSH(c) --> GSH(s)
r1494	2.0 HC00763_s + HC00863_s = 2.0 HC00763_c + HC00863_c	0.0	1.0		# Glycocholate(s) + 2 Na+(s) --> Glycocholate(c) + 2 Na+(c)
r1495	2.0 HC00763_s + HC00958_s = 2.0 HC00763_c + HC00958_c	0.0	1.0		# Chenodiol(s) + 2 Na+(s) --> Chenodiol(c) + 2 Na+(c)
r1496	2.0 HC00763_s + HC01378_s = 2.0 HC00763_c + HC01378_c	0.0	1.0		# Taurocholate(s) + 2 Na+(s) --> Taurocholate(c) + 2 Na+(c)
r1497	2.0 HC00763_s + HC01471_s = 2.0 HC00763_c + HC01471_c	0.0	1.0		# Taurochenodeoxycholate(s) + 2 Na+(s) --> Taurochenodeoxycholate(c) + 2 Na+(c)
r1498	2.0 HC00763_s + HC01472_s = 2.0 HC00763_c + HC01472_c	0.0	1.0		# Glycochenodeoxycholate(s) + 2 Na+(s) --> Glycochenodeoxycholate(c) + 2 Na+(c)
r1499	2.0 HC00763_s + HC02192_s = 2.0 HC00763_c + HC02192_c	0.0	1.0		# taurolithocholate(s) + 2 Na+(s) --> taurolithocholate(c) + 2 Na+(c)
r1500	2.0 HC00763_s + HC02193_s = 2.0 HC00763_c + HC02193_c	0.0	1.0		# glycolithocholate(s) + 2 Na+(s) --> glycolithocholate(c) + 2 Na+(c)
r1501	2.0 HC00763_s + HC02195_s = 2.0 HC00763_c + HC02195_c	0.0	1.0		# tauroursodeoxycholate(s) + 2 Na+(s) --> tauroursodeoxycholate(c) + 2 Na+(c)
r1502	2.0 HC00763_s + HC02196_s = 2.0 HC00763_c + HC02196_c	0.0	1.0		# glycoursodeoxycholate(s) + 2 Na+(s) --> glycoursodeoxycholate(c) + 2 Na+(c)
r1503	2.0 HC00763_s + HC02220_s = 2.0 HC00763_c + HC02220_c	0.0	1.0		# sulfochenodeoxycholate(s) + 2 Na+(s) --> sulfochenodeoxycholate(c) + 2 Na+(c)
r1504	HC00011_c + HC00012_c + HC00863_c = HC00018_c + HC00019_c + HC00863_b	0.0	1.0		# Glycocholate(c) + ATP(c) + H2O(c) --> Glycocholate(b) + ADP(c) + Pi(c)
r1505	HC00011_c + HC00012_c + HC01378_c = HC00018_c + HC00019_c + HC01378_b	0.0	1.0		# Taurocholate(c) + ATP(c) + H2O(c) --> Taurocholate(b) + ADP(c) + Pi(c)
r1506	HC00011_c + HC00012_c + HC01471_c = HC00018_c + HC00019_c + HC01471_b	0.0	1.0		# Taurochenodeoxycholate(c) + ATP(c) + H2O(c) --> Taurochenodeoxycholate(b) + ADP(c) + Pi(c)
r1507	HC00011_c + HC00012_c + HC01472_c = HC00018_c + HC00019_c + HC01472_b	0.0	1.0		# Glycochenodeoxycholate(c) + ATP(c) + H2O(c) --> Glycochenodeoxycholate(b) + ADP(c) + Pi(c)
r1508	HC00011_c + HC00012_c + HC00178_c = HC00018_c + HC00019_c + HC00178_b	0.0	1.0		# Cholesterol(c) + ATP(c) + H2O(c) --> Cholesterol(b) + ADP(c) + Pi(c)
r1509	HC00011_c + HC00012_c + HC02002_c = HC00018_c + HC00019_c + HC02002_b	0.0	1.0		# PE-VLDL-pool(c) + ATP(c) + H2O(c) --> PE-VLDL-pool(b) + ADP(c) + Pi(c)
r1510	HC00011_c + HC00012_c + HC02007_c = HC00018_c + HC00019_c + HC02007_b	0.0	1.0		# SM-pool(c) + ATP(c) + H2O(c) --> SM-pool(b) + ADP(c) + Pi(c)
r1511	HC00011_c + HC00012_c + HC02080_c = HC00018_c + HC00019_c + HC02080_b	0.0	1.0		# Bile-PC-pool(c) + ATP(c) + H2O(c) --> Bile-PC-pool(b) + ADP(c) + Pi(c)
r1512	HC00385_s = HC00385_c	0.0	1.0		# Bilirubin(s) --> Bilirubin(c)
r1513	HC00011_c + HC00012_c + HC00178_c = HC00018_c + HC00019_c + HC00178_s	0.0	1.0		# Cholesterol(c) + ATP(c) + H2O(c) --> Cholesterol(s) + ADP(c) + Pi(c)
r1514	HC00011_c + HC00012_c + HC00202_c = HC00018_c + HC00019_c + HC00202_s	0.0	1.0		# Arachidonate(c) + ATP(c) + H2O(c) --> Arachidonate(s) + ADP(c) + Pi(c)
r1515	HC00011_c + HC00012_c + HC00226_c = HC00018_c + HC00019_c + HC00226_s	0.0	1.0		# Palmitate(c) + ATP(c) + H2O(c) --> Palmitate(s) + ADP(c) + Pi(c)
r1516	HC00011_c + HC00012_c + HC00510_c = HC00018_c + HC00019_c + HC00510_s	0.0	1.0		# Oleate(c) + ATP(c) + H2O(c) --> Oleate(s) + ADP(c) + Pi(c)
r1517	HC00011_c + HC00012_c + HC00793_c = HC00018_c + HC00019_c + HC00793_s	0.0	1.0		# Stearate(c) + ATP(c) + H2O(c) --> Stearate(s) + ADP(c) + Pi(c)
r1518	HC00011_c + HC00012_c + HC00796_c = HC00018_c + HC00019_c + HC00796_s	0.0	1.0		# Linoleate(c) + ATP(c) + H2O(c) --> Linoleate(s) + ADP(c) + Pi(c)
r1519	HC00011_c + HC00012_c + HC00830_c = HC00018_c + HC00019_c + HC00830_s	0.0	1.0		# Elaidate(c) + ATP(c) + H2O(c) --> Elaidate(s) + ADP(c) + Pi(c)
r1520	HC00011_c + HC00012_c + HC01757_c = HC00018_c + HC00019_c + HC01757_s	0.0	1.0		# gamma-Linolenate(c) + ATP(c) + H2O(c) --> gamma-Linolenate(s) + ADP(c) + Pi(c)
r1521	HC00011_c + HC00012_c + HC01758_c = HC00018_c + HC00019_c + HC01758_s	0.0	1.0		# Linolenate(c) + ATP(c) + H2O(c) --> Linolenate(s) + ADP(c) + Pi(c)
r1522	HC00011_c + HC00012_c + HC01788_c = HC00018_c + HC00019_c + HC01788_s	0.0	1.0		# Lignocerate(c) + ATP(c) + H2O(c) --> Lignocerate(s) + ADP(c) + Pi(c)
r1523	HC00011_c + HC00012_c + HC01981_c = HC00018_c + HC00019_c + HC01981_s	0.0	1.0		# Palmitolate(c) + ATP(c) + H2O(c) --> Palmitolate(s) + ADP(c) + Pi(c)
r1524	HC00011_c + HC00012_c + HC02000_c = HC00018_c + HC00019_c + HC02000_s	0.0	1.0		# PC-VLDL-pool(c) + ATP(c) + H2O(c) --> PC-VLDL-pool(s) + ADP(c) + Pi(c)
r1525	HC00011_c + HC00012_c + HC02100_c = HC00018_c + HC00019_c + HC02100_s	0.0	1.0		# Dihomo-gamma-linolenate(c) + ATP(c) + H2O(c) --> Dihomo-gamma-linolenate(s) + ADP(c) + Pi(c)
r1526	HC00011_c + HC00012_c + HC02154_c = HC00018_c + HC00019_c + HC02154_s	0.0	1.0		# GM4-pool(c) + ATP(c) + H2O(c) --> GM4-pool(s) + ADP(c) + Pi(c)
r1527	HC00011_c + HC00012_c + HC02175_c = HC00018_c + HC00019_c + HC02175_s	0.0	1.0		# decanoic-acid(c) + ATP(c) + H2O(c) --> decanoic-acid(s) + ADP(c) + Pi(c)
r1528	HC00011_c + HC00012_c + HC02176_c = HC00018_c + HC00019_c + HC02176_s	0.0	1.0		# lauric-acid(c) + ATP(c) + H2O(c) --> lauric-acid(s) + ADP(c) + Pi(c)
r1529	HC00011_c + HC00012_c + HC02177_c = HC00018_c + HC00019_c + HC02177_s	0.0	1.0		# myristic-acid(c) + ATP(c) + H2O(c) --> myristic-acid(s) + ADP(c) + Pi(c)
r1530	HC00011_c + HC00012_c + HC00056_c = HC00018_c + HC00019_c + HC00056_s	0.0	1.0		# GSH(c) + ATP(c) + H2O(c) --> GSH(s) + ADP(c) + Pi(c)
r1531	HC00011_c + HC00012_c + HC02199_c = HC00018_c + HC00019_c + HC02199_s	0.0	1.0		# glutathionyl-leuc4(c) + ATP(c) + H2O(c) --> glutathionyl-leuc4(s) + ADP(c) + Pi(c)
r1532	HC00011_c + HC00012_c + HC02200_c = HC00018_c + HC00019_c + HC02200_s	0.0	1.0		# S-glutathionyl-2-4-dinitrobenzene(c) + ATP(c) + H2O(c) --> S-glutathionyl-2-4-dinitrobenzene(s) + ADP(c) + Pi(c)
r1533	HC00011_c + HC00012_c + HC02201_c = HC00018_c + HC00019_c + HC02201_s	0.0	1.0		# S-glutathionyl-ethacrynic-acid(c) + ATP(c) + H2O(c) --> S-glutathionyl-ethacrynic-acid(s) + ADP(c) + Pi(c)
r1534	HC00011_c + HC00012_c + HC00863_c = HC00018_c + HC00019_c + HC00863_s	0.0	1.0		# Glycocholate(c) + ATP(c) + H2O(c) --> Glycocholate(s) + ADP(c) + Pi(c)
r1535	HC00011_c + HC00012_c + HC01378_c = HC00018_c + HC00019_c + HC01378_s	0.0	1.0		# Taurocholate(c) + ATP(c) + H2O(c) --> Taurocholate(s) + ADP(c) + Pi(c)
r1536	HC00011_c + HC00012_c + HC00310_c = HC00018_c + HC00019_c + HC00310_s	0.0	1.0		# Urate(c) + ATP(c) + H2O(c) --> Urate(s) + ADP(c) + Pi(c)
r1537	HC00055_s + HC00083_s + HC00216_c + 3.0 HC00763_s = HC00055_c + HC00083_c + HC00216_s + 3.0 HC00763_c	0.0	1.0		# Aspartate(s) + 3 Na+(s) + H+(PG)(s) + K+(c) --> Aspartate(c) + 3 Na+(c) + H+(PG)(c) + K+(s)
r1538	HC00253_s + 2.0 HC00763_s = HC00253_c + 2.0 HC00763_c	0.0	1.0		# HCO3-(s) + 2 Na+(s) --> HCO3-(c) + 2 Na+(c)
r1539	HC00040_s + HC00763_s = HC00040_c + HC00763_c	0.0	1.0		# Glucose(s) + Na+(s) --> Glucose(c) + Na+(c)
r1540	HC00113_s + HC00222_s + HC00763_s = HC00113_c + HC00222_c + HC00763_c	0.0	1.0		# Taurine(s) + Na+(s) + Chloride(s) --> Taurine(c) + Na+(c) + Chloride(c)
r1541	HC00045_s + HC00113_s + 2.0 HC00763_s = HC00045_c + HC00113_c + 2.0 HC00763_c	0.0	1.0		# Glycine(s) + 2 Na+(s) + Chloride(s) --> Glycine(c) + 2 Na+(c) + Chloride(c)
r1542	HC00079_s = HC00079_c	-1.0	1.0		# Ornithine(s) <=> Ornithine(c)
r1543	HC00045_s + HC00048_c = HC00045_c + HC00048_s	-1.0	1.0		# Glycine(s) + Alanine(c) <=> Glycine(c) + Alanine(s)
r1544	HC00045_s + HC00067_c = HC00045_c + HC00067_s	-1.0	1.0		# Glycine(s) + Glutamine(c) <=> Glycine(c) + Glutamine(s)
r1545	HC00045_s + HC00068_c = HC00045_c + HC00068_s	-1.0	1.0		# Glycine(s) + Serine(c) <=> Glycine(c) + Serine(s)
r1546	HC00045_s + HC00075_c = HC00045_c + HC00075_s	-1.0	1.0		# Glycine(s) + Methionine(c) <=> Glycine(c) + Methionine(s)
r1547	HC00045_s + HC00080_c = HC00045_c + HC00080_s	-1.0	1.0		# Glycine(s) + Tryptophan(c) <=> Glycine(c) + Tryptophan(s)
r1548	HC00045_s + HC00081_c = HC00045_c + HC00081_s	-1.0	1.0		# Glycine(s) + Phenylalanine(c) <=> Glycine(c) + Phenylalanine(s)
r1549	HC00045_s + HC00085_c = HC00045_c + HC00085_s	-1.0	1.0		# Glycine(s) + Tyrosine(c) <=> Glycine(c) + Tyrosine(s)
r1550	HC00045_s + HC00099_c = HC00045_c + HC00099_s	-1.0	1.0		# Glycine(s) + Cysteine(c) <=> Glycine(c) + Cysteine(s)
r1551	HC00045_s + HC00121_c = HC00045_c + HC00121_s	-1.0	1.0		# Glycine(s) + Leucine(c) <=> Glycine(c) + Leucine(s)
r1552	HC00045_s + HC00145_c = HC00045_c + HC00145_s	-1.0	1.0		# Glycine(s) + Proline(c) <=> Glycine(c) + Proline(s)
r1553	HC00045_s + HC00148_c = HC00045_c + HC00148_s	-1.0	1.0		# Glycine(s) + Asparagine(c) <=> Glycine(c) + Asparagine(s)
r1554	HC00045_s + HC00174_c = HC00045_c + HC00174_s	-1.0	1.0		# Glycine(s) + Valine(c) <=> Glycine(c) + Valine(s)
r1555	HC00045_s + HC00179_c = HC00045_c + HC00179_s	-1.0	1.0		# Glycine(s) + Threonine(c) <=> Glycine(c) + Threonine(s)
r1556	HC00045_s + HC00239_c = HC00045_c + HC00239_s	-1.0	1.0		# Glycine(s) + Homoserine(c) <=> Glycine(c) + Homoserine(s)
r1557	HC00045_s + HC00334_c = HC00045_c + HC00334_s	-1.0	1.0		# Glycine(s) + Isoleucine(c) <=> Glycine(c) + Isoleucine(s)
r1558	HC00048_s + HC00067_c = HC00048_c + HC00067_s	-1.0	1.0		# Alanine(s) + Glutamine(c) <=> Alanine(c) + Glutamine(s)
r1559	HC00048_s + HC00068_c = HC00048_c + HC00068_s	-1.0	1.0		# Alanine(s) + Serine(c) <=> Alanine(c) + Serine(s)
r1560	HC00048_s + HC00075_c = HC00048_c + HC00075_s	-1.0	1.0		# Alanine(s) + Methionine(c) <=> Alanine(c) + Methionine(s)
r1561	HC00048_s + HC00080_c = HC00048_c + HC00080_s	-1.0	1.0		# Alanine(s) + Tryptophan(c) <=> Alanine(c) + Tryptophan(s)
r1562	HC00048_s + HC00081_c = HC00048_c + HC00081_s	-1.0	1.0		# Alanine(s) + Phenylalanine(c) <=> Alanine(c) + Phenylalanine(s)
r1563	HC00048_s + HC00085_c = HC00048_c + HC00085_s	-1.0	1.0		# Alanine(s) + Tyrosine(c) <=> Alanine(c) + Tyrosine(s)
r1564	HC00048_s + HC00099_c = HC00048_c + HC00099_s	-1.0	1.0		# Alanine(s) + Cysteine(c) <=> Alanine(c) + Cysteine(s)
r1565	HC00048_s + HC00121_c = HC00048_c + HC00121_s	-1.0	1.0		# Alanine(s) + Leucine(c) <=> Alanine(c) + Leucine(s)
r1566	HC00048_s + HC00145_c = HC00048_c + HC00145_s	-1.0	1.0		# Alanine(s) + Proline(c) <=> Alanine(c) + Proline(s)
r1567	HC00048_s + HC00148_c = HC00048_c + HC00148_s	-1.0	1.0		# Alanine(s) + Asparagine(c) <=> Alanine(c) + Asparagine(s)
r1568	HC00048_s + HC00174_c = HC00048_c + HC00174_s	-1.0	1.0		# Alanine(s) + Valine(c) <=> Alanine(c) + Valine(s)
r1569	HC00048_s + HC00179_c = HC00048_c + HC00179_s	-1.0	1.0		# Alanine(s) + Threonine(c) <=> Alanine(c) + Threonine(s)
r1570	HC00048_s + HC00239_c = HC00048_c + HC00239_s	-1.0	1.0		# Alanine(s) + Homoserine(c) <=> Alanine(c) + Homoserine(s)
r1571	HC00048_s + HC00334_c = HC00048_c + HC00334_s	-1.0	1.0		# Alanine(s) + Isoleucine(c) <=> Alanine(c) + Isoleucine(s)
r1572	HC00067_s + HC00068_c = HC00067_c + HC00068_s	-1.0	1.0		# Glutamine(s) + Serine(c) <=> Glutamine(c) + Serine(s)
r1573	HC00067_s + HC00075_c = HC00067_c + HC00075_s	-1.0	1.0		# Glutamine(s) + Methionine(c) <=> Glutamine(c) + Methionine(s)
r1574	HC00067_s + HC00080_c = HC00067_c + HC00080_s	-1.0	1.0		# Glutamine(s) + Tryptophan(c) <=> Glutamine(c) + Tryptophan(s)
r1575	HC00067_s + HC00081_c = HC00067_c + HC00081_s	-1.0	1.0		# Glutamine(s) + Phenylalanine(c) <=> Glutamine(c) + Phenylalanine(s)
r1576	HC00067_s + HC00085_c = HC00067_c + HC00085_s	-1.0	1.0		# Glutamine(s) + Tyrosine(c) <=> Glutamine(c) + Tyrosine(s)
r1577	HC00067_s + HC00099_c = HC00067_c + HC00099_s	-1.0	1.0		# Glutamine(s) + Cysteine(c) <=> Glutamine(c) + Cysteine(s)
r1578	HC00067_s + HC00121_c = HC00067_c + HC00121_s	-1.0	1.0		# Glutamine(s) + Leucine(c) <=> Glutamine(c) + Leucine(s)
r1579	HC00067_s + HC00145_c = HC00067_c + HC00145_s	-1.0	1.0		# Glutamine(s) + Proline(c) <=> Glutamine(c) + Proline(s)
r1580	HC00067_s + HC00148_c = HC00067_c + HC00148_s	-1.0	1.0		# Glutamine(s) + Asparagine(c) <=> Glutamine(c) + Asparagine(s)
r1581	HC00067_s + HC00174_c = HC00067_c + HC00174_s	-1.0	1.0		# Glutamine(s) + Valine(c) <=> Glutamine(c) + Valine(s)
r1582	HC00067_s + HC00179_c = HC00067_c + HC00179_s	-1.0	1.0		# Glutamine(s) + Threonine(c) <=> Glutamine(c) + Threonine(s)
r1583	HC00067_s + HC00239_c = HC00067_c + HC00239_s	-1.0	1.0		# Glutamine(s) + Homoserine(c) <=> Glutamine(c) + Homoserine(s)
r1584	HC00067_s + HC00334_c = HC00067_c + HC00334_s	-1.0	1.0		# Glutamine(s) + Isoleucine(c) <=> Glutamine(c) + Isoleucine(s)
r1585	HC00068_s + HC00075_c = HC00068_c + HC00075_s	-1.0	1.0		# Serine(s) + Methionine(c) <=> Serine(c) + Methionine(s)
r1586	HC00068_s + HC00080_c = HC00068_c + HC00080_s	-1.0	1.0		# Serine(s) + Tryptophan(c) <=> Serine(c) + Tryptophan(s)
r1587	HC00068_s + HC00081_c = HC00068_c + HC00081_s	-1.0	1.0		# Serine(s) + Phenylalanine(c) <=> Serine(c) + Phenylalanine(s)
r1588	HC00068_s + HC00085_c = HC00068_c + HC00085_s	-1.0	1.0		# Serine(s) + Tyrosine(c) <=> Serine(c) + Tyrosine(s)
r1589	HC00068_s + HC00099_c = HC00068_c + HC00099_s	-1.0	1.0		# Serine(s) + Cysteine(c) <=> Serine(c) + Cysteine(s)
r1590	HC00068_s + HC00121_c = HC00068_c + HC00121_s	-1.0	1.0		# Serine(s) + Leucine(c) <=> Serine(c) + Leucine(s)
r1591	HC00068_s + HC00145_c = HC00068_c + HC00145_s	-1.0	1.0		# Serine(s) + Proline(c) <=> Serine(c) + Proline(s)
r1592	HC00068_s + HC00148_c = HC00068_c + HC00148_s	-1.0	1.0		# Serine(s) + Asparagine(c) <=> Serine(c) + Asparagine(s)
r1593	HC00068_s + HC00174_c = HC00068_c + HC00174_s	-1.0	1.0		# Serine(s) + Valine(c) <=> Serine(c) + Valine(s)
r1594	HC00068_s + HC00179_c = HC00068_c + HC00179_s	-1.0	1.0		# Serine(s) + Threonine(c) <=> Serine(c) + Threonine(s)
r1595	HC00068_s + HC00239_c = HC00068_c + HC00239_s	-1.0	1.0		# Serine(s) + Homoserine(c) <=> Serine(c) + Homoserine(s)
r1596	HC00068_s + HC00334_c = HC00068_c + HC00334_s	-1.0	1.0		# Serine(s) + Isoleucine(c) <=> Serine(c) + Isoleucine(s)
r1597	HC00075_s + HC00080_c = HC00075_c + HC00080_s	-1.0	1.0		# Methionine(s) + Tryptophan(c) <=> Methionine(c) + Tryptophan(s)
r1598	HC00075_s + HC00081_c = HC00075_c + HC00081_s	-1.0	1.0		# Methionine(s) + Phenylalanine(c) <=> Methionine(c) + Phenylalanine(s)
r1599	HC00075_s + HC00085_c = HC00075_c + HC00085_s	-1.0	1.0		# Methionine(s) + Tyrosine(c) <=> Methionine(c) + Tyrosine(s)
r1600	HC00075_s + HC00099_c = HC00075_c + HC00099_s	-1.0	1.0		# Methionine(s) + Cysteine(c) <=> Methionine(c) + Cysteine(s)
r1601	HC00075_s + HC00121_c = HC00075_c + HC00121_s	-1.0	1.0		# Methionine(s) + Leucine(c) <=> Methionine(c) + Leucine(s)
r1602	HC00075_s + HC00145_c = HC00075_c + HC00145_s	-1.0	1.0		# Methionine(s) + Proline(c) <=> Methionine(c) + Proline(s)
r1603	HC00075_s + HC00148_c = HC00075_c + HC00148_s	-1.0	1.0		# Methionine(s) + Asparagine(c) <=> Methionine(c) + Asparagine(s)
r1604	HC00075_s + HC00174_c = HC00075_c + HC00174_s	-1.0	1.0		# Methionine(s) + Valine(c) <=> Methionine(c) + Valine(s)
r1605	HC00075_s + HC00179_c = HC00075_c + HC00179_s	-1.0	1.0		# Methionine(s) + Threonine(c) <=> Methionine(c) + Threonine(s)
r1606	HC00075_s + HC00239_c = HC00075_c + HC00239_s	-1.0	1.0		# Methionine(s) + Homoserine(c) <=> Methionine(c) + Homoserine(s)
r1607	HC00075_s + HC00334_c = HC00075_c + HC00334_s	-1.0	1.0		# Methionine(s) + Isoleucine(c) <=> Methionine(c) + Isoleucine(s)
r1608	HC00080_s + HC00081_c = HC00080_c + HC00081_s	-1.0	1.0		# Tryptophan(s) + Phenylalanine(c) <=> Tryptophan(c) + Phenylalanine(s)
r1609	HC00080_s + HC00085_c = HC00080_c + HC00085_s	-1.0	1.0		# Tryptophan(s) + Tyrosine(c) <=> Tryptophan(c) + Tyrosine(s)
r1610	HC00080_s + HC00099_c = HC00080_c + HC00099_s	-1.0	1.0		# Tryptophan(s) + Cysteine(c) <=> Tryptophan(c) + Cysteine(s)
r1611	HC00080_s + HC00121_c = HC00080_c + HC00121_s	-1.0	1.0		# Tryptophan(s) + Leucine(c) <=> Tryptophan(c) + Leucine(s)
r1612	HC00080_s + HC00145_c = HC00080_c + HC00145_s	-1.0	1.0		# Tryptophan(s) + Proline(c) <=> Tryptophan(c) + Proline(s)
r1613	HC00080_s + HC00148_c = HC00080_c + HC00148_s	-1.0	1.0		# Tryptophan(s) + Asparagine(c) <=> Tryptophan(c) + Asparagine(s)
r1614	HC00080_s + HC00174_c = HC00080_c + HC00174_s	-1.0	1.0		# Tryptophan(s) + Valine(c) <=> Tryptophan(c) + Valine(s)
r1615	HC00080_s + HC00179_c = HC00080_c + HC00179_s	-1.0	1.0		# Tryptophan(s) + Threonine(c) <=> Tryptophan(c) + Threonine(s)
r1616	HC00080_s + HC00239_c = HC00080_c + HC00239_s	-1.0	1.0		# Tryptophan(s) + Homoserine(c) <=> Tryptophan(c) + Homoserine(s)
r1617	HC00080_s + HC00334_c = HC00080_c + HC00334_s	-1.0	1.0		# Tryptophan(s) + Isoleucine(c) <=> Tryptophan(c) + Isoleucine(s)
r1618	HC00081_s + HC00085_c = HC00081_c + HC00085_s	-1.0	1.0		# Phenylalanine(s) + Tyrosine(c) <=> Phenylalanine(c) + Tyrosine(s)
r1619	HC00081_s + HC00099_c = HC00081_c + HC00099_s	-1.0	1.0		# Phenylalanine(s) + Cysteine(c) <=> Phenylalanine(c) + Cysteine(s)
r1620	HC00081_s + HC00121_c = HC00081_c + HC00121_s	-1.0	1.0		# Phenylalanine(s) + Leucine(c) <=> Phenylalanine(c) + Leucine(s)
r1621	HC00081_s + HC00145_c = HC00081_c + HC00145_s	-1.0	1.0		# Phenylalanine(s) + Proline(c) <=> Phenylalanine(c) + Proline(s)
r1622	HC00081_s + HC00148_c = HC00081_c + HC00148_s	-1.0	1.0		# Phenylalanine(s) + Asparagine(c) <=> Phenylalanine(c) + Asparagine(s)
r1623	HC00081_s + HC00174_c = HC00081_c + HC00174_s	-1.0	1.0		# Phenylalanine(s) + Valine(c) <=> Phenylalanine(c) + Valine(s)
r1624	HC00081_s + HC00179_c = HC00081_c + HC00179_s	-1.0	1.0		# Phenylalanine(s) + Threonine(c) <=> Phenylalanine(c) + Threonine(s)
r1625	HC00081_s + HC00239_c = HC00081_c + HC00239_s	-1.0	1.0		# Phenylalanine(s) + Homoserine(c) <=> Phenylalanine(c) + Homoserine(s)
r1626	HC00081_s + HC00334_c = HC00081_c + HC00334_s	-1.0	1.0		# Phenylalanine(s) + Isoleucine(c) <=> Phenylalanine(c) + Isoleucine(s)
r1627	HC00085_s + HC00099_c = HC00085_c + HC00099_s	-1.0	1.0		# Tyrosine(s) + Cysteine(c) <=> Tyrosine(c) + Cysteine(s)
r1628	HC00085_s + HC00121_c = HC00085_c + HC00121_s	-1.0	1.0		# Tyrosine(s) + Leucine(c) <=> Tyrosine(c) + Leucine(s)
r1629	HC00085_s + HC00145_c = HC00085_c + HC00145_s	-1.0	1.0		# Tyrosine(s) + Proline(c) <=> Tyrosine(c) + Proline(s)
r1630	HC00085_s + HC00148_c = HC00085_c + HC00148_s	-1.0	1.0		# Tyrosine(s) + Asparagine(c) <=> Tyrosine(c) + Asparagine(s)
r1631	HC00085_s + HC00174_c = HC00085_c + HC00174_s	-1.0	1.0		# Tyrosine(s) + Valine(c) <=> Tyrosine(c) + Valine(s)
r1632	HC00085_s + HC00179_c = HC00085_c + HC00179_s	-1.0	1.0		# Tyrosine(s) + Threonine(c) <=> Tyrosine(c) + Threonine(s)
r1633	HC00085_s + HC00239_c = HC00085_c + HC00239_s	-1.0	1.0		# Tyrosine(s) + Homoserine(c) <=> Tyrosine(c) + Homoserine(s)
r1634	HC00085_s + HC00334_c = HC00085_c + HC00334_s	-1.0	1.0		# Tyrosine(s) + Isoleucine(c) <=> Tyrosine(c) + Isoleucine(s)
r1635	HC00099_s + HC00121_c = HC00099_c + HC00121_s	-1.0	1.0		# Cysteine(s) + Leucine(c) <=> Cysteine(c) + Leucine(s)
r1636	HC00099_s + HC00145_c = HC00099_c + HC00145_s	-1.0	1.0		# Cysteine(s) + Proline(c) <=> Cysteine(c) + Proline(s)
r1637	HC00099_s + HC00148_c = HC00099_c + HC00148_s	-1.0	1.0		# Cysteine(s) + Asparagine(c) <=> Cysteine(c) + Asparagine(s)
r1638	HC00099_s + HC00174_c = HC00099_c + HC00174_s	-1.0	1.0		# Cysteine(s) + Valine(c) <=> Cysteine(c) + Valine(s)
r1639	HC00099_s + HC00179_c = HC00099_c + HC00179_s	-1.0	1.0		# Cysteine(s) + Threonine(c) <=> Cysteine(c) + Threonine(s)
r1640	HC00099_s + HC00239_c = HC00099_c + HC00239_s	-1.0	1.0		# Cysteine(s) + Homoserine(c) <=> Cysteine(c) + Homoserine(s)
r1641	HC00099_s + HC00334_c = HC00099_c + HC00334_s	-1.0	1.0		# Cysteine(s) + Isoleucine(c) <=> Cysteine(c) + Isoleucine(s)
r1642	HC00121_s + HC00145_c = HC00121_c + HC00145_s	-1.0	1.0		# Leucine(s) + Proline(c) <=> Leucine(c) + Proline(s)
r1643	HC00121_s + HC00148_c = HC00121_c + HC00148_s	-1.0	1.0		# Leucine(s) + Asparagine(c) <=> Leucine(c) + Asparagine(s)
r1644	HC00121_s + HC00174_c = HC00121_c + HC00174_s	-1.0	1.0		# Leucine(s) + Valine(c) <=> Leucine(c) + Valine(s)
r1645	HC00121_s + HC00179_c = HC00121_c + HC00179_s	-1.0	1.0		# Leucine(s) + Threonine(c) <=> Leucine(c) + Threonine(s)
r1646	HC00121_s + HC00239_c = HC00121_c + HC00239_s	-1.0	1.0		# Leucine(s) + Homoserine(c) <=> Leucine(c) + Homoserine(s)
r1647	HC00121_s + HC00334_c = HC00121_c + HC00334_s	-1.0	1.0		# Leucine(s) + Isoleucine(c) <=> Leucine(c) + Isoleucine(s)
r1648	HC00145_s + HC00148_c = HC00145_c + HC00148_s	-1.0	1.0		# Proline(s) + Asparagine(c) <=> Proline(c) + Asparagine(s)
r1649	HC00145_s + HC00174_c = HC00145_c + HC00174_s	-1.0	1.0		# Proline(s) + Valine(c) <=> Proline(c) + Valine(s)
r1650	HC00145_s + HC00179_c = HC00145_c + HC00179_s	-1.0	1.0		# Proline(s) + Threonine(c) <=> Proline(c) + Threonine(s)
r1651	HC00145_s + HC00239_c = HC00145_c + HC00239_s	-1.0	1.0		# Proline(s) + Homoserine(c) <=> Proline(c) + Homoserine(s)
r1652	HC00145_s + HC00334_c = HC00145_c + HC00334_s	-1.0	1.0		# Proline(s) + Isoleucine(c) <=> Proline(c) + Isoleucine(s)
r1653	HC00148_s + HC00174_c = HC00148_c + HC00174_s	-1.0	1.0		# Asparagine(s) + Valine(c) <=> Asparagine(c) + Valine(s)
r1654	HC00148_s + HC00179_c = HC00148_c + HC00179_s	-1.0	1.0		# Asparagine(s) + Threonine(c) <=> Asparagine(c) + Threonine(s)
r1655	HC00148_s + HC00239_c = HC00148_c + HC00239_s	-1.0	1.0		# Asparagine(s) + Homoserine(c) <=> Asparagine(c) + Homoserine(s)
r1656	HC00148_s + HC00334_c = HC00148_c + HC00334_s	-1.0	1.0		# Asparagine(s) + Isoleucine(c) <=> Asparagine(c) + Isoleucine(s)
r1657	HC00174_s + HC00179_c = HC00174_c + HC00179_s	-1.0	1.0		# Valine(s) + Threonine(c) <=> Valine(c) + Threonine(s)
r1658	HC00174_s + HC00239_c = HC00174_c + HC00239_s	-1.0	1.0		# Valine(s) + Homoserine(c) <=> Valine(c) + Homoserine(s)
r1659	HC00174_s + HC00334_c = HC00174_c + HC00334_s	-1.0	1.0		# Valine(s) + Isoleucine(c) <=> Valine(c) + Isoleucine(s)
r1660	HC00179_s + HC00239_c = HC00179_c + HC00239_s	-1.0	1.0		# Threonine(s) + Homoserine(c) <=> Threonine(c) + Homoserine(s)
r1661	HC00179_s + HC00334_c = HC00179_c + HC00334_s	-1.0	1.0		# Threonine(s) + Isoleucine(c) <=> Threonine(c) + Isoleucine(s)
r1662	HC00239_s + HC00334_c = HC00239_c + HC00334_s	-1.0	1.0		# Homoserine(s) + Isoleucine(c) <=> Homoserine(c) + Isoleucine(s)
r1663	HC00053_s + HC00065_c = HC00053_c + HC00065_s	-1.0	1.0		# Lysine(s) + Arginine(c) <=> Lysine(c) + Arginine(s)
r1664	HC00053_s + HC00079_c = HC00053_c + HC00079_s	-1.0	1.0		# Lysine(s) + Ornithine(c) <=> Lysine(c) + Ornithine(s)
r1665	HC00053_s + HC00133_c = HC00053_c + HC00133_s	-1.0	1.0		# Lysine(s) + Histidine(c) <=> Lysine(c) + Histidine(s)
r1666	HC00053_s + HC00277_c = HC00053_c + HC00277_s	-1.0	1.0		# Lysine(s) + Citrulline(c) <=> Lysine(c) + Citrulline(s)
r1667	HC00065_s + HC00079_c = HC00065_c + HC00079_s	-1.0	1.0		# Arginine(s) + Ornithine(c) <=> Arginine(c) + Ornithine(s)
r1668	HC00065_s + HC00133_c = HC00065_c + HC00133_s	-1.0	1.0		# Arginine(s) + Histidine(c) <=> Arginine(c) + Histidine(s)
r1669	HC00065_s + HC00277_c = HC00065_c + HC00277_s	-1.0	1.0		# Arginine(s) + Citrulline(c) <=> Arginine(c) + Citrulline(s)
r1670	HC00079_s + HC00133_c = HC00079_c + HC00133_s	-1.0	1.0		# Ornithine(s) + Histidine(c) <=> Ornithine(c) + Histidine(s)
r1671	HC00133_s + HC00277_c = HC00133_c + HC00277_s	-1.0	1.0		# Histidine(s) + Citrulline(c) <=> Histidine(c) + Citrulline(s)
r1672	HC00045_s + HC00048_c + HC00763_s = HC00045_c + HC00048_s + HC00763_c	0.0	1.0		# Glycine(s) + Alanine(c) + Na+(s) --> Glycine(c) + Alanine(s) + Na+(c)
r1673	HC00045_s + HC00067_c + HC00763_s = HC00045_c + HC00067_s + HC00763_c	0.0	1.0		# Glycine(s) + Glutamine(c) + Na+(s) --> Glycine(c) + Glutamine(s) + Na+(c)
r1674	HC00045_s + HC00068_c + HC00763_s = HC00045_c + HC00068_s + HC00763_c	0.0	1.0		# Glycine(s) + Serine(c) + Na+(s) --> Glycine(c) + Serine(s) + Na+(c)
r1675	HC00045_s + HC00075_c + HC00763_s = HC00045_c + HC00075_s + HC00763_c	0.0	1.0		# Glycine(s) + Methionine(c) + Na+(s) --> Glycine(c) + Methionine(s) + Na+(c)
r1676	HC00045_s + HC00080_c + HC00763_s = HC00045_c + HC00080_s + HC00763_c	0.0	1.0		# Glycine(s) + Tryptophan(c) + Na+(s) --> Glycine(c) + Tryptophan(s) + Na+(c)
r1677	HC00045_s + HC00081_c + HC00763_s = HC00045_c + HC00081_s + HC00763_c	0.0	1.0		# Glycine(s) + Phenylalanine(c) + Na+(s) --> Glycine(c) + Phenylalanine(s) + Na+(c)
r1678	HC00045_s + HC00085_c + HC00763_s = HC00045_c + HC00085_s + HC00763_c	0.0	1.0		# Glycine(s) + Tyrosine(c) + Na+(s) --> Glycine(c) + Tyrosine(s) + Na+(c)
r1679	HC00045_s + HC00099_c + HC00763_s = HC00045_c + HC00099_s + HC00763_c	0.0	1.0		# Glycine(s) + Cysteine(c) + Na+(s) --> Glycine(c) + Cysteine(s) + Na+(c)
r1680	HC00045_s + HC00121_c + HC00763_s = HC00045_c + HC00121_s + HC00763_c	0.0	1.0		# Glycine(s) + Leucine(c) + Na+(s) --> Glycine(c) + Leucine(s) + Na+(c)
r1681	HC00045_s + HC00145_c + HC00763_s = HC00045_c + HC00145_s + HC00763_c	0.0	1.0		# Glycine(s) + Proline(c) + Na+(s) --> Glycine(c) + Proline(s) + Na+(c)
r1682	HC00045_s + HC00148_c + HC00763_s = HC00045_c + HC00148_s + HC00763_c	0.0	1.0		# Glycine(s) + Asparagine(c) + Na+(s) --> Glycine(c) + Asparagine(s) + Na+(c)
r1683	HC00045_s + HC00174_c + HC00763_s = HC00045_c + HC00174_s + HC00763_c	0.0	1.0		# Glycine(s) + Valine(c) + Na+(s) --> Glycine(c) + Valine(s) + Na+(c)
r1684	HC00045_s + HC00179_c + HC00763_s = HC00045_c + HC00179_s + HC00763_c	0.0	1.0		# Glycine(s) + Threonine(c) + Na+(s) --> Glycine(c) + Threonine(s) + Na+(c)
r1685	HC00045_s + HC00239_c + HC00763_s = HC00045_c + HC00239_s + HC00763_c	0.0	1.0		# Glycine(s) + Homoserine(c) + Na+(s) --> Glycine(c) + Homoserine(s) + Na+(c)
r1686	HC00045_s + HC00334_c + HC00763_s = HC00045_c + HC00334_s + HC00763_c	0.0	1.0		# Glycine(s) + Isoleucine(c) + Na+(s) --> Glycine(c) + Isoleucine(s) + Na+(c)
r1687	HC00045_c + HC00048_s + HC00763_s = HC00045_s + HC00048_c + HC00763_c	0.0	1.0		# Alanine(s) + Glycine(c) + Na+(s) --> Alanine(c) + Glycine(s) + Na+(c)
r1688	HC00048_s + HC00067_c + HC00763_s = HC00048_c + HC00067_s + HC00763_c	0.0	1.0		# Alanine(s) + Glutamine(c) + Na+(s) --> Alanine(c) + Glutamine(s) + Na+(c)
r1689	HC00048_s + HC00068_c + HC00763_s = HC00048_c + HC00068_s + HC00763_c	0.0	1.0		# Alanine(s) + Serine(c) + Na+(s) --> Alanine(c) + Serine(s) + Na+(c)
r1690	HC00048_s + HC00075_c + HC00763_s = HC00048_c + HC00075_s + HC00763_c	0.0	1.0		# Alanine(s) + Methionine(c) + Na+(s) --> Alanine(c) + Methionine(s) + Na+(c)
r1691	HC00048_s + HC00080_c + HC00763_s = HC00048_c + HC00080_s + HC00763_c	0.0	1.0		# Alanine(s) + Tryptophan(c) + Na+(s) --> Alanine(c) + Tryptophan(s) + Na+(c)
r1692	HC00048_s + HC00081_c + HC00763_s = HC00048_c + HC00081_s + HC00763_c	0.0	1.0		# Alanine(s) + Phenylalanine(c) + Na+(s) --> Alanine(c) + Phenylalanine(s) + Na+(c)
r1693	HC00048_s + HC00085_c + HC00763_s = HC00048_c + HC00085_s + HC00763_c	0.0	1.0		# Alanine(s) + Tyrosine(c) + Na+(s) --> Alanine(c) + Tyrosine(s) + Na+(c)
r1694	HC00048_s + HC00099_c + HC00763_s = HC00048_c + HC00099_s + HC00763_c	0.0	1.0		# Alanine(s) + Cysteine(c) + Na+(s) --> Alanine(c) + Cysteine(s) + Na+(c)
r1695	HC00048_s + HC00121_c + HC00763_s = HC00048_c + HC00121_s + HC00763_c	0.0	1.0		# Alanine(s) + Leucine(c) + Na+(s) --> Alanine(c) + Leucine(s) + Na+(c)
r1696	HC00048_s + HC00145_c + HC00763_s = HC00048_c + HC00145_s + HC00763_c	0.0	1.0		# Alanine(s) + Proline(c) + Na+(s) --> Alanine(c) + Proline(s) + Na+(c)
r1697	HC00048_s + HC00148_c + HC00763_s = HC00048_c + HC00148_s + HC00763_c	0.0	1.0		# Alanine(s) + Asparagine(c) + Na+(s) --> Alanine(c) + Asparagine(s) + Na+(c)
r1698	HC00048_s + HC00174_c + HC00763_s = HC00048_c + HC00174_s + HC00763_c	0.0	1.0		# Alanine(s) + Valine(c) + Na+(s) --> Alanine(c) + Valine(s) + Na+(c)
r1699	HC00048_s + HC00179_c + HC00763_s = HC00048_c + HC00179_s + HC00763_c	0.0	1.0		# Alanine(s) + Threonine(c) + Na+(s) --> Alanine(c) + Threonine(s) + Na+(c)
r1700	HC00048_s + HC00239_c + HC00763_s = HC00048_c + HC00239_s + HC00763_c	0.0	1.0		# Alanine(s) + Homoserine(c) + Na+(s) --> Alanine(c) + Homoserine(s) + Na+(c)
r1701	HC00048_s + HC00334_c + HC00763_s = HC00048_c + HC00334_s + HC00763_c	0.0	1.0		# Alanine(s) + Isoleucine(c) + Na+(s) --> Alanine(c) + Isoleucine(s) + Na+(c)
r1702	HC00045_c + HC00067_s + HC00763_s = HC00045_s + HC00067_c + HC00763_c	0.0	1.0		# Glutamine(s) + Glycine(c) + Na+(s) --> Glutamine(c) + Glycine(s) + Na+(c)
r1703	HC00048_c + HC00067_s + HC00763_s = HC00048_s + HC00067_c + HC00763_c	0.0	1.0		# Glutamine(s) + Alanine(c) + Na+(s) --> Glutamine(c) + Alanine(s) + Na+(c)
r1704	HC00067_s + HC00068_c + HC00763_s = HC00067_c + HC00068_s + HC00763_c	0.0	1.0		# Glutamine(s) + Serine(c) + Na+(s) --> Glutamine(c) + Serine(s) + Na+(c)
r1705	HC00067_s + HC00075_c + HC00763_s = HC00067_c + HC00075_s + HC00763_c	0.0	1.0		# Glutamine(s) + Methionine(c) + Na+(s) --> Glutamine(c) + Methionine(s) + Na+(c)
r1706	HC00067_s + HC00080_c + HC00763_s = HC00067_c + HC00080_s + HC00763_c	0.0	1.0		# Glutamine(s) + Tryptophan(c) + Na+(s) --> Glutamine(c) + Tryptophan(s) + Na+(c)
r1707	HC00067_s + HC00081_c + HC00763_s = HC00067_c + HC00081_s + HC00763_c	0.0	1.0		# Glutamine(s) + Phenylalanine(c) + Na+(s) --> Glutamine(c) + Phenylalanine(s) + Na+(c)
r1708	HC00067_s + HC00085_c + HC00763_s = HC00067_c + HC00085_s + HC00763_c	0.0	1.0		# Glutamine(s) + Tyrosine(c) + Na+(s) --> Glutamine(c) + Tyrosine(s) + Na+(c)
r1709	HC00067_s + HC00099_c + HC00763_s = HC00067_c + HC00099_s + HC00763_c	0.0	1.0		# Glutamine(s) + Cysteine(c) + Na+(s) --> Glutamine(c) + Cysteine(s) + Na+(c)
r1710	HC00067_s + HC00121_c + HC00763_s = HC00067_c + HC00121_s + HC00763_c	0.0	1.0		# Glutamine(s) + Leucine(c) + Na+(s) --> Glutamine(c) + Leucine(s) + Na+(c)
r1711	HC00067_s + HC00145_c + HC00763_s = HC00067_c + HC00145_s + HC00763_c	0.0	1.0		# Glutamine(s) + Proline(c) + Na+(s) --> Glutamine(c) + Proline(s) + Na+(c)
r1712	HC00067_s + HC00148_c + HC00763_s = HC00067_c + HC00148_s + HC00763_c	0.0	1.0		# Glutamine(s) + Asparagine(c) + Na+(s) --> Glutamine(c) + Asparagine(s) + Na+(c)
r1713	HC00067_s + HC00174_c + HC00763_s = HC00067_c + HC00174_s + HC00763_c	0.0	1.0		# Glutamine(s) + Valine(c) + Na+(s) --> Glutamine(c) + Valine(s) + Na+(c)
r1714	HC00067_s + HC00179_c + HC00763_s = HC00067_c + HC00179_s + HC00763_c	0.0	1.0		# Glutamine(s) + Threonine(c) + Na+(s) --> Glutamine(c) + Threonine(s) + Na+(c)
r1715	HC00067_s + HC00239_c + HC00763_s = HC00067_c + HC00239_s + HC00763_c	0.0	1.0		# Glutamine(s) + Homoserine(c) + Na+(s) --> Glutamine(c) + Homoserine(s) + Na+(c)
r1716	HC00067_s + HC00334_c + HC00763_s = HC00067_c + HC00334_s + HC00763_c	0.0	1.0		# Glutamine(s) + Isoleucine(c) + Na+(s) --> Glutamine(c) + Isoleucine(s) + Na+(c)
r1717	HC00045_c + HC00068_s + HC00763_s = HC00045_s + HC00068_c + HC00763_c	0.0	1.0		# Serine(s) + Glycine(c) + Na+(s) --> Serine(c) + Glycine(s) + Na+(c)
r1718	HC00048_c + HC00068_s + HC00763_s = HC00048_s + HC00068_c + HC00763_c	0.0	1.0		# Serine(s) + Alanine(c) + Na+(s) --> Serine(c) + Alanine(s) + Na+(c)
r1719	HC00067_c + HC00068_s + HC00763_s = HC00067_s + HC00068_c + HC00763_c	0.0	1.0		# Serine(s) + Glutamine(c) + Na+(s) --> Serine(c) + Glutamine(s) + Na+(c)
r1720	HC00068_s + HC00075_c + HC00763_s = HC00068_c + HC00075_s + HC00763_c	0.0	1.0		# Serine(s) + Methionine(c) + Na+(s) --> Serine(c) + Methionine(s) + Na+(c)
r1721	HC00068_s + HC00080_c + HC00763_s = HC00068_c + HC00080_s + HC00763_c	0.0	1.0		# Serine(s) + Tryptophan(c) + Na+(s) --> Serine(c) + Tryptophan(s) + Na+(c)
r1722	HC00068_s + HC00081_c + HC00763_s = HC00068_c + HC00081_s + HC00763_c	0.0	1.0		# Serine(s) + Phenylalanine(c) + Na+(s) --> Serine(c) + Phenylalanine(s) + Na+(c)
r1723	HC00068_s + HC00085_c + HC00763_s = HC00068_c + HC00085_s + HC00763_c	0.0	1.0		# Serine(s) + Tyrosine(c) + Na+(s) --> Serine(c) + Tyrosine(s) + Na+(c)
r1724	HC00068_s + HC00099_c + HC00763_s = HC00068_c + HC00099_s + HC00763_c	0.0	1.0		# Serine(s) + Cysteine(c) + Na+(s) --> Serine(c) + Cysteine(s) + Na+(c)
r1725	HC00068_s + HC00121_c + HC00763_s = HC00068_c + HC00121_s + HC00763_c	0.0	1.0		# Serine(s) + Leucine(c) + Na+(s) --> Serine(c) + Leucine(s) + Na+(c)
r1726	HC00068_s + HC00145_c + HC00763_s = HC00068_c + HC00145_s + HC00763_c	0.0	1.0		# Serine(s) + Proline(c) + Na+(s) --> Serine(c) + Proline(s) + Na+(c)
r1727	HC00068_s + HC00148_c + HC00763_s = HC00068_c + HC00148_s + HC00763_c	0.0	1.0		# Serine(s) + Asparagine(c) + Na+(s) --> Serine(c) + Asparagine(s) + Na+(c)
r1728	HC00068_s + HC00174_c + HC00763_s = HC00068_c + HC00174_s + HC00763_c	0.0	1.0		# Serine(s) + Valine(c) + Na+(s) --> Serine(c) + Valine(s) + Na+(c)
r1729	HC00068_s + HC00179_c + HC00763_s = HC00068_c + HC00179_s + HC00763_c	0.0	1.0		# Serine(s) + Threonine(c) + Na+(s) --> Serine(c) + Threonine(s) + Na+(c)
r1730	HC00068_s + HC00239_c + HC00763_s = HC00068_c + HC00239_s + HC00763_c	0.0	1.0		# Serine(s) + Homoserine(c) + Na+(s) --> Serine(c) + Homoserine(s) + Na+(c)
r1731	HC00068_s + HC00334_c + HC00763_s = HC00068_c + HC00334_s + HC00763_c	0.0	1.0		# Serine(s) + Isoleucine(c) + Na+(s) --> Serine(c) + Isoleucine(s) + Na+(c)
r1732	HC00045_c + HC00075_s + HC00763_s = HC00045_s + HC00075_c + HC00763_c	0.0	1.0		# Methionine(s) + Glycine(c) + Na+(s) --> Methionine(c) + Glycine(s) + Na+(c)
r1733	HC00048_c + HC00075_s + HC00763_s = HC00048_s + HC00075_c + HC00763_c	0.0	1.0		# Methionine(s) + Alanine(c) + Na+(s) --> Methionine(c) + Alanine(s) + Na+(c)
r1734	HC00067_c + HC00075_s + HC00763_s = HC00067_s + HC00075_c + HC00763_c	0.0	1.0		# Methionine(s) + Glutamine(c) + Na+(s) --> Methionine(c) + Glutamine(s) + Na+(c)
r1735	HC00068_c + HC00075_s + HC00763_s = HC00068_s + HC00075_c + HC00763_c	0.0	1.0		# Methionine(s) + Serine(c) + Na+(s) --> Methionine(c) + Serine(s) + Na+(c)
r1736	HC00075_s + HC00080_c + HC00763_s = HC00075_c + HC00080_s + HC00763_c	0.0	1.0		# Methionine(s) + Tryptophan(c) + Na+(s) --> Methionine(c) + Tryptophan(s) + Na+(c)
r1737	HC00075_s + HC00081_c + HC00763_s = HC00075_c + HC00081_s + HC00763_c	0.0	1.0		# Methionine(s) + Phenylalanine(c) + Na+(s) --> Methionine(c) + Phenylalanine(s) + Na+(c)
r1738	HC00075_s + HC00085_c + HC00763_s = HC00075_c + HC00085_s + HC00763_c	0.0	1.0		# Methionine(s) + Tyrosine(c) + Na+(s) --> Methionine(c) + Tyrosine(s) + Na+(c)
r1739	HC00075_s + HC00099_c + HC00763_s = HC00075_c + HC00099_s + HC00763_c	0.0	1.0		# Methionine(s) + Cysteine(c) + Na+(s) --> Methionine(c) + Cysteine(s) + Na+(c)
r1740	HC00075_s + HC00121_c + HC00763_s = HC00075_c + HC00121_s + HC00763_c	0.0	1.0		# Methionine(s) + Leucine(c) + Na+(s) --> Methionine(c) + Leucine(s) + Na+(c)
r1741	HC00075_s + HC00145_c + HC00763_s = HC00075_c + HC00145_s + HC00763_c	0.0	1.0		# Methionine(s) + Proline(c) + Na+(s) --> Methionine(c) + Proline(s) + Na+(c)
r1742	HC00075_s + HC00148_c + HC00763_s = HC00075_c + HC00148_s + HC00763_c	0.0	1.0		# Methionine(s) + Asparagine(c) + Na+(s) --> Methionine(c) + Asparagine(s) + Na+(c)
r1743	HC00075_s + HC00174_c + HC00763_s = HC00075_c + HC00174_s + HC00763_c	0.0	1.0		# Methionine(s) + Valine(c) + Na+(s) --> Methionine(c) + Valine(s) + Na+(c)
r1744	HC00075_s + HC00179_c + HC00763_s = HC00075_c + HC00179_s + HC00763_c	0.0	1.0		# Methionine(s) + Threonine(c) + Na+(s) --> Methionine(c) + Threonine(s) + Na+(c)
r1745	HC00075_s + HC00239_c + HC00763_s = HC00075_c + HC00239_s + HC00763_c	0.0	1.0		# Methionine(s) + Homoserine(c) + Na+(s) --> Methionine(c) + Homoserine(s) + Na+(c)
r1746	HC00075_s + HC00334_c + HC00763_s = HC00075_c + HC00334_s + HC00763_c	0.0	1.0		# Methionine(s) + Isoleucine(c) + Na+(s) --> Methionine(c) + Isoleucine(s) + Na+(c)
r1747	HC00045_c + HC00080_s + HC00763_s = HC00045_s + HC00080_c + HC00763_c	0.0	1.0		# Tryptophan(s) + Glycine(c) + Na+(s) --> Tryptophan(c) + Glycine(s) + Na+(c)
r1748	HC00048_c + HC00080_s + HC00763_s = HC00048_s + HC00080_c + HC00763_c	0.0	1.0		# Tryptophan(s) + Alanine(c) + Na+(s) --> Tryptophan(c) + Alanine(s) + Na+(c)
r1749	HC00067_c + HC00080_s + HC00763_s = HC00067_s + HC00080_c + HC00763_c	0.0	1.0		# Tryptophan(s) + Glutamine(c) + Na+(s) --> Tryptophan(c) + Glutamine(s) + Na+(c)
r1750	HC00068_c + HC00080_s + HC00763_s = HC00068_s + HC00080_c + HC00763_c	0.0	1.0		# Tryptophan(s) + Serine(c) + Na+(s) --> Tryptophan(c) + Serine(s) + Na+(c)
r1751	HC00075_c + HC00080_s + HC00763_s = HC00075_s + HC00080_c + HC00763_c	0.0	1.0		# Tryptophan(s) + Methionine(c) + Na+(s) --> Tryptophan(c) + Methionine(s) + Na+(c)
r1752	HC00080_s + HC00081_c + HC00763_s = HC00080_c + HC00081_s + HC00763_c	0.0	1.0		# Tryptophan(s) + Phenylalanine(c) + Na+(s) --> Tryptophan(c) + Phenylalanine(s) + Na+(c)
r1753	HC00080_s + HC00085_c + HC00763_s = HC00080_c + HC00085_s + HC00763_c	0.0	1.0		# Tryptophan(s) + Tyrosine(c) + Na+(s) --> Tryptophan(c) + Tyrosine(s) + Na+(c)
r1754	HC00080_s + HC00099_c + HC00763_s = HC00080_c + HC00099_s + HC00763_c	0.0	1.0		# Tryptophan(s) + Cysteine(c) + Na+(s) --> Tryptophan(c) + Cysteine(s) + Na+(c)
r1755	HC00080_s + HC00121_c + HC00763_s = HC00080_c + HC00121_s + HC00763_c	0.0	1.0		# Tryptophan(s) + Leucine(c) + Na+(s) --> Tryptophan(c) + Leucine(s) + Na+(c)
r1756	HC00080_s + HC00145_c + HC00763_s = HC00080_c + HC00145_s + HC00763_c	0.0	1.0		# Tryptophan(s) + Proline(c) + Na+(s) --> Tryptophan(c) + Proline(s) + Na+(c)
r1757	HC00080_s + HC00148_c + HC00763_s = HC00080_c + HC00148_s + HC00763_c	0.0	1.0		# Tryptophan(s) + Asparagine(c) + Na+(s) --> Tryptophan(c) + Asparagine(s) + Na+(c)
r1758	HC00080_s + HC00174_c + HC00763_s = HC00080_c + HC00174_s + HC00763_c	0.0	1.0		# Tryptophan(s) + Valine(c) + Na+(s) --> Tryptophan(c) + Valine(s) + Na+(c)
r1759	HC00080_s + HC00179_c + HC00763_s = HC00080_c + HC00179_s + HC00763_c	0.0	1.0		# Tryptophan(s) + Threonine(c) + Na+(s) --> Tryptophan(c) + Threonine(s) + Na+(c)
r1760	HC00080_s + HC00239_c + HC00763_s = HC00080_c + HC00239_s + HC00763_c	0.0	1.0		# Tryptophan(s) + Homoserine(c) + Na+(s) --> Tryptophan(c) + Homoserine(s) + Na+(c)
r1761	HC00080_s + HC00334_c + HC00763_s = HC00080_c + HC00334_s + HC00763_c	0.0	1.0		# Tryptophan(s) + Isoleucine(c) + Na+(s) --> Tryptophan(c) + Isoleucine(s) + Na+(c)
r1762	HC00045_c + HC00081_s + HC00763_s = HC00045_s + HC00081_c + HC00763_c	0.0	1.0		# Phenylalanine(s) + Glycine(c) + Na+(s) --> Phenylalanine(c) + Glycine(s) + Na+(c)
r1763	HC00048_c + HC00081_s + HC00763_s = HC00048_s + HC00081_c + HC00763_c	0.0	1.0		# Phenylalanine(s) + Alanine(c) + Na+(s) --> Phenylalanine(c) + Alanine(s) + Na+(c)
r1764	HC00067_c + HC00081_s + HC00763_s = HC00067_s + HC00081_c + HC00763_c	0.0	1.0		# Phenylalanine(s) + Glutamine(c) + Na+(s) --> Phenylalanine(c) + Glutamine(s) + Na+(c)
r1765	HC00068_c + HC00081_s + HC00763_s = HC00068_s + HC00081_c + HC00763_c	0.0	1.0		# Phenylalanine(s) + Serine(c) + Na+(s) --> Phenylalanine(c) + Serine(s) + Na+(c)
r1766	HC00075_c + HC00081_s + HC00763_s = HC00075_s + HC00081_c + HC00763_c	0.0	1.0		# Phenylalanine(s) + Methionine(c) + Na+(s) --> Phenylalanine(c) + Methionine(s) + Na+(c)
r1767	HC00080_c + HC00081_s + HC00763_s = HC00080_s + HC00081_c + HC00763_c	0.0	1.0		# Phenylalanine(s) + Tryptophan(c) + Na+(s) --> Phenylalanine(c) + Tryptophan(s) + Na+(c)
r1768	HC00081_s + HC00085_c + HC00763_s = HC00081_c + HC00085_s + HC00763_c	0.0	1.0		# Phenylalanine(s) + Tyrosine(c) + Na+(s) --> Phenylalanine(c) + Tyrosine(s) + Na+(c)
r1769	HC00081_s + HC00099_c + HC00763_s = HC00081_c + HC00099_s + HC00763_c	0.0	1.0		# Phenylalanine(s) + Cysteine(c) + Na+(s) --> Phenylalanine(c) + Cysteine(s) + Na+(c)
r1770	HC00081_s + HC00121_c + HC00763_s = HC00081_c + HC00121_s + HC00763_c	0.0	1.0		# Phenylalanine(s) + Leucine(c) + Na+(s) --> Phenylalanine(c) + Leucine(s) + Na+(c)
r1771	HC00081_s + HC00145_c + HC00763_s = HC00081_c + HC00145_s + HC00763_c	0.0	1.0		# Phenylalanine(s) + Proline(c) + Na+(s) --> Phenylalanine(c) + Proline(s) + Na+(c)
r1772	HC00081_s + HC00148_c + HC00763_s = HC00081_c + HC00148_s + HC00763_c	0.0	1.0		# Phenylalanine(s) + Asparagine(c) + Na+(s) --> Phenylalanine(c) + Asparagine(s) + Na+(c)
r1773	HC00081_s + HC00174_c + HC00763_s = HC00081_c + HC00174_s + HC00763_c	0.0	1.0		# Phenylalanine(s) + Valine(c) + Na+(s) --> Phenylalanine(c) + Valine(s) + Na+(c)
r1774	HC00081_s + HC00179_c + HC00763_s = HC00081_c + HC00179_s + HC00763_c	0.0	1.0		# Phenylalanine(s) + Threonine(c) + Na+(s) --> Phenylalanine(c) + Threonine(s) + Na+(c)
r1775	HC00081_s + HC00239_c + HC00763_s = HC00081_c + HC00239_s + HC00763_c	0.0	1.0		# Phenylalanine(s) + Homoserine(c) + Na+(s) --> Phenylalanine(c) + Homoserine(s) + Na+(c)
r1776	HC00081_s + HC00334_c + HC00763_s = HC00081_c + HC00334_s + HC00763_c	0.0	1.0		# Phenylalanine(s) + Isoleucine(c) + Na+(s) --> Phenylalanine(c) + Isoleucine(s) + Na+(c)
r1777	HC00045_c + HC00085_s + HC00763_s = HC00045_s + HC00085_c + HC00763_c	0.0	1.0		# Tyrosine(s) + Glycine(c) + Na+(s) --> Tyrosine(c) + Glycine(s) + Na+(c)
r1778	HC00048_c + HC00085_s + HC00763_s = HC00048_s + HC00085_c + HC00763_c	0.0	1.0		# Tyrosine(s) + Alanine(c) + Na+(s) --> Tyrosine(c) + Alanine(s) + Na+(c)
r1779	HC00067_c + HC00085_s + HC00763_s = HC00067_s + HC00085_c + HC00763_c	0.0	1.0		# Tyrosine(s) + Glutamine(c) + Na+(s) --> Tyrosine(c) + Glutamine(s) + Na+(c)
r1780	HC00068_c + HC00085_s + HC00763_s = HC00068_s + HC00085_c + HC00763_c	0.0	1.0		# Tyrosine(s) + Serine(c) + Na+(s) --> Tyrosine(c) + Serine(s) + Na+(c)
r1781	HC00075_c + HC00085_s + HC00763_s = HC00075_s + HC00085_c + HC00763_c	0.0	1.0		# Tyrosine(s) + Methionine(c) + Na+(s) --> Tyrosine(c) + Methionine(s) + Na+(c)
r1782	HC00080_c + HC00085_s + HC00763_s = HC00080_s + HC00085_c + HC00763_c	0.0	1.0		# Tyrosine(s) + Tryptophan(c) + Na+(s) --> Tyrosine(c) + Tryptophan(s) + Na+(c)
r1783	HC00081_c + HC00085_s + HC00763_s = HC00081_s + HC00085_c + HC00763_c	0.0	1.0		# Tyrosine(s) + Phenylalanine(c) + Na+(s) --> Tyrosine(c) + Phenylalanine(s) + Na+(c)
r1784	HC00085_s + HC00099_c + HC00763_s = HC00085_c + HC00099_s + HC00763_c	0.0	1.0		# Tyrosine(s) + Cysteine(c) + Na+(s) --> Tyrosine(c) + Cysteine(s) + Na+(c)
r1785	HC00085_s + HC00121_c + HC00763_s = HC00085_c + HC00121_s + HC00763_c	0.0	1.0		# Tyrosine(s) + Leucine(c) + Na+(s) --> Tyrosine(c) + Leucine(s) + Na+(c)
r1786	HC00085_s + HC00145_c + HC00763_s = HC00085_c + HC00145_s + HC00763_c	0.0	1.0		# Tyrosine(s) + Proline(c) + Na+(s) --> Tyrosine(c) + Proline(s) + Na+(c)
r1787	HC00085_s + HC00148_c + HC00763_s = HC00085_c + HC00148_s + HC00763_c	0.0	1.0		# Tyrosine(s) + Asparagine(c) + Na+(s) --> Tyrosine(c) + Asparagine(s) + Na+(c)
r1788	HC00085_s + HC00174_c + HC00763_s = HC00085_c + HC00174_s + HC00763_c	0.0	1.0		# Tyrosine(s) + Valine(c) + Na+(s) --> Tyrosine(c) + Valine(s) + Na+(c)
r1789	HC00085_s + HC00179_c + HC00763_s = HC00085_c + HC00179_s + HC00763_c	0.0	1.0		# Tyrosine(s) + Threonine(c) + Na+(s) --> Tyrosine(c) + Threonine(s) + Na+(c)
r1790	HC00085_s + HC00239_c + HC00763_s = HC00085_c + HC00239_s + HC00763_c	0.0	1.0		# Tyrosine(s) + Homoserine(c) + Na+(s) --> Tyrosine(c) + Homoserine(s) + Na+(c)
r1791	HC00085_s + HC00334_c + HC00763_s = HC00085_c + HC00334_s + HC00763_c	0.0	1.0		# Tyrosine(s) + Isoleucine(c) + Na+(s) --> Tyrosine(c) + Isoleucine(s) + Na+(c)
r1792	HC00045_c + HC00099_s + HC00763_s = HC00045_s + HC00099_c + HC00763_c	0.0	1.0		# Cysteine(s) + Glycine(c) + Na+(s) --> Cysteine(c) + Glycine(s) + Na+(c)
r1793	HC00048_c + HC00099_s + HC00763_s = HC00048_s + HC00099_c + HC00763_c	0.0	1.0		# Cysteine(s) + Alanine(c) + Na+(s) --> Cysteine(c) + Alanine(s) + Na+(c)
r1794	HC00067_c + HC00099_s + HC00763_s = HC00067_s + HC00099_c + HC00763_c	0.0	1.0		# Cysteine(s) + Glutamine(c) + Na+(s) --> Cysteine(c) + Glutamine(s) + Na+(c)
r1795	HC00068_c + HC00099_s + HC00763_s = HC00068_s + HC00099_c + HC00763_c	0.0	1.0		# Cysteine(s) + Serine(c) + Na+(s) --> Cysteine(c) + Serine(s) + Na+(c)
r1796	HC00075_c + HC00099_s + HC00763_s = HC00075_s + HC00099_c + HC00763_c	0.0	1.0		# Cysteine(s) + Methionine(c) + Na+(s) --> Cysteine(c) + Methionine(s) + Na+(c)
r1797	HC00080_c + HC00099_s + HC00763_s = HC00080_s + HC00099_c + HC00763_c	0.0	1.0		# Cysteine(s) + Tryptophan(c) + Na+(s) --> Cysteine(c) + Tryptophan(s) + Na+(c)
r1798	HC00081_c + HC00099_s + HC00763_s = HC00081_s + HC00099_c + HC00763_c	0.0	1.0		# Cysteine(s) + Phenylalanine(c) + Na+(s) --> Cysteine(c) + Phenylalanine(s) + Na+(c)
r1799	HC00085_c + HC00099_s + HC00763_s = HC00085_s + HC00099_c + HC00763_c	0.0	1.0		# Cysteine(s) + Tyrosine(c) + Na+(s) --> Cysteine(c) + Tyrosine(s) + Na+(c)
r1800	HC00099_s + HC00121_c + HC00763_s = HC00099_c + HC00121_s + HC00763_c	0.0	1.0		# Cysteine(s) + Leucine(c) + Na+(s) --> Cysteine(c) + Leucine(s) + Na+(c)
r1801	HC00099_s + HC00145_c + HC00763_s = HC00099_c + HC00145_s + HC00763_c	0.0	1.0		# Cysteine(s) + Proline(c) + Na+(s) --> Cysteine(c) + Proline(s) + Na+(c)
r1802	HC00099_s + HC00148_c + HC00763_s = HC00099_c + HC00148_s + HC00763_c	0.0	1.0		# Cysteine(s) + Asparagine(c) + Na+(s) --> Cysteine(c) + Asparagine(s) + Na+(c)
r1803	HC00099_s + HC00174_c + HC00763_s = HC00099_c + HC00174_s + HC00763_c	0.0	1.0		# Cysteine(s) + Valine(c) + Na+(s) --> Cysteine(c) + Valine(s) + Na+(c)
r1804	HC00099_s + HC00179_c + HC00763_s = HC00099_c + HC00179_s + HC00763_c	0.0	1.0		# Cysteine(s) + Threonine(c) + Na+(s) --> Cysteine(c) + Threonine(s) + Na+(c)
r1805	HC00099_s + HC00239_c + HC00763_s = HC00099_c + HC00239_s + HC00763_c	0.0	1.0		# Cysteine(s) + Homoserine(c) + Na+(s) --> Cysteine(c) + Homoserine(s) + Na+(c)
r1806	HC00099_s + HC00334_c + HC00763_s = HC00099_c + HC00334_s + HC00763_c	0.0	1.0		# Cysteine(s) + Isoleucine(c) + Na+(s) --> Cysteine(c) + Isoleucine(s) + Na+(c)
r1807	HC00045_c + HC00121_s + HC00763_s = HC00045_s + HC00121_c + HC00763_c	0.0	1.0		# Leucine(s) + Glycine(c) + Na+(s) --> Leucine(c) + Glycine(s) + Na+(c)
r1808	HC00048_c + HC00121_s + HC00763_s = HC00048_s + HC00121_c + HC00763_c	0.0	1.0		# Leucine(s) + Alanine(c) + Na+(s) --> Leucine(c) + Alanine(s) + Na+(c)
r1809	HC00067_c + HC00121_s + HC00763_s = HC00067_s + HC00121_c + HC00763_c	0.0	1.0		# Leucine(s) + Glutamine(c) + Na+(s) --> Leucine(c) + Glutamine(s) + Na+(c)
r1810	HC00068_c + HC00121_s + HC00763_s = HC00068_s + HC00121_c + HC00763_c	0.0	1.0		# Leucine(s) + Serine(c) + Na+(s) --> Leucine(c) + Serine(s) + Na+(c)
r1811	HC00075_c + HC00121_s + HC00763_s = HC00075_s + HC00121_c + HC00763_c	0.0	1.0		# Leucine(s) + Methionine(c) + Na+(s) --> Leucine(c) + Methionine(s) + Na+(c)
r1812	HC00080_c + HC00121_s + HC00763_s = HC00080_s + HC00121_c + HC00763_c	0.0	1.0		# Leucine(s) + Tryptophan(c) + Na+(s) --> Leucine(c) + Tryptophan(s) + Na+(c)
r1813	HC00081_c + HC00121_s + HC00763_s = HC00081_s + HC00121_c + HC00763_c	0.0	1.0		# Leucine(s) + Phenylalanine(c) + Na+(s) --> Leucine(c) + Phenylalanine(s) + Na+(c)
r1814	HC00085_c + HC00121_s + HC00763_s = HC00085_s + HC00121_c + HC00763_c	0.0	1.0		# Leucine(s) + Tyrosine(c) + Na+(s) --> Leucine(c) + Tyrosine(s) + Na+(c)
r1815	HC00099_c + HC00121_s + HC00763_s = HC00099_s + HC00121_c + HC00763_c	0.0	1.0		# Leucine(s) + Cysteine(c) + Na+(s) --> Leucine(c) + Cysteine(s) + Na+(c)
r1816	HC00121_s + HC00145_c + HC00763_s = HC00121_c + HC00145_s + HC00763_c	0.0	1.0		# Leucine(s) + Proline(c) + Na+(s) --> Leucine(c) + Proline(s) + Na+(c)
r1817	HC00121_s + HC00148_c + HC00763_s = HC00121_c + HC00148_s + HC00763_c	0.0	1.0		# Leucine(s) + Asparagine(c) + Na+(s) --> Leucine(c) + Asparagine(s) + Na+(c)
r1818	HC00121_s + HC00174_c + HC00763_s = HC00121_c + HC00174_s + HC00763_c	0.0	1.0		# Leucine(s) + Valine(c) + Na+(s) --> Leucine(c) + Valine(s) + Na+(c)
r1819	HC00121_s + HC00179_c + HC00763_s = HC00121_c + HC00179_s + HC00763_c	0.0	1.0		# Leucine(s) + Threonine(c) + Na+(s) --> Leucine(c) + Threonine(s) + Na+(c)
r1820	HC00121_s + HC00239_c + HC00763_s = HC00121_c + HC00239_s + HC00763_c	0.0	1.0		# Leucine(s) + Homoserine(c) + Na+(s) --> Leucine(c) + Homoserine(s) + Na+(c)
r1821	HC00121_s + HC00334_c + HC00763_s = HC00121_c + HC00334_s + HC00763_c	0.0	1.0		# Leucine(s) + Isoleucine(c) + Na+(s) --> Leucine(c) + Isoleucine(s) + Na+(c)
r1822	HC00045_c + HC00145_s + HC00763_s = HC00045_s + HC00145_c + HC00763_c	0.0	1.0		# Proline(s) + Glycine(c) + Na+(s) --> Proline(c) + Glycine(s) + Na+(c)
r1823	HC00048_c + HC00145_s + HC00763_s = HC00048_s + HC00145_c + HC00763_c	0.0	1.0		# Proline(s) + Alanine(c) + Na+(s) --> Proline(c) + Alanine(s) + Na+(c)
r1824	HC00067_c + HC00145_s + HC00763_s = HC00067_s + HC00145_c + HC00763_c	0.0	1.0		# Proline(s) + Glutamine(c) + Na+(s) --> Proline(c) + Glutamine(s) + Na+(c)
r1825	HC00068_c + HC00145_s + HC00763_s = HC00068_s + HC00145_c + HC00763_c	0.0	1.0		# Proline(s) + Serine(c) + Na+(s) --> Proline(c) + Serine(s) + Na+(c)
r1826	HC00075_c + HC00145_s + HC00763_s = HC00075_s + HC00145_c + HC00763_c	0.0	1.0		# Proline(s) + Methionine(c) + Na+(s) --> Proline(c) + Methionine(s) + Na+(c)
r1827	HC00080_c + HC00145_s + HC00763_s = HC00080_s + HC00145_c + HC00763_c	0.0	1.0		# Proline(s) + Tryptophan(c) + Na+(s) --> Proline(c) + Tryptophan(s) + Na+(c)
r1828	HC00081_c + HC00145_s + HC00763_s = HC00081_s + HC00145_c + HC00763_c	0.0	1.0		# Proline(s) + Phenylalanine(c) + Na+(s) --> Proline(c) + Phenylalanine(s) + Na+(c)
r1829	HC00085_c + HC00145_s + HC00763_s = HC00085_s + HC00145_c + HC00763_c	0.0	1.0		# Proline(s) + Tyrosine(c) + Na+(s) --> Proline(c) + Tyrosine(s) + Na+(c)
r1830	HC00099_c + HC00145_s + HC00763_s = HC00099_s + HC00145_c + HC00763_c	0.0	1.0		# Proline(s) + Cysteine(c) + Na+(s) --> Proline(c) + Cysteine(s) + Na+(c)
r1831	HC00121_c + HC00145_s + HC00763_s = HC00121_s + HC00145_c + HC00763_c	0.0	1.0		# Proline(s) + Leucine(c) + Na+(s) --> Proline(c) + Leucine(s) + Na+(c)
r1832	HC00145_s + HC00148_c + HC00763_s = HC00145_c + HC00148_s + HC00763_c	0.0	1.0		# Proline(s) + Asparagine(c) + Na+(s) --> Proline(c) + Asparagine(s) + Na+(c)
r1833	HC00145_s + HC00174_c + HC00763_s = HC00145_c + HC00174_s + HC00763_c	0.0	1.0		# Proline(s) + Valine(c) + Na+(s) --> Proline(c) + Valine(s) + Na+(c)
r1834	HC00145_s + HC00179_c + HC00763_s = HC00145_c + HC00179_s + HC00763_c	0.0	1.0		# Proline(s) + Threonine(c) + Na+(s) --> Proline(c) + Threonine(s) + Na+(c)
r1835	HC00145_s + HC00239_c + HC00763_s = HC00145_c + HC00239_s + HC00763_c	0.0	1.0		# Proline(s) + Homoserine(c) + Na+(s) --> Proline(c) + Homoserine(s) + Na+(c)
r1836	HC00145_s + HC00334_c + HC00763_s = HC00145_c + HC00334_s + HC00763_c	0.0	1.0		# Proline(s) + Isoleucine(c) + Na+(s) --> Proline(c) + Isoleucine(s) + Na+(c)
r1837	HC00045_c + HC00148_s + HC00763_s = HC00045_s + HC00148_c + HC00763_c	0.0	1.0		# Asparagine(s) + Glycine(c) + Na+(s) --> Asparagine(c) + Glycine(s) + Na+(c)
r1838	HC00048_c + HC00148_s + HC00763_s = HC00048_s + HC00148_c + HC00763_c	0.0	1.0		# Asparagine(s) + Alanine(c) + Na+(s) --> Asparagine(c) + Alanine(s) + Na+(c)
r1839	HC00067_c + HC00148_s + HC00763_s = HC00067_s + HC00148_c + HC00763_c	0.0	1.0		# Asparagine(s) + Glutamine(c) + Na+(s) --> Asparagine(c) + Glutamine(s) + Na+(c)
r1840	HC00068_c + HC00148_s + HC00763_s = HC00068_s + HC00148_c + HC00763_c	0.0	1.0		# Asparagine(s) + Serine(c) + Na+(s) --> Asparagine(c) + Serine(s) + Na+(c)
r1841	HC00075_c + HC00148_s + HC00763_s = HC00075_s + HC00148_c + HC00763_c	0.0	1.0		# Asparagine(s) + Methionine(c) + Na+(s) --> Asparagine(c) + Methionine(s) + Na+(c)
r1842	HC00080_c + HC00148_s + HC00763_s = HC00080_s + HC00148_c + HC00763_c	0.0	1.0		# Asparagine(s) + Tryptophan(c) + Na+(s) --> Asparagine(c) + Tryptophan(s) + Na+(c)
r1843	HC00081_c + HC00148_s + HC00763_s = HC00081_s + HC00148_c + HC00763_c	0.0	1.0		# Asparagine(s) + Phenylalanine(c) + Na+(s) --> Asparagine(c) + Phenylalanine(s) + Na+(c)
r1844	HC00085_c + HC00148_s + HC00763_s = HC00085_s + HC00148_c + HC00763_c	0.0	1.0		# Asparagine(s) + Tyrosine(c) + Na+(s) --> Asparagine(c) + Tyrosine(s) + Na+(c)
r1845	HC00099_c + HC00148_s + HC00763_s = HC00099_s + HC00148_c + HC00763_c	0.0	1.0		# Asparagine(s) + Cysteine(c) + Na+(s) --> Asparagine(c) + Cysteine(s) + Na+(c)
r1846	HC00121_c + HC00148_s + HC00763_s = HC00121_s + HC00148_c + HC00763_c	0.0	1.0		# Asparagine(s) + Leucine(c) + Na+(s) --> Asparagine(c) + Leucine(s) + Na+(c)
r1847	HC00145_c + HC00148_s + HC00763_s = HC00145_s + HC00148_c + HC00763_c	0.0	1.0		# Asparagine(s) + Proline(c) + Na+(s) --> Asparagine(c) + Proline(s) + Na+(c)
r1848	HC00148_s + HC00174_c + HC00763_s = HC00148_c + HC00174_s + HC00763_c	0.0	1.0		# Asparagine(s) + Valine(c) + Na+(s) --> Asparagine(c) + Valine(s) + Na+(c)
r1849	HC00148_s + HC00179_c + HC00763_s = HC00148_c + HC00179_s + HC00763_c	0.0	1.0		# Asparagine(s) + Threonine(c) + Na+(s) --> Asparagine(c) + Threonine(s) + Na+(c)
r1850	HC00148_s + HC00239_c + HC00763_s = HC00148_c + HC00239_s + HC00763_c	0.0	1.0		# Asparagine(s) + Homoserine(c) + Na+(s) --> Asparagine(c) + Homoserine(s) + Na+(c)
r1851	HC00148_s + HC00334_c + HC00763_s = HC00148_c + HC00334_s + HC00763_c	0.0	1.0		# Asparagine(s) + Isoleucine(c) + Na+(s) --> Asparagine(c) + Isoleucine(s) + Na+(c)
r1852	HC00045_c + HC00174_s + HC00763_s = HC00045_s + HC00174_c + HC00763_c	0.0	1.0		# Valine(s) + Glycine(c) + Na+(s) --> Valine(c) + Glycine(s) + Na+(c)
r1853	HC00048_c + HC00174_s + HC00763_s = HC00048_s + HC00174_c + HC00763_c	0.0	1.0		# Valine(s) + Alanine(c) + Na+(s) --> Valine(c) + Alanine(s) + Na+(c)
r1854	HC00067_c + HC00174_s + HC00763_s = HC00067_s + HC00174_c + HC00763_c	0.0	1.0		# Valine(s) + Glutamine(c) + Na+(s) --> Valine(c) + Glutamine(s) + Na+(c)
r1855	HC00068_c + HC00174_s + HC00763_s = HC00068_s + HC00174_c + HC00763_c	0.0	1.0		# Valine(s) + Serine(c) + Na+(s) --> Valine(c) + Serine(s) + Na+(c)
r1856	HC00075_c + HC00174_s + HC00763_s = HC00075_s + HC00174_c + HC00763_c	0.0	1.0		# Valine(s) + Methionine(c) + Na+(s) --> Valine(c) + Methionine(s) + Na+(c)
r1857	HC00080_c + HC00174_s + HC00763_s = HC00080_s + HC00174_c + HC00763_c	0.0	1.0		# Valine(s) + Tryptophan(c) + Na+(s) --> Valine(c) + Tryptophan(s) + Na+(c)
r1858	HC00081_c + HC00174_s + HC00763_s = HC00081_s + HC00174_c + HC00763_c	0.0	1.0		# Valine(s) + Phenylalanine(c) + Na+(s) --> Valine(c) + Phenylalanine(s) + Na+(c)
r1859	HC00085_c + HC00174_s + HC00763_s = HC00085_s + HC00174_c + HC00763_c	0.0	1.0		# Valine(s) + Tyrosine(c) + Na+(s) --> Valine(c) + Tyrosine(s) + Na+(c)
r1860	HC00099_c + HC00174_s + HC00763_s = HC00099_s + HC00174_c + HC00763_c	0.0	1.0		# Valine(s) + Cysteine(c) + Na+(s) --> Valine(c) + Cysteine(s) + Na+(c)
r1861	HC00121_c + HC00174_s + HC00763_s = HC00121_s + HC00174_c + HC00763_c	0.0	1.0		# Valine(s) + Leucine(c) + Na+(s) --> Valine(c) + Leucine(s) + Na+(c)
r1862	HC00145_c + HC00174_s + HC00763_s = HC00145_s + HC00174_c + HC00763_c	0.0	1.0		# Valine(s) + Proline(c) + Na+(s) --> Valine(c) + Proline(s) + Na+(c)
r1863	HC00148_c + HC00174_s + HC00763_s = HC00148_s + HC00174_c + HC00763_c	0.0	1.0		# Valine(s) + Asparagine(c) + Na+(s) --> Valine(c) + Asparagine(s) + Na+(c)
r1864	HC00174_s + HC00179_c + HC00763_s = HC00174_c + HC00179_s + HC00763_c	0.0	1.0		# Valine(s) + Threonine(c) + Na+(s) --> Valine(c) + Threonine(s) + Na+(c)
r1865	HC00174_s + HC00239_c + HC00763_s = HC00174_c + HC00239_s + HC00763_c	0.0	1.0		# Valine(s) + Homoserine(c) + Na+(s) --> Valine(c) + Homoserine(s) + Na+(c)
r1866	HC00174_s + HC00334_c + HC00763_s = HC00174_c + HC00334_s + HC00763_c	0.0	1.0		# Valine(s) + Isoleucine(c) + Na+(s) --> Valine(c) + Isoleucine(s) + Na+(c)
r1867	HC00045_c + HC00179_s + HC00763_s = HC00045_s + HC00179_c + HC00763_c	0.0	1.0		# Threonine(s) + Glycine(c) + Na+(s) --> Threonine(c) + Glycine(s) + Na+(c)
r1868	HC00048_c + HC00179_s + HC00763_s = HC00048_s + HC00179_c + HC00763_c	0.0	1.0		# Threonine(s) + Alanine(c) + Na+(s) --> Threonine(c) + Alanine(s) + Na+(c)
r1869	HC00067_c + HC00179_s + HC00763_s = HC00067_s + HC00179_c + HC00763_c	0.0	1.0		# Threonine(s) + Glutamine(c) + Na+(s) --> Threonine(c) + Glutamine(s) + Na+(c)
r1870	HC00068_c + HC00179_s + HC00763_s = HC00068_s + HC00179_c + HC00763_c	0.0	1.0		# Threonine(s) + Serine(c) + Na+(s) --> Threonine(c) + Serine(s) + Na+(c)
r1871	HC00075_c + HC00179_s + HC00763_s = HC00075_s + HC00179_c + HC00763_c	0.0	1.0		# Threonine(s) + Methionine(c) + Na+(s) --> Threonine(c) + Methionine(s) + Na+(c)
r1872	HC00080_c + HC00179_s + HC00763_s = HC00080_s + HC00179_c + HC00763_c	0.0	1.0		# Threonine(s) + Tryptophan(c) + Na+(s) --> Threonine(c) + Tryptophan(s) + Na+(c)
r1873	HC00081_c + HC00179_s + HC00763_s = HC00081_s + HC00179_c + HC00763_c	0.0	1.0		# Threonine(s) + Phenylalanine(c) + Na+(s) --> Threonine(c) + Phenylalanine(s) + Na+(c)
r1874	HC00085_c + HC00179_s + HC00763_s = HC00085_s + HC00179_c + HC00763_c	0.0	1.0		# Threonine(s) + Tyrosine(c) + Na+(s) --> Threonine(c) + Tyrosine(s) + Na+(c)
r1875	HC00099_c + HC00179_s + HC00763_s = HC00099_s + HC00179_c + HC00763_c	0.0	1.0		# Threonine(s) + Cysteine(c) + Na+(s) --> Threonine(c) + Cysteine(s) + Na+(c)
r1876	HC00121_c + HC00179_s + HC00763_s = HC00121_s + HC00179_c + HC00763_c	0.0	1.0		# Threonine(s) + Leucine(c) + Na+(s) --> Threonine(c) + Leucine(s) + Na+(c)
r1877	HC00145_c + HC00179_s + HC00763_s = HC00145_s + HC00179_c + HC00763_c	0.0	1.0		# Threonine(s) + Proline(c) + Na+(s) --> Threonine(c) + Proline(s) + Na+(c)
r1878	HC00148_c + HC00179_s + HC00763_s = HC00148_s + HC00179_c + HC00763_c	0.0	1.0		# Threonine(s) + Asparagine(c) + Na+(s) --> Threonine(c) + Asparagine(s) + Na+(c)
r1879	HC00174_c + HC00179_s + HC00763_s = HC00174_s + HC00179_c + HC00763_c	0.0	1.0		# Threonine(s) + Valine(c) + Na+(s) --> Threonine(c) + Valine(s) + Na+(c)
r1880	HC00179_s + HC00239_c + HC00763_s = HC00179_c + HC00239_s + HC00763_c	0.0	1.0		# Threonine(s) + Homoserine(c) + Na+(s) --> Threonine(c) + Homoserine(s) + Na+(c)
r1881	HC00179_s + HC00334_c + HC00763_s = HC00179_c + HC00334_s + HC00763_c	0.0	1.0		# Threonine(s) + Isoleucine(c) + Na+(s) --> Threonine(c) + Isoleucine(s) + Na+(c)
r1882	HC00045_c + HC00239_s + HC00763_s = HC00045_s + HC00239_c + HC00763_c	0.0	1.0		# Homoserine(s) + Glycine(c) + Na+(s) --> Homoserine(c) + Glycine(s) + Na+(c)
r1883	HC00048_c + HC00239_s + HC00763_s = HC00048_s + HC00239_c + HC00763_c	0.0	1.0		# Homoserine(s) + Alanine(c) + Na+(s) --> Homoserine(c) + Alanine(s) + Na+(c)
r1884	HC00067_c + HC00239_s + HC00763_s = HC00067_s + HC00239_c + HC00763_c	0.0	1.0		# Homoserine(s) + Glutamine(c) + Na+(s) --> Homoserine(c) + Glutamine(s) + Na+(c)
r1885	HC00068_c + HC00239_s + HC00763_s = HC00068_s + HC00239_c + HC00763_c	0.0	1.0		# Homoserine(s) + Serine(c) + Na+(s) --> Homoserine(c) + Serine(s) + Na+(c)
r1886	HC00075_c + HC00239_s + HC00763_s = HC00075_s + HC00239_c + HC00763_c	0.0	1.0		# Homoserine(s) + Methionine(c) + Na+(s) --> Homoserine(c) + Methionine(s) + Na+(c)
r1887	HC00080_c + HC00239_s + HC00763_s = HC00080_s + HC00239_c + HC00763_c	0.0	1.0		# Homoserine(s) + Tryptophan(c) + Na+(s) --> Homoserine(c) + Tryptophan(s) + Na+(c)
r1888	HC00081_c + HC00239_s + HC00763_s = HC00081_s + HC00239_c + HC00763_c	0.0	1.0		# Homoserine(s) + Phenylalanine(c) + Na+(s) --> Homoserine(c) + Phenylalanine(s) + Na+(c)
r1889	HC00085_c + HC00239_s + HC00763_s = HC00085_s + HC00239_c + HC00763_c	0.0	1.0		# Homoserine(s) + Tyrosine(c) + Na+(s) --> Homoserine(c) + Tyrosine(s) + Na+(c)
r1890	HC00099_c + HC00239_s + HC00763_s = HC00099_s + HC00239_c + HC00763_c	0.0	1.0		# Homoserine(s) + Cysteine(c) + Na+(s) --> Homoserine(c) + Cysteine(s) + Na+(c)
r1891	HC00121_c + HC00239_s + HC00763_s = HC00121_s + HC00239_c + HC00763_c	0.0	1.0		# Homoserine(s) + Leucine(c) + Na+(s) --> Homoserine(c) + Leucine(s) + Na+(c)
r1892	HC00145_c + HC00239_s + HC00763_s = HC00145_s + HC00239_c + HC00763_c	0.0	1.0		# Homoserine(s) + Proline(c) + Na+(s) --> Homoserine(c) + Proline(s) + Na+(c)
r1893	HC00148_c + HC00239_s + HC00763_s = HC00148_s + HC00239_c + HC00763_c	0.0	1.0		# Homoserine(s) + Asparagine(c) + Na+(s) --> Homoserine(c) + Asparagine(s) + Na+(c)
r1894	HC00174_c + HC00239_s + HC00763_s = HC00174_s + HC00239_c + HC00763_c	0.0	1.0		# Homoserine(s) + Valine(c) + Na+(s) --> Homoserine(c) + Valine(s) + Na+(c)
r1895	HC00179_c + HC00239_s + HC00763_s = HC00179_s + HC00239_c + HC00763_c	0.0	1.0		# Homoserine(s) + Threonine(c) + Na+(s) --> Homoserine(c) + Threonine(s) + Na+(c)
r1896	HC00239_s + HC00334_c + HC00763_s = HC00239_c + HC00334_s + HC00763_c	0.0	1.0		# Homoserine(s) + Isoleucine(c) + Na+(s) --> Homoserine(c) + Isoleucine(s) + Na+(c)
r1897	HC00045_c + HC00334_s + HC00763_s = HC00045_s + HC00334_c + HC00763_c	0.0	1.0		# Isoleucine(s) + Glycine(c) + Na+(s) --> Isoleucine(c) + Glycine(s) + Na+(c)
r1898	HC00048_c + HC00334_s + HC00763_s = HC00048_s + HC00334_c + HC00763_c	0.0	1.0		# Isoleucine(s) + Alanine(c) + Na+(s) --> Isoleucine(c) + Alanine(s) + Na+(c)
r1899	HC00067_c + HC00334_s + HC00763_s = HC00067_s + HC00334_c + HC00763_c	0.0	1.0		# Isoleucine(s) + Glutamine(c) + Na+(s) --> Isoleucine(c) + Glutamine(s) + Na+(c)
r1900	HC00068_c + HC00334_s + HC00763_s = HC00068_s + HC00334_c + HC00763_c	0.0	1.0		# Isoleucine(s) + Serine(c) + Na+(s) --> Isoleucine(c) + Serine(s) + Na+(c)
r1901	HC00075_c + HC00334_s + HC00763_s = HC00075_s + HC00334_c + HC00763_c	0.0	1.0		# Isoleucine(s) + Methionine(c) + Na+(s) --> Isoleucine(c) + Methionine(s) + Na+(c)
r1902	HC00080_c + HC00334_s + HC00763_s = HC00080_s + HC00334_c + HC00763_c	0.0	1.0		# Isoleucine(s) + Tryptophan(c) + Na+(s) --> Isoleucine(c) + Tryptophan(s) + Na+(c)
r1903	HC00081_c + HC00334_s + HC00763_s = HC00081_s + HC00334_c + HC00763_c	0.0	1.0		# Isoleucine(s) + Phenylalanine(c) + Na+(s) --> Isoleucine(c) + Phenylalanine(s) + Na+(c)
r1904	HC00085_c + HC00334_s + HC00763_s = HC00085_s + HC00334_c + HC00763_c	0.0	1.0		# Isoleucine(s) + Tyrosine(c) + Na+(s) --> Isoleucine(c) + Tyrosine(s) + Na+(c)
r1905	HC00099_c + HC00334_s + HC00763_s = HC00099_s + HC00334_c + HC00763_c	0.0	1.0		# Isoleucine(s) + Cysteine(c) + Na+(s) --> Isoleucine(c) + Cysteine(s) + Na+(c)
r1906	HC00121_c + HC00334_s + HC00763_s = HC00121_s + HC00334_c + HC00763_c	0.0	1.0		# Isoleucine(s) + Leucine(c) + Na+(s) --> Isoleucine(c) + Leucine(s) + Na+(c)
r1907	HC00145_c + HC00334_s + HC00763_s = HC00145_s + HC00334_c + HC00763_c	0.0	1.0		# Isoleucine(s) + Proline(c) + Na+(s) --> Isoleucine(c) + Proline(s) + Na+(c)
r1908	HC00148_c + HC00334_s + HC00763_s = HC00148_s + HC00334_c + HC00763_c	0.0	1.0		# Isoleucine(s) + Asparagine(c) + Na+(s) --> Isoleucine(c) + Asparagine(s) + Na+(c)
r1909	HC00174_c + HC00334_s + HC00763_s = HC00174_s + HC00334_c + HC00763_c	0.0	1.0		# Isoleucine(s) + Valine(c) + Na+(s) --> Isoleucine(c) + Valine(s) + Na+(c)
r1910	HC00179_c + HC00334_s + HC00763_s = HC00179_s + HC00334_c + HC00763_c	0.0	1.0		# Isoleucine(s) + Threonine(c) + Na+(s) --> Isoleucine(c) + Threonine(s) + Na+(c)
r1911	HC00239_c + HC00334_s + HC00763_s = HC00239_s + HC00334_c + HC00763_c	0.0	1.0		# Isoleucine(s) + Homoserine(c) + Na+(s) --> Isoleucine(c) + Homoserine(s) + Na+(c)
r1912	HC00045_s + HC00053_c + HC00763_s = HC00045_c + HC00053_s + HC00763_c	0.0	1.0		# Glycine(s) + Na+(s) + Lysine(c) --> Glycine(c) + Na+(c) + Lysine(s)
r1913	HC00045_s + HC00065_c + HC00763_s = HC00045_c + HC00065_s + HC00763_c	0.0	1.0		# Glycine(s) + Na+(s) + Arginine(c) --> Glycine(c) + Na+(c) + Arginine(s)
r1914	HC00045_s + HC00079_c + HC00763_s = HC00045_c + HC00079_s + HC00763_c	0.0	1.0		# Glycine(s) + Na+(s) + Ornithine(c) --> Glycine(c) + Na+(c) + Ornithine(s)
r1915	HC00045_s + HC00133_c + HC00763_s = HC00045_c + HC00133_s + HC00763_c	0.0	1.0		# Glycine(s) + Na+(s) + Histidine(c) --> Glycine(c) + Na+(c) + Histidine(s)
r1916	HC00045_s + HC00277_c + HC00763_s = HC00045_c + HC00277_s + HC00763_c	0.0	1.0		# Glycine(s) + Na+(s) + Citrulline(c) --> Glycine(c) + Na+(c) + Citrulline(s)
r1917	HC00048_s + HC00053_c + HC00763_s = HC00048_c + HC00053_s + HC00763_c	0.0	1.0		# Alanine(s) + Na+(s) + Lysine(c) --> Alanine(c) + Na+(c) + Lysine(s)
r1918	HC00048_s + HC00065_c + HC00763_s = HC00048_c + HC00065_s + HC00763_c	0.0	1.0		# Alanine(s) + Na+(s) + Arginine(c) --> Alanine(c) + Na+(c) + Arginine(s)
r1919	HC00048_s + HC00079_c + HC00763_s = HC00048_c + HC00079_s + HC00763_c	0.0	1.0		# Alanine(s) + Na+(s) + Ornithine(c) --> Alanine(c) + Na+(c) + Ornithine(s)
r1920	HC00048_s + HC00133_c + HC00763_s = HC00048_c + HC00133_s + HC00763_c	0.0	1.0		# Alanine(s) + Na+(s) + Histidine(c) --> Alanine(c) + Na+(c) + Histidine(s)
r1921	HC00048_s + HC00277_c + HC00763_s = HC00048_c + HC00277_s + HC00763_c	0.0	1.0		# Alanine(s) + Na+(s) + Citrulline(c) --> Alanine(c) + Na+(c) + Citrulline(s)
r1922	HC00053_c + HC00067_s + HC00763_s = HC00053_s + HC00067_c + HC00763_c	0.0	1.0		# Glutamine(s) + Na+(s) + Lysine(c) --> Glutamine(c) + Na+(c) + Lysine(s)
r1923	HC00065_c + HC00067_s + HC00763_s = HC00065_s + HC00067_c + HC00763_c	0.0	1.0		# Glutamine(s) + Na+(s) + Arginine(c) --> Glutamine(c) + Na+(c) + Arginine(s)
r1924	HC00067_s + HC00079_c + HC00763_s = HC00067_c + HC00079_s + HC00763_c	0.0	1.0		# Glutamine(s) + Na+(s) + Ornithine(c) --> Glutamine(c) + Na+(c) + Ornithine(s)
r1925	HC00067_s + HC00133_c + HC00763_s = HC00067_c + HC00133_s + HC00763_c	0.0	1.0		# Glutamine(s) + Na+(s) + Histidine(c) --> Glutamine(c) + Na+(c) + Histidine(s)
r1926	HC00067_s + HC00277_c + HC00763_s = HC00067_c + HC00277_s + HC00763_c	0.0	1.0		# Glutamine(s) + Na+(s) + Citrulline(c) --> Glutamine(c) + Na+(c) + Citrulline(s)
r1927	HC00053_c + HC00068_s + HC00763_s = HC00053_s + HC00068_c + HC00763_c	0.0	1.0		# Serine(s) + Na+(s) + Lysine(c) --> Serine(c) + Na+(c) + Lysine(s)
r1928	HC00065_c + HC00068_s + HC00763_s = HC00065_s + HC00068_c + HC00763_c	0.0	1.0		# Serine(s) + Na+(s) + Arginine(c) --> Serine(c) + Na+(c) + Arginine(s)
r1929	HC00068_s + HC00079_c + HC00763_s = HC00068_c + HC00079_s + HC00763_c	0.0	1.0		# Serine(s) + Na+(s) + Ornithine(c) --> Serine(c) + Na+(c) + Ornithine(s)
r1930	HC00068_s + HC00133_c + HC00763_s = HC00068_c + HC00133_s + HC00763_c	0.0	1.0		# Serine(s) + Na+(s) + Histidine(c) --> Serine(c) + Na+(c) + Histidine(s)
r1931	HC00068_s + HC00277_c + HC00763_s = HC00068_c + HC00277_s + HC00763_c	0.0	1.0		# Serine(s) + Na+(s) + Citrulline(c) --> Serine(c) + Na+(c) + Citrulline(s)
r1932	HC00053_c + HC00075_s + HC00763_s = HC00053_s + HC00075_c + HC00763_c	0.0	1.0		# Methionine(s) + Na+(s) + Lysine(c) --> Methionine(c) + Na+(c) + Lysine(s)
r1933	HC00065_c + HC00075_s + HC00763_s = HC00065_s + HC00075_c + HC00763_c	0.0	1.0		# Methionine(s) + Na+(s) + Arginine(c) --> Methionine(c) + Na+(c) + Arginine(s)
r1934	HC00075_s + HC00079_c + HC00763_s = HC00075_c + HC00079_s + HC00763_c	0.0	1.0		# Methionine(s) + Na+(s) + Ornithine(c) --> Methionine(c) + Na+(c) + Ornithine(s)
r1935	HC00075_s + HC00133_c + HC00763_s = HC00075_c + HC00133_s + HC00763_c	0.0	1.0		# Methionine(s) + Na+(s) + Histidine(c) --> Methionine(c) + Na+(c) + Histidine(s)
r1936	HC00075_s + HC00277_c + HC00763_s = HC00075_c + HC00277_s + HC00763_c	0.0	1.0		# Methionine(s) + Na+(s) + Citrulline(c) --> Methionine(c) + Na+(c) + Citrulline(s)
r1937	HC00053_c + HC00080_s + HC00763_s = HC00053_s + HC00080_c + HC00763_c	0.0	1.0		# Tryptophan(s) + Na+(s) + Lysine(c) --> Tryptophan(c) + Na+(c) + Lysine(s)
r1938	HC00065_c + HC00080_s + HC00763_s = HC00065_s + HC00080_c + HC00763_c	0.0	1.0		# Tryptophan(s) + Na+(s) + Arginine(c) --> Tryptophan(c) + Na+(c) + Arginine(s)
r1939	HC00079_c + HC00080_s + HC00763_s = HC00079_s + HC00080_c + HC00763_c	0.0	1.0		# Tryptophan(s) + Na+(s) + Ornithine(c) --> Tryptophan(c) + Na+(c) + Ornithine(s)
r1940	HC00080_s + HC00133_c + HC00763_s = HC00080_c + HC00133_s + HC00763_c	0.0	1.0		# Tryptophan(s) + Na+(s) + Histidine(c) --> Tryptophan(c) + Na+(c) + Histidine(s)
r1941	HC00080_s + HC00277_c + HC00763_s = HC00080_c + HC00277_s + HC00763_c	0.0	1.0		# Tryptophan(s) + Na+(s) + Citrulline(c) --> Tryptophan(c) + Na+(c) + Citrulline(s)
r1942	HC00053_c + HC00081_s + HC00763_s = HC00053_s + HC00081_c + HC00763_c	0.0	1.0		# Phenylalanine(s) + Na+(s) + Lysine(c) --> Phenylalanine(c) + Na+(c) + Lysine(s)
r1943	HC00065_c + HC00081_s + HC00763_s = HC00065_s + HC00081_c + HC00763_c	0.0	1.0		# Phenylalanine(s) + Na+(s) + Arginine(c) --> Phenylalanine(c) + Na+(c) + Arginine(s)
r1944	HC00079_c + HC00081_s + HC00763_s = HC00079_s + HC00081_c + HC00763_c	0.0	1.0		# Phenylalanine(s) + Na+(s) + Ornithine(c) --> Phenylalanine(c) + Na+(c) + Ornithine(s)
r1945	HC00081_s + HC00133_c + HC00763_s = HC00081_c + HC00133_s + HC00763_c	0.0	1.0		# Phenylalanine(s) + Na+(s) + Histidine(c) --> Phenylalanine(c) + Na+(c) + Histidine(s)
r1946	HC00081_s + HC00277_c + HC00763_s = HC00081_c + HC00277_s + HC00763_c	0.0	1.0		# Phenylalanine(s) + Na+(s) + Citrulline(c) --> Phenylalanine(c) + Na+(c) + Citrulline(s)
r1947	HC00053_c + HC00085_s + HC00763_s = HC00053_s + HC00085_c + HC00763_c	0.0	1.0		# Tyrosine(s) + Na+(s) + Lysine(c) --> Tyrosine(c) + Na+(c) + Lysine(s)
r1948	HC00065_c + HC00085_s + HC00763_s = HC00065_s + HC00085_c + HC00763_c	0.0	1.0		# Tyrosine(s) + Na+(s) + Arginine(c) --> Tyrosine(c) + Na+(c) + Arginine(s)
r1949	HC00079_c + HC00085_s + HC00763_s = HC00079_s + HC00085_c + HC00763_c	0.0	1.0		# Tyrosine(s) + Na+(s) + Ornithine(c) --> Tyrosine(c) + Na+(c) + Ornithine(s)
r1950	HC00085_s + HC00133_c + HC00763_s = HC00085_c + HC00133_s + HC00763_c	0.0	1.0		# Tyrosine(s) + Na+(s) + Histidine(c) --> Tyrosine(c) + Na+(c) + Histidine(s)
r1951	HC00085_s + HC00277_c + HC00763_s = HC00085_c + HC00277_s + HC00763_c	0.0	1.0		# Tyrosine(s) + Na+(s) + Citrulline(c) --> Tyrosine(c) + Na+(c) + Citrulline(s)
r1952	HC00053_c + HC00099_s + HC00763_s = HC00053_s + HC00099_c + HC00763_c	0.0	1.0		# Cysteine(s) + Na+(s) + Lysine(c) --> Cysteine(c) + Na+(c) + Lysine(s)
r1953	HC00065_c + HC00099_s + HC00763_s = HC00065_s + HC00099_c + HC00763_c	0.0	1.0		# Cysteine(s) + Na+(s) + Arginine(c) --> Cysteine(c) + Na+(c) + Arginine(s)
r1954	HC00079_c + HC00099_s + HC00763_s = HC00079_s + HC00099_c + HC00763_c	0.0	1.0		# Cysteine(s) + Na+(s) + Ornithine(c) --> Cysteine(c) + Na+(c) + Ornithine(s)
r1955	HC00099_s + HC00133_c + HC00763_s = HC00099_c + HC00133_s + HC00763_c	0.0	1.0		# Cysteine(s) + Na+(s) + Histidine(c) --> Cysteine(c) + Na+(c) + Histidine(s)
r1956	HC00099_s + HC00277_c + HC00763_s = HC00099_c + HC00277_s + HC00763_c	0.0	1.0		# Cysteine(s) + Na+(s) + Citrulline(c) --> Cysteine(c) + Na+(c) + Citrulline(s)
r1957	HC00053_c + HC00121_s + HC00763_s = HC00053_s + HC00121_c + HC00763_c	0.0	1.0		# Leucine(s) + Na+(s) + Lysine(c) --> Leucine(c) + Na+(c) + Lysine(s)
r1958	HC00065_c + HC00121_s + HC00763_s = HC00065_s + HC00121_c + HC00763_c	0.0	1.0		# Leucine(s) + Na+(s) + Arginine(c) --> Leucine(c) + Na+(c) + Arginine(s)
r1959	HC00079_c + HC00121_s + HC00763_s = HC00079_s + HC00121_c + HC00763_c	0.0	1.0		# Leucine(s) + Na+(s) + Ornithine(c) --> Leucine(c) + Na+(c) + Ornithine(s)
r1960	HC00121_s + HC00133_c + HC00763_s = HC00121_c + HC00133_s + HC00763_c	0.0	1.0		# Leucine(s) + Na+(s) + Histidine(c) --> Leucine(c) + Na+(c) + Histidine(s)
r1961	HC00121_s + HC00277_c + HC00763_s = HC00121_c + HC00277_s + HC00763_c	0.0	1.0		# Leucine(s) + Na+(s) + Citrulline(c) --> Leucine(c) + Na+(c) + Citrulline(s)
r1962	HC00053_c + HC00145_s + HC00763_s = HC00053_s + HC00145_c + HC00763_c	0.0	1.0		# Proline(s) + Na+(s) + Lysine(c) --> Proline(c) + Na+(c) + Lysine(s)
r1963	HC00065_c + HC00145_s + HC00763_s = HC00065_s + HC00145_c + HC00763_c	0.0	1.0		# Proline(s) + Na+(s) + Arginine(c) --> Proline(c) + Na+(c) + Arginine(s)
r1964	HC00079_c + HC00145_s + HC00763_s = HC00079_s + HC00145_c + HC00763_c	0.0	1.0		# Proline(s) + Na+(s) + Ornithine(c) --> Proline(c) + Na+(c) + Ornithine(s)
r1965	HC00133_c + HC00145_s + HC00763_s = HC00133_s + HC00145_c + HC00763_c	0.0	1.0		# Proline(s) + Na+(s) + Histidine(c) --> Proline(c) + Na+(c) + Histidine(s)
r1966	HC00145_s + HC00277_c + HC00763_s = HC00145_c + HC00277_s + HC00763_c	0.0	1.0		# Proline(s) + Na+(s) + Citrulline(c) --> Proline(c) + Na+(c) + Citrulline(s)
r1967	HC00053_c + HC00148_s + HC00763_s = HC00053_s + HC00148_c + HC00763_c	0.0	1.0		# Asparagine(s) + Na+(s) + Lysine(c) --> Asparagine(c) + Na+(c) + Lysine(s)
r1968	HC00065_c + HC00148_s + HC00763_s = HC00065_s + HC00148_c + HC00763_c	0.0	1.0		# Asparagine(s) + Na+(s) + Arginine(c) --> Asparagine(c) + Na+(c) + Arginine(s)
r1969	HC00079_c + HC00148_s + HC00763_s = HC00079_s + HC00148_c + HC00763_c	0.0	1.0		# Asparagine(s) + Na+(s) + Ornithine(c) --> Asparagine(c) + Na+(c) + Ornithine(s)
r1970	HC00133_c + HC00148_s + HC00763_s = HC00133_s + HC00148_c + HC00763_c	0.0	1.0		# Asparagine(s) + Na+(s) + Histidine(c) --> Asparagine(c) + Na+(c) + Histidine(s)
r1971	HC00148_s + HC00277_c + HC00763_s = HC00148_c + HC00277_s + HC00763_c	0.0	1.0		# Asparagine(s) + Na+(s) + Citrulline(c) --> Asparagine(c) + Na+(c) + Citrulline(s)
r1972	HC00053_c + HC00174_s + HC00763_s = HC00053_s + HC00174_c + HC00763_c	0.0	1.0		# Valine(s) + Na+(s) + Lysine(c) --> Valine(c) + Na+(c) + Lysine(s)
r1973	HC00065_c + HC00174_s + HC00763_s = HC00065_s + HC00174_c + HC00763_c	0.0	1.0		# Valine(s) + Na+(s) + Arginine(c) --> Valine(c) + Na+(c) + Arginine(s)
r1974	HC00079_c + HC00174_s + HC00763_s = HC00079_s + HC00174_c + HC00763_c	0.0	1.0		# Valine(s) + Na+(s) + Ornithine(c) --> Valine(c) + Na+(c) + Ornithine(s)
r1975	HC00133_c + HC00174_s + HC00763_s = HC00133_s + HC00174_c + HC00763_c	0.0	1.0		# Valine(s) + Na+(s) + Histidine(c) --> Valine(c) + Na+(c) + Histidine(s)
r1976	HC00174_s + HC00277_c + HC00763_s = HC00174_c + HC00277_s + HC00763_c	0.0	1.0		# Valine(s) + Na+(s) + Citrulline(c) --> Valine(c) + Na+(c) + Citrulline(s)
r1977	HC00053_c + HC00179_s + HC00763_s = HC00053_s + HC00179_c + HC00763_c	0.0	1.0		# Threonine(s) + Na+(s) + Lysine(c) --> Threonine(c) + Na+(c) + Lysine(s)
r1978	HC00065_c + HC00179_s + HC00763_s = HC00065_s + HC00179_c + HC00763_c	0.0	1.0		# Threonine(s) + Na+(s) + Arginine(c) --> Threonine(c) + Na+(c) + Arginine(s)
r1979	HC00079_c + HC00179_s + HC00763_s = HC00079_s + HC00179_c + HC00763_c	0.0	1.0		# Threonine(s) + Na+(s) + Ornithine(c) --> Threonine(c) + Na+(c) + Ornithine(s)
r1980	HC00133_c + HC00179_s + HC00763_s = HC00133_s + HC00179_c + HC00763_c	0.0	1.0		# Threonine(s) + Na+(s) + Histidine(c) --> Threonine(c) + Na+(c) + Histidine(s)
r1981	HC00179_s + HC00277_c + HC00763_s = HC00179_c + HC00277_s + HC00763_c	0.0	1.0		# Threonine(s) + Na+(s) + Citrulline(c) --> Threonine(c) + Na+(c) + Citrulline(s)
r1982	HC00053_c + HC00239_s + HC00763_s = HC00053_s + HC00239_c + HC00763_c	0.0	1.0		# Homoserine(s) + Na+(s) + Lysine(c) --> Homoserine(c) + Na+(c) + Lysine(s)
r1983	HC00065_c + HC00239_s + HC00763_s = HC00065_s + HC00239_c + HC00763_c	0.0	1.0		# Homoserine(s) + Na+(s) + Arginine(c) --> Homoserine(c) + Na+(c) + Arginine(s)
r1984	HC00079_c + HC00239_s + HC00763_s = HC00079_s + HC00239_c + HC00763_c	0.0	1.0		# Homoserine(s) + Na+(s) + Ornithine(c) --> Homoserine(c) + Na+(c) + Ornithine(s)
r1985	HC00133_c + HC00239_s + HC00763_s = HC00133_s + HC00239_c + HC00763_c	0.0	1.0		# Homoserine(s) + Na+(s) + Histidine(c) --> Homoserine(c) + Na+(c) + Histidine(s)
r1986	HC00239_s + HC00277_c + HC00763_s = HC00239_c + HC00277_s + HC00763_c	0.0	1.0		# Homoserine(s) + Na+(s) + Citrulline(c) --> Homoserine(c) + Na+(c) + Citrulline(s)
r1987	HC00053_c + HC00334_s + HC00763_s = HC00053_s + HC00334_c + HC00763_c	0.0	1.0		# Isoleucine(s) + Na+(s) + Lysine(c) --> Isoleucine(c) + Na+(c) + Lysine(s)
r1988	HC00065_c + HC00334_s + HC00763_s = HC00065_s + HC00334_c + HC00763_c	0.0	1.0		# Isoleucine(s) + Na+(s) + Arginine(c) --> Isoleucine(c) + Na+(c) + Arginine(s)
r1989	HC00079_c + HC00334_s + HC00763_s = HC00079_s + HC00334_c + HC00763_c	0.0	1.0		# Isoleucine(s) + Na+(s) + Ornithine(c) --> Isoleucine(c) + Na+(c) + Ornithine(s)
r1990	HC00133_c + HC00334_s + HC00763_s = HC00133_s + HC00334_c + HC00763_c	0.0	1.0		# Isoleucine(s) + Na+(s) + Histidine(c) --> Isoleucine(c) + Na+(c) + Histidine(s)
r1991	HC00277_c + HC00334_s + HC00763_s = HC00277_s + HC00334_c + HC00763_c	0.0	1.0		# Isoleucine(s) + Na+(s) + Citrulline(c) --> Isoleucine(c) + Na+(c) + Citrulline(s)
r1992	HC00045_c + HC00053_s = HC00045_s + HC00053_c	0.0	1.0		# Lysine(s) + Glycine(c) --> Lysine(c) + Glycine(s)
r1993	HC00048_c + HC00053_s = HC00048_s + HC00053_c	0.0	1.0		# Lysine(s) + Alanine(c) --> Lysine(c) + Alanine(s)
r1994	HC00053_s + HC00067_c = HC00053_c + HC00067_s	0.0	1.0		# Lysine(s) + Glutamine(c) --> Lysine(c) + Glutamine(s)
r1995	HC00053_s + HC00068_c = HC00053_c + HC00068_s	0.0	1.0		# Lysine(s) + Serine(c) --> Lysine(c) + Serine(s)
r1996	HC00053_s + HC00075_c = HC00053_c + HC00075_s	0.0	1.0		# Lysine(s) + Methionine(c) --> Lysine(c) + Methionine(s)
r1997	HC00053_s + HC00080_c = HC00053_c + HC00080_s	0.0	1.0		# Lysine(s) + Tryptophan(c) --> Lysine(c) + Tryptophan(s)
r1998	HC00053_s + HC00081_c = HC00053_c + HC00081_s	0.0	1.0		# Lysine(s) + Phenylalanine(c) --> Lysine(c) + Phenylalanine(s)
r1999	HC00053_s + HC00085_c = HC00053_c + HC00085_s	0.0	1.0		# Lysine(s) + Tyrosine(c) --> Lysine(c) + Tyrosine(s)
r2000	HC00053_s + HC00099_c = HC00053_c + HC00099_s	0.0	1.0		# Lysine(s) + Cysteine(c) --> Lysine(c) + Cysteine(s)
[truncated: 590 more rows]
