# Supplementary material for: Integration of Genome Scale Metabolic Networks and Gene Regulation of Metabolic Enzymes With Physiologically Based Pharmacokinetics
Source: CPT Pharmacometrics Syst Pharmacol. 2017 Sep 8;6(11):732–46. doi: 10.1002/psp4.12230 (PMC5702902; doi:10.1002/psp4.12230)
Supplement: Supplementary file 2 — Supporting Information [file PSP4-6-732-s002.zip › Multi_scale_model/PBPK_GSMN_NR.ctrl.txt]

MODEL HepatoNet1_EMM_14122016.sfba
NUMBER_OF_SAMPLES 1
SEED 761 

TIME_MAX 600	 
MAXIMAL_TIMESTEP 0.01
MAX_CHANGE 0.01 
OUTPUT output.xls
LOG log.txt

MONITOR 100
PROGRESS 100

INITIAL_STATE
GR_gene 0.5
cortisol_blood 0.0
cortisol 1.14
cortisol_deg 0
CYP_mRNA_deg 0
GR 16.1833
GR_mRNA_deg 0
PXR_gene 0.78
PXR_mRNA_deg 0
PXR_mRNA 0.0150906
CYP3A4_mRNA 0.423433
GR_mRNA 0.000902312
PXR 50.2991
PXR_active 0.055
GR_cort 9.4
CYP3A4_gene 0.82976
CYP_deg 0
GR_deg 0
PXR_deg 0
CYP3A4 705.721
ligand2 0.001

Aad 0
Abo 0
Abr 0
Agu 0
Aki 0
Ahe 0
Ali 0
Alu 0
Amu 0
Ask 0
Asp 0
Ate 0
Ave 0
Aar 0
Are 0

BW 65

FVad 0.213
FVve 0.0514
FVhe 0.0047
FVar 0.0257
FVlu 0.0076
FVli 0.021
FVgu 0.0171
FVbr 0.02
FVbo 0.085629
FVmu 0.4
FVsk 0.0371
FVsp 0.0026
FVre 0.009971
FVki 0.0044

Qad 19.494 
Qlu 389.988
Qhe 15.59952
Qha 20.15926
Qh 83.99757
Qgu 57.11842
Qbr 46.79856
Qbo 19.4994
Qmu 66.29796
Qsk 19.4994
Qsp 6.719883
Qre 40.5022
Qki 74.09772

Kpad 1.0
Kphe 1.0
Kplu 1.0
Kpli 1.0
Kpgu 1.0
Kpbr 1.0
Kpbo 1.0
Kpmu 1.0
Kpsk 1.0
Kpsp 1.0
Kpre 1.0
Kpki 1.0

BP 1.0
Ka 0.01667
F 1.0
fumic 1
fup 1.0
HLM_CLint 10
MPPGL 45
D 0.0
CLrenal 0.0

END

/* Parameter calculations */
RESET_FUNCTION BW_times_FVad
BW*FVad
END

RESET_FUNCTION BW_times_Fve
BW*FVve
END

RESET_FUNCTION BW_times_FVhe
BW*FVhe
END

RESET_FUNCTION BW_times_FVar
BW*FVar
END

RESET_FUNCTION BW_times_FVlu
BW*FVlu
END

RESET_FUNCTION BW_times_FVli
BW*FVli
END

RESET_FUNCTION BW_times_FVgu
BW*FVgu
END

RESET_FUNCTION BW_times_FVbr
BW*FVbr
END

RESET_FUNCTION BW_times_FVbo
BW*FVbo
END

RESET_FUNCTION BW_times_FVmu
BW*FVmu
END

RESET_FUNCTION BW_times_FVsk
BW*FVsk
END

RESET_FUNCTION BW_times_FVsp
BW*FVsp
END

RESET_FUNCTION BW_times_FVre
BW*FVre
END

RESET_FUNCTION BW_times_FVki
BW*FVki
END

RESET_FUNCTION CLmet_scaling
(HLM_CLint/fumic)*MPPGL*BW*FVli*1/1000
END

RESET_FUNCTION perturbation
50.0
END

/* Flow equations */

PROPENSITY_FUNCTION Ave_to_Alu
Qlu*Ave/Vve
END

PROPENSITY_FUNCTION Alu_to_Aar
Qlu*((Alu/Vlu)/Kplu*BP)
END

PROPENSITY_FUNCTION Aar_to_Ahe
Qhe*Aar/Var
END

PROPENSITY_FUNCTION Ahe_to_Ave
Qhe*((Ahe/Vhe)/Kphe*BP)
END

PROPENSITY_FUNCTION Aar_to_Ali
Qha*Aar/Var
END

PROPENSITY_FUNCTION Ali_to_Ave
Qh*((Ali/Vli)/Kpli*BP)
END

PROPENSITY_FUNCTION Aar_to_Agu
Qgu*Aar/Var
END

PROPENSITY_FUNCTION Agu_to_Ali
Qgu*((Agu/Vgu)/Kpgu*BP)
END

PROPENSITY_FUNCTION liver_metabolism
(fup*Ali/Vli)*CLmet 
END

PROPENSITY_FUNCTION Aar_to_Aki
Qki * Aar/Var
END

PROPENSITY_FUNCTION Aki_to_Ave
Qki *((Aki/Vki)/Kpki*BP) -(CLrenal *(Aki/Vki)*fup)
END

PROPENSITY_FUNCTION Aar_to_Are
Qre * Aar/Var
END

PROPENSITY_FUNCTION Are_to_Ave
Qre * ((Are/Vre)/Kpre*BP)
END

PROPENSITY_FUNCTION Renal_clearance
CLrenal
END

PROPENSITY_FUNCTION Aar_to_Asp
Qsp * Aar/Var
END

PROPENSITY_FUNCTION Asp_to_Ali
Qsp * ((Asp/Vsp)/Kpsp *BP)
END

PROPENSITY_FUNCTION Aar_to_Abr
Qbr*Aar/Var
END

PROPENSITY_FUNCTION Abr_to_Ave
Qbr *((Abr/Vbr)/Kpbr*BP)
END

PROPENSITY_FUNCTION Aar_to_Amu
Qmu * Aar/Var
END

PROPENSITY_FUNCTION Amu_to_Ave
Qmu * ((Amu/Vmu)/Kpmu * BP)
END

PROPENSITY_FUNCTION Aar_to_Aad
Qad*Aar/Var
END

PROPENSITY_FUNCTION Aad_to_Ave
Qad*((Aad/Vad)/Kpad*BP)
END

PROPENSITY_FUNCTION Aar_to_Abo
Qbo * Aar/Var
END

PROPENSITY_FUNCTION Abo_to_Ave
Qbo *((Abo/Vbo)/Kpbo*BP)
END

PROPENSITY_FUNCTION Aar_to_Ask
Qsk * Aar/Var
END

PROPENSITY_FUNCTION Ask_to_Ave
Qsk *((Ask/Vsk)/Kpsk*BP)
END

PROPENSITY_FUNCTION GSH_conjugation
GSH*CLmet*(Atox/Vli)*fup
END

*/Nucleor receptor network */

PROPENSITY_FUNCTION GR_transcription
GR_gene*0.0000032
END 

PROPENSITY_FUNCTION GR_transcription_GRcort
GR_gene*GR_cort*0.0000012
END

PROPENSITY_FUNCTION PXR_transcription
PXR_gene*0.0000552
END

PROPENSITY_FUNCTION PXR_transcription_GRcort
PXR_gene*GR_cort*0.0.000033
END

PROPENSITY_FUNCTION CYP3A4_transcription
CYP3A4_gene*0.00321
END

PROPENSITY_FUNCTION CYP3A4_transcription_PXRcort
CYP3A4_gene*PXR_active*0.3
END

PROPENSITY_FUNCTION GR_translation
GR_mRNA*19.98
END

PROPENSITY_FUNCTION PXR_translation
PXR_mRNA*10
END

PROPENSITY_FUNCTION CYP3A4_translation
CYP3A4_mRNA*2.5
END

PROPENSITY_FUNCTION GR_mRNA_degradation
GR_mRNA*0.003
END

PROPENSITY_FUNCTION GR_degradation
GR*0.001
END

PROPENSITY_FUNCTION PXR_degradation
PXR*0.003
END

PROPENSITY_FUNCTION PXR_mRNA_degradation
PXR_mRNA*0.006
END

PROPENSITY_FUNCTION PXR_ligand2_degradation
PXR_active*0.0015
END

PROPENSITY_FUNCTION GR_cort_degradation
GR_cort*0.0015
END

PROPENSITY_FUNCTION PXR_cort_degradation
PXR_active*0.0015
END

PROPENSITY_FUNCTION CYP3A4_mRNA_degradation
CYP3A4_mRNA*0.04
END

PROPENSITY_FUNCTION cortisol_degradation_CYP3A4
CYP3A4*(0.083*cortisol/15000)/(1 + cortisol/15000)
END 

PROPENSITY_FUNCTION CYP3A4_degradation
CYP3A4*0.0015
END

PROPENSITY_FUNCTION GR_cort_disassociation
GR_cort*0.1
END

PROPENSITY_FUNCTION PXR_ligand2_disassociation
PXR_active*100
END

PROPENSITY_FUNCTION PXR_cort_disassociation
PXR_active*100
END

PROPENSITY_FUNCTION GR_cort_association
GR*cortisol*0.01
END

PROPENSITY_FUNCTION PXR_ligand2_association
PXR*ligand2*0.01
END

PROPENSITY_FUNCTION PXR_cort_association
PXR*cortisol*0.01
END


*/ MONITORS */

PETRI_NET_MONITORS
Aad
Abo
Abr
Agu
Aki
Ahe
Ali
Alu
Amu
Ask
Asp
Ave
Aar
Are
Atox
D
Vli
GSH
cortisol_blood
cortisol
GR
GR_cort
PXR
PXR_active
ligand2
CYP3A4
GR_mRNA
END

SIMULATION
