# Supplementary material for: Integration of Genome Scale Metabolic Networks and Gene Regulation of Metabolic Enzymes With Physiologically Based Pharmacokinetics
Source: CPT Pharmacometrics Syst Pharmacol. 2017 Sep 8;6(11):732–46. doi: 10.1002/psp4.12230 (PMC5702902; doi:10.1002/psp4.12230)
Supplement: Supplementary file 2 — Supporting Information [file PSP4-6-732-s002.zip › Multi_scale_model/PBPK_GSMN_NR.qsspn]

SUBSTANCES
   FVsk 1e-05 1e9 1
   FVve 1e-05 1e9 1
   FVmu 1e-05 1e9 1
   Kpbo 1e-05 1e9 1
   r0227 1.0 1e9 3
   Vsk 1e-05 1e9 1
   CYP3A4_mRNA 1e-05 1e9 1
   Are 1e-05 1e9 1
   CYP3A4_deg 1e-05 1e9 1
   Kpgu 1e-05 1e9 1
   Ahe 1e-05 1e9 1
   Var 1e-05 1e9 1
   GR_gene 1e-05 1e9 1
   clock1 1.0 1e9 1
   r0293 1.0 1e9 3
   Qha 1e-05 1e9 1
   ligand2 1e-05 1e9 1
   FVgu 1e-05 1e9 1
   Kphe 1e-05 1e9 1
   Qmu 1e-05 1e9 1
   Amu 1e-05 1e9 1
   Ali 1e-05 1e9 1
   PXR_active 1e-05 1e9 1
   clock 1.0 1e9 1
   GR 1e-05 1e9 1
   timer1 1e-05 1e9 1
   BP 1e-05 1e9 1
   FVli 1e-05 1e9 1
   GR_deg 1e-05 1e9 1
   r0338 1.0 1e9 3
   Vre 1e-05 1e9 1
   Vgu 1e-05 1e9 1
   Abo 1e-05 1e9 1
   FVki 1e-05 1e9 1
   Qre 1e-05 1e9 1
   Vsp 1e-05 1e9 1
   Aki 1e-05 1e9 1
   GR_mRNA_deg 1e-05 1e9 1
   r0371 1.0 1e9 3
   Kpki 1e-05 1e9 1
   Kpad 1e-05 1e9 1
   Vbo 1e-05 1e9 1
   Qbr 1e-05 1e9 1
   FVad 1e-05 1e9 1
   FVbo 1e-05 1e9 1
   Vbr 1e-05 1e9 1
   Qgu 1e-05 1e9 1
   Abr 1e-05 1e9 1
   Vli 1e-05 1e9 1
   Kpmu 1e-05 1e9 1
   Vmu 1e-05 1e9 1
   timer 1e-05 1e9 1
   Qhe 1e-05 1e9 1
   GR_mRNA 1e-05 1e9 1
   PXR_mRNA 1e-05 1e9 1
   Asp 1e-05 1e9 1
   fup 1e-05 1e9 1
   Ask 1e-05 1e9 1
   Kpbr 1e-05 1e9 1
   FVbr 1e-05 1e9 1
   F 1e-05 1e9 1
   Vhe 1e-05 1e9 1
   Qh 1e-05 1e9 1
   cortisol_blood 1e-05 1e9 1
   Vlu 1e-05 1e9 1
   PXR_gene 1e-05 1e9 1
   Alu 1e-05 1e9 1
   GSH 1e-05 1e9 2
   Qki 1e-05 1e9 1
   Qsk 1e-05 1e9 1
   CYP3A4 1e-05 1e9 1
   Vki 1e-05 1e9 1
   Kpsp 1e-05 1e9 1
   cortisol 1e-05 1e9 1
   Ka 1e-05 1e9 1
   PXR_deg 1e-05 1e9 1
   PXR_mRNA_deg 1e-05 1e9 1
   Qlu 1e-05 1e9 1
   Vve 1e-05 1e9 1
   PXR 1e-05 1e9 1
   Qad 1e-05 1e9 1
   FVar 1e-05 1e9 1
   HLM_CLint 1e-05 1e9 1
   Aad 1e-05 1e9 1
   Kpre 1e-05 1e9 1
   FVre 1e-05 1e9 1
   Qsp 1e-05 1e9 1
   Kplu 1e-05 1e9 1
   D 1e-05 1e9 1
   BW 1e-05 1e9 1
   fumic 1e-05 1e9 1
   CLmet 1e-05 1e9 1
   Ave 1e-05 1e9 1
   CYP3A4_gene 1e-05 1e9 1
   FVsp 1e-05 1e9 1
   Kpli 1e-05 1e9 1
   FVhe 1e-05 1e9 1
   Qbo 1e-05 1e9 1
   Atox 1e-05 1e9 3
   Vad 1e-05 1e9 1
   GR_cort 1e-05 1e9 1
   FVlu 1e-05 1e9 1
   CYP3A4_mRNA_deg 1e-05 1e9 1
   Agu 1e-05 1e9 1
   MPPGL 1e-05 1e9 1
   CLrenal 1e-05 1e9 1
   Aar 1e-05 1e9 1
   cortisol_deg 1e-05 1e9 1
   Kpsk 1e-05 1e9 1
END

REACTIONS
  INTERACTION BW_times_FVsk 1.0 RESET 0.0
      SUBSTRATE FVsk
         ACTIVITY 0
         END
      END
      SUBSTRATE BW
         ACTIVITY 0
         END
      END
      PRODUCT Vsk
  END
  INTERACTION perturbation 1.0 RESET 0.0
      SUBSTRATE timer
         ACTIVITY 0
         END
      END
      PRODUCT cortisol_blood
      PRODUCT clock
      PRODUCT timer
      CONSUMED timer
  END
  INTERACTION GR_mRNA_degradation 1.0 FAST 0.0
      SUBSTRATE GR_mRNA
         ACTIVITY 0
         END
      END
      PRODUCT GR_mRNA_deg
      CONSUMED GR_mRNA
  END
  INTERACTION GR_cort_degradation 1.0 FAST 0.0
      SUBSTRATE GR_cort
         ACTIVITY 0
         END
      END
      PRODUCT cortisol
      PRODUCT GR_deg
      CONSUMED GR_cort
  END
  INTERACTION Aar_to_Ali 1.0 FAST 0.0
      SUBSTRATE Qha
         ACTIVITY 0
         END
      END
      SUBSTRATE Var
         ACTIVITY 0
         END
      END
      SUBSTRATE Aar
         ACTIVITY 0
         END
      END
      PRODUCT Ali
      CONSUMED Aar
  END
  INTERACTION Aar_to_Ahe 1.0 FAST 0.0
      SUBSTRATE Var
         ACTIVITY 0
         END
      END
      SUBSTRATE Aar
         ACTIVITY 0
         END
      END
      SUBSTRATE Qhe
         ACTIVITY 0
         END
      END
      PRODUCT Ahe
      CONSUMED Aar
  END
  INTERACTION BW_times_FVbr 1.0 RESET 0.0
      SUBSTRATE BW
         ACTIVITY 0
         END
      END
      SUBSTRATE FVbr
         ACTIVITY 0
         END
      END
      PRODUCT Vbr
  END
  INTERACTION PXR_transcription_GRcort 1.0 FAST 0.0
      SUBSTRATE GR_cort
         ACTIVITY 0
         END
      END
      SUBSTRATE PXR_gene
         ACTIVITY 0
         END
      END
      PRODUCT PXR_mRNA
  END
  INTERACTION CLmet_scaling 1.0 RESET 0.0
      SUBSTRATE fumic
         ACTIVITY 0
         END
      END
      SUBSTRATE HLM_CLint
         ACTIVITY 0
         END
      END
      SUBSTRATE FVli
         ACTIVITY 0
         END
      END
      SUBSTRATE MPPGL
         ACTIVITY 0
         END
      END
      SUBSTRATE BW
         ACTIVITY 0
         END
      END
      PRODUCT CLmet
  END
  INTERACTION Agu_to_Ali 1.0 FAST 0.0
      SUBSTRATE BP
         ACTIVITY 0
         END
      END
      SUBSTRATE Kpgu
         ACTIVITY 0
         END
      END
      SUBSTRATE Qgu
         ACTIVITY 0
         END
      END
      SUBSTRATE Vgu
         ACTIVITY 0
         END
      END
      SUBSTRATE Agu
         ACTIVITY 0
         END
      END
      PRODUCT Ali
      CONSUMED Agu
  END
  INTERACTION GR_cort_association 1.0 FAST 0.0
      SUBSTRATE GR
         ACTIVITY 0
         END
      END
      SUBSTRATE cortisol
         ACTIVITY 0
         END
      END
      PRODUCT GR_cort
      CONSUMED GR
      CONSUMED cortisol
  END
  INTERACTION PXR_cort_disassociation 1.0 FAST 0.0
      SUBSTRATE PXR_active
         ACTIVITY 0
         END
      END
      PRODUCT cortisol
      PRODUCT PXR
      CONSUMED PXR_active
  END
  INTERACTION PXR_transcription 1.0 FAST 0.0
      SUBSTRATE PXR_gene
         ACTIVITY 0
         END
      END
      PRODUCT PXR_mRNA
  END
  INTERACTION BW_times_FVbo 1.0 RESET 0.0
      SUBSTRATE BW
         ACTIVITY 0
         END
      END
      SUBSTRATE FVbo
         ACTIVITY 0
         END
      END
      PRODUCT Vbo
  END
  INTERACTION Aar_to_Abr 1.0 FAST 0.0
      SUBSTRATE Aar
         ACTIVITY 0
         END
      END
      SUBSTRATE Var
         ACTIVITY 0
         END
      END
      SUBSTRATE Qbr
         ACTIVITY 0
         END
      END
      PRODUCT Abr
      CONSUMED Aar
  END
  INTERACTION CYP3A4_transcription_PXRcort 1.0 FAST 0.0
      SUBSTRATE PXR_active
         ACTIVITY 0
         END
      END
      SUBSTRATE CYP3A4_gene
         ACTIVITY 0
         END
      END
      PRODUCT CYP3A4_mRNA
  END
  INTERACTION BW_times_Fve 1.0 RESET 0.0
      SUBSTRATE FVve
         ACTIVITY 0
         END
      END
      SUBSTRATE BW
         ACTIVITY 0
         END
      END
      PRODUCT Vve
  END
  INTERACTION PXR_ligand2_association 1.0 FAST 0.0
      SUBSTRATE PXR
         ACTIVITY 0
         END
      END
      SUBSTRATE ligand2
         ACTIVITY 0
         END
      END
      PRODUCT PXR_active
      CONSUMED PXR
      CONSUMED ligand2
  END
  INTERACTION BW_times_FVad 1.0 RESET 0.0
      SUBSTRATE FVad
         ACTIVITY 0
         END
      END
      SUBSTRATE BW
         ACTIVITY 0
         END
      END
      PRODUCT Vad
  END
  INTERACTION Asp_to_Ali 1.0 FAST 0.0
      SUBSTRATE BP
         ACTIVITY 0
         END
      END
      SUBSTRATE Kpsp
         ACTIVITY 0
         END
      END
      SUBSTRATE Qsp
         ACTIVITY 0
         END
      END
      SUBSTRATE Vsp
         ACTIVITY 0
         END
      END
      SUBSTRATE Asp
         ACTIVITY 0
         END
      END
      PRODUCT Ali
      CONSUMED Asp
  END
  INTERACTION cortisol_degradation_CYP3A4 1.0 FAST 0.0
      SUBSTRATE cortisol
         ACTIVITY 0
         END
      END
      SUBSTRATE CYP3A4
         ACTIVITY 0
         END
      END
      PRODUCT cortisol_deg
      CONSUMED cortisol
  END
  INTERACTION Ahe_to_Ave 1.0 FAST 0.0
      SUBSTRATE Kphe
         ACTIVITY 0
         END
      END
      SUBSTRATE BP
         ACTIVITY 0
         END
      END
      SUBSTRATE Ahe
         ACTIVITY 0
         END
      END
      SUBSTRATE Vhe
         ACTIVITY 0
         END
      END
      SUBSTRATE Qhe
         ACTIVITY 0
         END
      END
      PRODUCT Ave
      CONSUMED Ahe
  END
  INTERACTION BW_times_FVar 1.0 RESET 0.0
      SUBSTRATE BW
         ACTIVITY 0
         END
      END
      SUBSTRATE FVar
         ACTIVITY 0
         END
      END
      PRODUCT Var
  END
  INTERACTION Aad_to_Ave 1.0 FAST 0.0
      SUBSTRATE Aad
         ACTIVITY 0
         END
      END
      SUBSTRATE Vad
         ACTIVITY 0
         END
      END
      SUBSTRATE Qad
         ACTIVITY 0
         END
      END
      SUBSTRATE Kpad
         ACTIVITY 0
         END
      END
      SUBSTRATE BP
         ACTIVITY 0
         END
      END
      PRODUCT Ave
      CONSUMED Aad
  END
  INTERACTION cortisol_uptake 2.0 FAST 0.0
      SUBSTRATE cortisol_blood
         ACTIVITY 0
         END
      END
      PRODUCT cortisol
  END
  INTERACTION Aar_to_Amu 1.0 FAST 0.0
      SUBSTRATE Var
         ACTIVITY 0
         END
      END
      SUBSTRATE Aar
         ACTIVITY 0
         END
      END
      SUBSTRATE Qmu
         ACTIVITY 0
         END
      END
      PRODUCT Amu
      CONSUMED Aar
  END
  INTERACTION Aar_to_Agu 1.0 FAST 0.0
      SUBSTRATE Qgu
         ACTIVITY 0
         END
      END
      SUBSTRATE Aar
         ACTIVITY 0
         END
      END
      SUBSTRATE Var
         ACTIVITY 0
         END
      END
      PRODUCT Agu
      CONSUMED Aar
  END
  INTERACTION Abo_to_Ave 1.0 FAST 0.0
      SUBSTRATE Kpbo
         ACTIVITY 0
         END
      END
      SUBSTRATE Abo
         ACTIVITY 0
         END
      END
      SUBSTRATE Qbo
         ACTIVITY 0
         END
      END
      SUBSTRATE BP
         ACTIVITY 0
         END
      END
      SUBSTRATE Vbo
         ACTIVITY 0
         END
      END
      PRODUCT Ave
      CONSUMED Abo
  END
  INTERACTION CYP3A4_transcription 1.0 FAST 0.0
      SUBSTRATE CYP3A4_gene
         ACTIVITY 0
         END
      END
      PRODUCT CYP3A4_mRNA
  END
  INTERACTION GR_transcription 1.0 FAST 0.0
      SUBSTRATE GR_gene
         ACTIVITY 0
         END
      END
      PRODUCT GR_mRNA
  END
  INTERACTION Aar_to_Abo 1.0 FAST 0.0
      SUBSTRATE Var
         ACTIVITY 0
         END
      END
      SUBSTRATE Aar
         ACTIVITY 0
         END
      END
      SUBSTRATE Qbo
         ACTIVITY 0
         END
      END
      PRODUCT Abo
      CONSUMED Aar
  END
  INTERACTION BW_times_FVli 1.0 RESET 0.0
      SUBSTRATE FVli
         ACTIVITY 0
         END
      END
      SUBSTRATE BW
         ACTIVITY 0
         END
      END
      PRODUCT Vli
  END
  INTERACTION PXR_cort_degradation 1.0 FAST 0.0
      SUBSTRATE PXR_active
         ACTIVITY 0
         END
      END
      PRODUCT cortisol
      PRODUCT PXR_deg
      CONSUMED PXR_active
  END
  INTERACTION Are_to_Ave 1.0 FAST 0.0
      SUBSTRATE BP
         ACTIVITY 0
         END
      END
      SUBSTRATE Kpre
         ACTIVITY 0
         END
      END
      SUBSTRATE Vre
         ACTIVITY 0
         END
      END
      SUBSTRATE Are
         ACTIVITY 0
         END
      END
      SUBSTRATE Qre
         ACTIVITY 0
         END
      END
      PRODUCT Ave
      CONSUMED Are
  END
  INTERACTION PXR_degradation 1.0 FAST 0.0
      SUBSTRATE PXR
         ACTIVITY 0
         END
      END
      PRODUCT PXR_deg
      CONSUMED PXR
  END
  INTERACTION CYP3A4_degradation 1.0 FAST 0.0
      SUBSTRATE CYP3A4
         ACTIVITY 0
         END
      END
      PRODUCT CYP3A4_deg
      CONSUMED CYP3A4
  END
  INTERACTION Aar_to_Are 1.0 FAST 0.0
      SUBSTRATE Var
         ACTIVITY 0
         END
      END
      SUBSTRATE Aar
         ACTIVITY 0
         END
      END
      SUBSTRATE Qre
         ACTIVITY 0
         END
      END
      PRODUCT Are
      CONSUMED Aar
  END
  INTERACTION Amu_to_Ave 1.0 FAST 0.0
      SUBSTRATE Amu
         ACTIVITY 0
         END
      END
      SUBSTRATE BP
         ACTIVITY 0
         END
      END
      SUBSTRATE Qmu
         ACTIVITY 0
         END
      END
      SUBSTRATE Kpmu
         ACTIVITY 0
         END
      END
      SUBSTRATE Vmu
         ACTIVITY 0
         END
      END
      PRODUCT Ave
      CONSUMED Amu
  END
  INTERACTION clock 1.0 FAST 0.0
      SUBSTRATE clock
         ACTIVITY 0
         END
      END
      PRODUCT timer
  END
  INTERACTION dose 1.0 RESET 0.0
      SUBSTRATE timer1
         ACTIVITY 2
            0.0 0.0
            50.0 1.0
         END
      END
      PRODUCT_STOICHIOMETRY D 100
      PRODUCT_STOICHIOMETRY timer1 0.0
      PRODUCT_STOICHIOMETRY clock1 0.0
      CONSUMED timer1
  END
  INTERACTION Alu_to_Aar 1.0 FAST 0.0
      SUBSTRATE Qlu
         ACTIVITY 0
         END
      END
      SUBSTRATE Alu
         ACTIVITY 0
         END
      END
      SUBSTRATE BP
         ACTIVITY 0
         END
      END
      SUBSTRATE Kplu
         ACTIVITY 0
         END
      END
      SUBSTRATE Vlu
         ACTIVITY 0
         END
      END
      PRODUCT Aar
      CONSUMED Alu
  END
  INTERACTION liver_metabolism 1.0 FAST 0.0
      SUBSTRATE fup
         ACTIVITY 0
         END
      END
      SUBSTRATE CYP3A4
         ACTIVITY 0
         END
      END
      SUBSTRATE Vli
         ACTIVITY 0
         END
      END
      SUBSTRATE CLmet
         ACTIVITY 0
         END
      END
      SUBSTRATE Ali
         ACTIVITY 0
         END
      END
      PRODUCT_STOICHIOMETRY Atox 0.1
      CONSUMED Ali
  END
  INTERACTION PXR_ligand2_degradation 1.0 FAST 0.0
      SUBSTRATE PXR_active
         ACTIVITY 0
         END
      END
      PRODUCT PXR_deg
      PRODUCT ligand2
      CONSUMED PXR_active
  END
  INTERACTION BW_times_FVki 1.0 RESET 0.0
      SUBSTRATE FVki
         ACTIVITY 0
         END
      END
      SUBSTRATE BW
         ACTIVITY 0
         END
      END
      PRODUCT Vki
  END
  INTERACTION GR_translation 1.0 FAST 0.0
      SUBSTRATE GR_mRNA
         ACTIVITY 0
         END
      END
      PRODUCT GR
  END
  INTERACTION PXR_mRNA_degradation 1.0 FAST 0.0
      SUBSTRATE PXR_mRNA
         ACTIVITY 0
         END
      END
      PRODUCT PXR_mRNA_deg
      CONSUMED PXR_mRNA
  END
  INTERACTION BW_times_FVmu 1.0 RESET 0.0
      SUBSTRATE FVmu
         ACTIVITY 0
         END
      END
      SUBSTRATE BW
         ACTIVITY 0
         END
      END
      PRODUCT Vmu
  END
  INTERACTION GR_degradation 1.0 FAST 0.0
      SUBSTRATE GR
         ACTIVITY 0
         END
      END
      PRODUCT GR_deg
      CONSUMED GR
  END
  INTERACTION GR_cort_disassociation 1.0 FAST 0.0
      SUBSTRATE GR_cort
         ACTIVITY 0
         END
      END
      PRODUCT GR
      PRODUCT cortisol
      CONSUMED GR_cort
  END
  INTERACTION Renal_clearance 1.0 FAST 0.0
      SUBSTRATE CLrenal
         ACTIVITY 0
         END
      END
      SUBSTRATE Aki
         ACTIVITY 0
         END
      END
      CONSUMED Aki
  END
  INTERACTION PXR_cort_association 1.0 FAST 0.0
      SUBSTRATE cortisol
         ACTIVITY 0
         END
      END
      SUBSTRATE PXR
         ACTIVITY 0
         END
      END
      PRODUCT PXR_active
      CONSUMED cortisol
      CONSUMED PXR
  END
  INTERACTION Abr_to_Ave 1.0 FAST 0.0
      SUBSTRATE Kpbr
         ACTIVITY 0
         END
      END
      SUBSTRATE Abr
         ACTIVITY 0
         END
      END
      SUBSTRATE Vbr
         ACTIVITY 0
         END
      END
      SUBSTRATE BP
         ACTIVITY 0
         END
      END
      SUBSTRATE Qbr
         ACTIVITY 0
         END
      END
      PRODUCT Ave
      CONSUMED Abr
  END
  INTERACTION CYP3A4_translation 1.0 FAST 0.0
      SUBSTRATE CYP3A4_mRNA
         ACTIVITY 0
         END
      END
      PRODUCT CYP3A4
  END
  INTERACTION Aar_to_Asp 1.0 FAST 0.0
      SUBSTRATE Qsp
         ACTIVITY 0
         END
      END
      SUBSTRATE Aar
         ACTIVITY 0
         END
      END
      SUBSTRATE Var
         ACTIVITY 0
         END
      END
      PRODUCT Asp
      CONSUMED Aar
  END
  INTERACTION BW_times_FVlu 1.0 RESET 0.0
      SUBSTRATE FVlu
         ACTIVITY 0
         END
      END
      SUBSTRATE BW
         ACTIVITY 0
         END
      END
      PRODUCT Vlu
  END
  INTERACTION PXR_translation 1.0 FAST 0.0
      SUBSTRATE PXR_mRNA
         ACTIVITY 0
         END
      END
      PRODUCT PXR
  END
  INTERACTION Ali_to_Ave 1.0 FAST 0.0
      SUBSTRATE Vli
         ACTIVITY 0
         END
      END
      SUBSTRATE Qh
         ACTIVITY 0
         END
      END
      SUBSTRATE Ali
         ACTIVITY 0
         END
      END
      SUBSTRATE Kpli
         ACTIVITY 0
         END
      END
      SUBSTRATE BP
         ACTIVITY 0
         END
      END
      PRODUCT Ave
      CONSUMED Ali
  END
  INTERACTION Aar_to_Aad 1.0 FAST 0.0
      SUBSTRATE Qad
         ACTIVITY 0
         END
      END
      SUBSTRATE Var
         ACTIVITY 0
         END
      END
      SUBSTRATE Aar
         ACTIVITY 0
         END
      END
      PRODUCT Aad
      CONSUMED Aar
  END
  INTERACTION BW_times_FVre 1.0 RESET 0.0
      SUBSTRATE BW
         ACTIVITY 0
         END
      END
      SUBSTRATE FVre
         ACTIVITY 0
         END
      END
      PRODUCT Vre
  END
  INTERACTION Aar_to_Ask 1.0 FAST 0.0
      SUBSTRATE Qsk
         ACTIVITY 0
         END
      END
      SUBSTRATE Aar
         ACTIVITY 0
         END
      END
      SUBSTRATE Var
         ACTIVITY 0
         END
      END
      PRODUCT Ask
      CONSUMED Aar
  END
  INTERACTION PXR_ligand2_disassociation 1.0 FAST 0.0
      SUBSTRATE PXR_active
         ACTIVITY 0
         END
      END
      PRODUCT PXR
      PRODUCT ligand2
      CONSUMED PXR_active
  END
  INTERACTION GSH_conjugation 1.0 FAST 0.0
      SUBSTRATE fup
         ACTIVITY 0
         END
      END
      SUBSTRATE GSH
         ACTIVITY 0
         END
      END
      SUBSTRATE CLmet
         ACTIVITY 0
         END
      END
      SUBSTRATE Vli
         ACTIVITY 0
         END
      END
      SUBSTRATE Atox
         ACTIVITY 0
         END
      END
      CONSUMED Atox
  END
  INTERACTION BW_times_FVhe 1.0 RESET 0.0
      SUBSTRATE FVhe
         ACTIVITY 0
         END
      END
      SUBSTRATE BW
         ACTIVITY 0
         END
      END
      PRODUCT Vhe
  END
  INTERACTION Ask_to_Ave 1.0 FAST 0.0
      SUBSTRATE BP
         ACTIVITY 0
         END
      END
      SUBSTRATE Ask
         ACTIVITY 0
         END
      END
      SUBSTRATE Vsk
         ACTIVITY 0
         END
      END
      SUBSTRATE Kpsk
         ACTIVITY 0
         END
      END
      SUBSTRATE Qsk
         ACTIVITY 0
         END
      END
      PRODUCT Ave
      CONSUMED Ask
  END
  INTERACTION Aar_to_Aki 1.0 FAST 0.0
      SUBSTRATE Qki
         ACTIVITY 0
         END
      END
      SUBSTRATE Aar
         ACTIVITY 0
         END
      END
      SUBSTRATE Var
         ACTIVITY 0
         END
      END
      PRODUCT Aki
      CONSUMED Aar
  END
  INTERACTION BW_times_FVgu 1.0 RESET 0.0
      SUBSTRATE FVgu
         ACTIVITY 0
         END
      END
      SUBSTRATE BW
         ACTIVITY 0
         END
      END
      PRODUCT Vgu
  END
  INTERACTION Absorption 1.0 FAST 0.0
      SUBSTRATE Ka
         ACTIVITY 0
         END
      END
      SUBSTRATE F
         ACTIVITY 0
         END
      END
      SUBSTRATE D
         ACTIVITY 0
         END
      END
      PRODUCT Agu
      CONSUMED D
  END
  INTERACTION BW_times_FVsp 1.0 RESET 0.0
      SUBSTRATE FVsp
         ACTIVITY 0
         END
      END
      SUBSTRATE BW
         ACTIVITY 0
         END
      END
      PRODUCT Vsp
  END
  INTERACTION CYP3A4_mRNA_degradation 1.0 FAST 0.0
      SUBSTRATE CYP3A4_mRNA
         ACTIVITY 0
         END
      END
      PRODUCT CYP3A4_mRNA_deg
      CONSUMED CYP3A4_mRNA
  END
  INTERACTION Ave_to_Alu 1.0 FAST 0.0
      SUBSTRATE Vve
         ACTIVITY 0
         END
      END
      SUBSTRATE Ave
         ACTIVITY 0
         END
      END
      SUBSTRATE Qlu
         ACTIVITY 0
         END
      END
      PRODUCT Alu
      CONSUMED Ave
  END
  INTERACTION Aki_to_Ave 1.0 FAST 0.0
      SUBSTRATE CLrenal
         ACTIVITY 0
         END
      END
      SUBSTRATE Kpki
         ACTIVITY 0
         END
      END
      SUBSTRATE fup
         ACTIVITY 0
         END
      END
      SUBSTRATE Aki
         ACTIVITY 0
         END
      END
      SUBSTRATE Vki
         ACTIVITY 0
         END
      END
      SUBSTRATE Qki
         ACTIVITY 0
         END
      END
      SUBSTRATE BP
         ACTIVITY 0
         END
      END
      PRODUCT Ave
      CONSUMED Aki
  END
  INTERACTION GR_transcription_GRcort 1.0 FAST 0.0
      SUBSTRATE GR_gene
         ACTIVITY 0
         END
      END
      SUBSTRATE GR_cort
         ACTIVITY 0
         END
      END
      PRODUCT GR_mRNA
  END
  INTERACTION clock1 1.0 FAST 0.0
      SUBSTRATE clock1
         ACTIVITY 0
         END
      END
      PRODUCT timer1
  END
END

GSMN
   MODEL HepatoNet1_PIPES
   EXT_TAG _xt
   METABOLITE GSH HC00056_c
      ACTIVITY 13
         0.0 0.0
         0.001 0.001
         0.01 0.01
         0.02 0.02
         0.4 0.4
         0.5 0.5
         0.6 0.6
         0.7 0.7
         0.8 0.8
         0.84 0.84
         0.9 0.9
         0.95 0.95
         1.0 1.0
      END
   END
   ENZYME r0227 r0227
      ACTIVITY 2
         0.0 0.0 0.0
         1.0 -1.0 1.0
      END
   END
   ENZYME r0293 r0293
      ACTIVITY 2
         0.0 0.0 0.0
         1.0 -1.0 1.0
      END
   END
   ENZYME r0338 r0338
      ACTIVITY 2
         0.0 0.0 0.0
         1.0 -1.0 1.0
      END
   END
   ENZYME r0371 r0371
      ACTIVITY 2
         0.0 0.0 0.0
         1.0 -1.0 1.0
      END
   END
   ENZYME Atox r0227
      ACTIVITY 11
         0.0 0.0 1.0
         1.0 0.0 0.9
         2.0 0.0 0.8
         3.0 0.0 0.7
         5.0 0.0 0.6
         6.0 0.0 0.5
         12.0 0.0 0.4
         15.0 0.0 0.35
         20.0 0.0 0.29
         32.0 0.0 0.20
         100.0 0.0 0.0
      END
   END
END
