# Supplementary material for: Integration of Genome Scale Metabolic Networks and Gene Regulation of Metabolic Enzymes With Physiologically Based Pharmacokinetics
Source: CPT Pharmacometrics Syst Pharmacol. 2017 Sep 8;6(11):732–46. doi: 10.1002/psp4.12230 (PMC5702902; doi:10.1002/psp4.12230)
Supplement: Supplementary file 2 — Supporting Information [file PSP4-6-732-s002.zip › Multi_scale_model/PBPK_GSMN_NR.spept]

<?xml version="1.0" encoding="UTF-8"?>
<?xml-stylesheet type="text/xsl" href="/xsl/spped2svg.xsl"?>
<Snoopy version="2" revision="1.21">
  <netclass name="Extended Petri Net"/>
  <nodeclasses count="4">
    <nodeclass count="109" name="Place">
      <node id="12643572" net="1" logic="1">
        <attribute name="Name" id="12643573" net="1">
          <![CDATA[fup]]>
          <graphics count="3">
            <graphic xoff="-25.00" yoff="1.00" x="505.00" y="666.00" id="12643578" net="1" show="1" grparent="12643582" state="1" pen="0,0,0" brush="255,255,255"/>
            <graphic xoff="-21.00" yoff="-12.00" x="479.00" y="788.00" id="12648629" net="1" show="1" grparent="12648637" state="1" pen="0,0,0" brush="255,255,255"/>
            <graphic xoff="-15.00" yoff="20.00" x="485.00" y="1000.00" id="12657573" net="1" show="1" grparent="12657581" state="1" pen="0,0,0" brush="255,255,255"/>
          </graphics>
        </attribute>
        <attribute name="ID" id="12643574" net="1">
          <![CDATA[0]]>
          <graphics count="3">
            <graphic xoff="25.00" yoff="20.00" x="555.00" y="685.00" id="12643579" net="1" show="0" grparent="12643582" state="1" pen="0,0,0" brush="255,255,255"/>
            <graphic xoff="25.00" yoff="20.00" x="525.00" y="820.00" id="12648631" net="1" show="0" grparent="12648637" state="1" pen="0,0,0" brush="255,255,255"/>
            <graphic xoff="25.00" yoff="20.00" x="525.00" y="1000.00" id="12657575" net="1" show="0" grparent="12657581" state="1" pen="0,0,0" brush="255,255,255"/>
          </graphics>
        </attribute>
        <attribute name="Marking" id="12643575" net="1">
          <![CDATA[0]]>
          <graphics count="3">
            <graphic x="530.00" y="665.00" id="12643580" net="1" show="1" grparent="12643582" state="1" pen="0,0,0" brush="255,255,255"/>
            <graphic x="500.00" y="800.00" id="12648633" net="1" show="1" grparent="12648637" state="1" pen="0,0,0" brush="255,255,255"/>
            <graphic x="500.00" y="980.00" id="12657577" net="1" show="1" grparent="12657581" state="1" pen="0,0,0" brush="255,255,255"/>
          </graphics>
        </attribute>
        <attribute name="Logic" id="12643576" net="1">
          <![CDATA[1]]>
          <graphics count="0"/>
        </attribute>
        <attribute name="Comment" id="12643577" net="1">
          <![CDATA[]]>
          <graphics count="3">
            <graphic yoff="40.00" x="530.00" y="705.00" id="12643581" net="1" show="1" grparent="12643582" state="1" pen="0,0,0" brush="255,255,255"/>
            <graphic yoff="40.00" x="500.00" y="840.00" id="12648636" net="1" show="1" grparent="12648637" state="1" pen="0,0,0" brush="255,255,255"/>
            <graphic yoff="40.00" x="500.00" y="1020.00" id="12657580" net="1" show="1" grparent="12657581" state="1" pen="0,0,0" brush="255,255,255"/>
          </graphics>
        </attribute>
        <graphics count="3">
          <graphic x="530.00" y="665.00" id="12643582" net="1" show="1" w="20.00" h="20.00" state="4" pen="0,0,0" brush="255,255,255"/>
          <graphic x="500.00" y="800.00" id="12648637" net="1" show="1" w="20.00" h="20.00" state="4" pen="0,0,0" brush="255,255,255"/>
          <graphic x="500.00" y="980.00" id="12657581" net="1" show="1" w="20.00" h="20.00" state="4" pen="0,0,0" brush="255,255,255"/>
        </graphics>
      </node>
      <node id="12643583" net="1">
        <attribute name="Name" id="12643584" net="1">
          <![CDATA[MPPGL]]>
          <graphics count="1">
            <graphic xoff="-2.00" yoff="24.00" x="58.00" y="244.00" id="12643589" net="1" show="1" grparent="12643593" state="1" pen="0,0,0" brush="255,255,255"/>
          </graphics>
        </attribute>
        <attribute name="ID" id="12643585" net="1">
          <![CDATA[1]]>
          <graphics count="1">
            <graphic xoff="25.00" yoff="20.00" x="85.00" y="240.00" id="12643590" net="1" show="0" grparent="12643593" state="1" pen="0,0,0" brush="255,255,255"/>
          </graphics>
        </attribute>
        <attribute name="Marking" id="12643586" net="1">
          <![CDATA[0]]>
          <graphics count="1">
            <graphic x="60.00" y="220.00" id="12643591" net="1" show="1" grparent="12643593" state="1" pen="0,0,0" brush="255,255,255"/>
          </graphics>
        </attribute>
        <attribute name="Logic" id="12643587" net="1">
          <![CDATA[0]]>
          <graphics count="0"/>
        </attribute>
        <attribute name="Comment" id="12643588" net="1">
          <![CDATA[]]>
          <graphics count="1">
            <graphic yoff="40.00" x="60.00" y="260.00" id="12643592" net="1" show="1" grparent="12643593" state="1" pen="0,0,0" brush="255,255,255"/>
          </graphics>
        </attribute>
        <graphics count="1">
          <graphic x="60.00" y="220.00" id="12643593" net="1" show="1" w="20.00" h="20.00" state="1" pen="0,0,0" brush="255,255,255"/>
        </graphics>
      </node>
      <node id="12643594" net="1">
        <attribute name="Name" id="12643595" net="1">
          <![CDATA[fumic]]>
          <graphics count="1">
            <graphic xoff="7.00" yoff="20.00" x="67.00" y="185.00" id="12643600" net="1" show="1" grparent="12643604" state="1" pen="0,0,0" brush="255,255,255"/>
          </graphics>
        </attribute>
        <attribute name="ID" id="12643596" net="1">
          <![CDATA[2]]>
          <graphics count="1">
            <graphic xoff="25.00" yoff="20.00" x="85.00" y="185.00" id="12643601" net="1" show="0" grparent="12643604" state="1" pen="0,0,0" brush="255,255,255"/>
          </graphics>
        </attribute>
        <attribute name="Marking" id="12643597" net="1">
          <![CDATA[0]]>
          <graphics count="1">
            <graphic x="60.00" y="165.00" id="12643602" net="1" show="1" grparent="12643604" state="1" pen="0,0,0" brush="255,255,255"/>
          </graphics>
        </attribute>
        <attribute name="Logic" id="12643598" net="1">
          <![CDATA[0]]>
          <graphics count="0"/>
        </attribute>
        <attribute name="Comment" id="12643599" net="1">
          <![CDATA[]]>
          <graphics count="1">
            <graphic yoff="40.00" x="60.00" y="205.00" id="12643603" net="1" show="1" grparent="12643604" state="1" pen="0,0,0" brush="255,255,255"/>
          </graphics>
        </attribute>
        <graphics count="1">
          <graphic x="60.00" y="165.00" id="12643604" net="1" show="1" w="20.00" h="20.00" state="1" pen="0,0,0" brush="255,255,255"/>
        </graphics>
      </node>
      <node id="12643605" net="1">
        <attribute name="Name" id="12643606" net="1">
          <![CDATA[HLM_CLint]]>
          <graphics count="1">
            <graphic xoff="15.00" yoff="-24.00" x="110.00" y="96.00" id="12643611" net="1" show="1" grparent="12643615" state="1" pen="0,0,0" brush="255,255,255"/>
          </graphics>
        </attribute>
        <attribute name="ID" id="12643607" net="1">
          <![CDATA[3]]>
          <graphics count="1">
            <graphic xoff="25.00" yoff="20.00" x="120.00" y="140.00" id="12643612" net="1" show="0" grparent="12643615" state="1" pen="0,0,0" brush="255,255,255"/>
          </graphics>
        </attribute>
        <attribute name="Marking" id="12643608" net="1">
          <![CDATA[0]]>
          <graphics count="1">
            <graphic x="95.00" y="120.00" id="12643613" net="1" show="1" grparent="12643615" state="1" pen="0,0,0" brush="255,255,255"/>
          </graphics>
        </attribute>
        <attribute name="Logic" id="12643609" net="1">
          <![CDATA[0]]>
          <graphics count="0"/>
        </attribute>
        <attribute name="Comment" id="12643610" net="1">
          <![CDATA[]]>
          <graphics count="1">
            <graphic yoff="40.00" x="95.00" y="160.00" id="12643614" net="1" show="1" grparent="12643615" state="1" pen="0,0,0" brush="255,255,255"/>
          </graphics>
        </attribute>
        <graphics count="1">
          <graphic x="95.00" y="120.00" id="12643615" net="1" show="1" w="20.00" h="20.00" state="1" pen="0,0,0" brush="255,255,255"/>
        </graphics>
      </node>
      <node id="12643616" net="1" logic="1">
        <attribute name="Name" id="12643617" net="1">
          <![CDATA[CLmet]]>
          <graphics count="3">
            <graphic xoff="-4.00" yoff="20.00" x="471.00" y="735.00" id="12643622" net="1" show="1" grparent="12643626" state="1" pen="0,0,0" brush="255,255,255"/>
            <graphic xoff="25.00" yoff="20.00" x="185.00" y="195.00" id="12643627" net="1" show="1" grparent="12643631" state="1" pen="0,0,0" brush="255,255,255"/>
            <graphic xoff="25.00" yoff="20.00" x="495.00" y="845.00" id="12648658" net="1" show="1" grparent="12648666" state="1" pen="0,0,0" brush="255,255,255"/>
          </graphics>
        </attribute>
        <attribute name="ID" id="12643618" net="1">
          <![CDATA[4]]>
          <graphics count="3">
            <graphic xoff="25.00" yoff="20.00" x="500.00" y="735.00" id="12643623" net="1" show="0" grparent="12643626" state="1" pen="0,0,0" brush="255,255,255"/>
            <graphic xoff="25.00" yoff="20.00" x="185.00" y="195.00" id="12643628" net="1" show="0" grparent="12643631" state="1" pen="0,0,0" brush="255,255,255"/>
            <graphic xoff="25.00" yoff="20.00" x="495.00" y="845.00" id="12648660" net="1" show="0" grparent="12648666" state="1" pen="0,0,0" brush="255,255,255"/>
          </graphics>
        </attribute>
        <attribute name="Marking" id="12643619" net="1">
          <![CDATA[0]]>
          <graphics count="3">
            <graphic x="475.00" y="715.00" id="12643624" net="1" show="1" grparent="12643626" state="1" pen="0,0,0" brush="255,255,255"/>
            <graphic x="160.00" y="175.00" id="12643629" net="1" show="1" grparent="12643631" state="1" pen="0,0,0" brush="255,255,255"/>
            <graphic x="470.00" y="825.00" id="12648662" net="1" show="1" grparent="12648666" state="1" pen="0,0,0" brush="255,255,255"/>
          </graphics>
        </attribute>
        <attribute name="Logic" id="12643620" net="1">
          <![CDATA[1]]>
          <graphics count="0"/>
        </attribute>
        <attribute name="Comment" id="12643621" net="1">
          <![CDATA[]]>
          <graphics count="3">
            <graphic xoff="-5.00" yoff="210.00" x="470.00" y="925.00" id="12643625" net="1" show="1" grparent="12643626" state="1" pen="0,0,0" brush="255,255,255"/>
            <graphic yoff="40.00" x="160.00" y="215.00" id="12643630" net="1" show="1" grparent="12643631" state="1" pen="0,0,0" brush="255,255,255"/>
            <graphic yoff="40.00" x="470.00" y="865.00" id="12648665" net="1" show="1" grparent="12648666" state="1" pen="0,0,0" brush="255,255,255"/>
          </graphics>
        </attribute>
        <graphics count="3">
          <graphic x="475.00" y="715.00" id="12643626" net="1" show="1" w="20.00" h="20.00" state="4" pen="0,0,0" brush="255,255,255"/>
          <graphic x="160.00" y="175.00" id="12643631" net="1" show="1" w="20.00" h="20.00" state="1" pen="0,0,0" brush="255,255,255"/>
          <graphic x="470.00" y="825.00" id="12648666" net="1" show="1" w="20.00" h="20.00" state="4" pen="0,0,0" brush="255,255,255"/>
        </graphics>
      </node>
      <node id="12643632" net="1">
        <attribute name="Name" id="12643633" net="1">
          <![CDATA[Are]]>
          <graphics count="1">
            <graphic yoff="-1.00" x="655.00" y="1029.00" id="12643638" net="1" show="1" grparent="12643642" state="1" pen="0,0,0" brush="255,255,255"/>
          </graphics>
        </attribute>
        <attribute name="ID" id="12643634" net="1">
          <![CDATA[5]]>
          <graphics count="1">
            <graphic xoff="25.00" yoff="20.00" x="680.00" y="1050.00" id="12643639" net="1" show="0" grparent="12643642" state="1" pen="0,0,0" brush="255,255,255"/>
          </graphics>
        </attribute>
        <attribute name="Marking" id="12643635" net="1">
          <![CDATA[0]]>
          <graphics count="1">
            <graphic x="655.00" y="1030.00" id="12643640" net="1" show="1" grparent="12643642" state="1" pen="0,0,0" brush="255,255,255"/>
          </graphics>
        </attribute>
        <attribute name="Logic" id="12643636" net="1">
          <![CDATA[0]]>
          <graphics count="0"/>
        </attribute>
        <attribute name="Comment" id="12643637" net="1">
          <![CDATA[]]>
          <graphics count="1">
            <graphic yoff="40.00" x="655.00" y="1070.00" id="12643641" net="1" show="0" grparent="12643642" state="1" pen="0,0,0" brush="255,255,255"/>
          </graphics>
        </attribute>
        <graphics count="1">
          <graphic x="655.00" y="1030.00" id="12643642" net="1" show="1" w="60.00" h="60.00" state="1" pen="0,0,0" brush="255,255,255"/>
        </graphics>
      </node>
      <node id="12643643" net="1">
        <attribute name="Name" id="12643644" net="1">
          <![CDATA[FVgu]]>
          <graphics count="1">
            <graphic xoff="38.00" yoff="-1.00" x="178.00" y="699.00" id="12643649" net="1" show="1" grparent="12643653" state="1" pen="0,0,0" brush="255,255,255"/>
          </graphics>
        </attribute>
        <attribute name="ID" id="12643645" net="1">
          <![CDATA[6]]>
          <graphics count="1">
            <graphic xoff="25.00" yoff="20.00" x="165.00" y="720.00" id="12643650" net="1" show="0" grparent="12643653" state="1" pen="0,0,0" brush="255,255,255"/>
          </graphics>
        </attribute>
        <attribute name="Marking" id="12643646" net="1">
          <![CDATA[0]]>
          <graphics count="1">
            <graphic x="140.00" y="700.00" id="12643651" net="1" show="1" grparent="12643653" state="1" pen="0,0,0" brush="255,255,255"/>
          </graphics>
        </attribute>
        <attribute name="Logic" id="12643647" net="1">
          <![CDATA[0]]>
          <graphics count="0"/>
        </attribute>
        <attribute name="Comment" id="12643648" net="1">
          <![CDATA[]]>
          <graphics count="1">
            <graphic yoff="40.00" x="140.00" y="740.00" id="12643652" net="1" show="1" grparent="12643653" state="1" pen="0,0,0" brush="255,255,255"/>
          </graphics>
        </attribute>
        <graphics count="1">
          <graphic x="140.00" y="700.00" id="12643653" net="1" show="1" w="20.00" h="20.00" state="1" pen="0,0,0" brush="255,255,255"/>
        </graphics>
      </node>
      <node id="12643654" net="5" logic="1">
        <attribute name="Name" id="12643655" net="1">
          <![CDATA[Vgu]]>
          <graphics count="2">
            <graphic xoff="35.00" yoff="4.00" x="215.00" y="744.00" id="12643660" net="1" show="1" grparent="12643664" state="1" pen="0,0,0" brush="255,255,255"/>
            <graphic yoff="-19.00" x="695.00" y="551.00" id="12644368" net="5" show="1" grparent="12644372" state="1" pen="0,0,0" brush="255,255,255"/>
          </graphics>
        </attribute>
        <attribute name="ID" id="12643656" net="1">
          <![CDATA[7]]>
          <graphics count="2">
            <graphic xoff="25.00" yoff="20.00" x="205.00" y="760.00" id="12643661" net="1" show="0" grparent="12643664" state="1" pen="0,0,0" brush="255,255,255"/>
            <graphic xoff="25.00" yoff="20.00" x="720.00" y="590.00" id="12644369" net="5" show="0" grparent="12644372" state="1" pen="0,0,0" brush="255,255,255"/>
          </graphics>
        </attribute>
        <attribute name="Marking" id="12643657" net="1">
          <![CDATA[0]]>
          <graphics count="2">
            <graphic x="180.00" y="740.00" id="12643662" net="1" show="1" grparent="12643664" state="1" pen="0,0,0" brush="255,255,255"/>
            <graphic x="695.00" y="570.00" id="12644370" net="5" show="1" grparent="12644372" state="1" pen="0,0,0" brush="255,255,255"/>
          </graphics>
        </attribute>
        <attribute name="Logic" id="12643658" net="1">
          <![CDATA[1]]>
          <graphics count="0"/>
        </attribute>
        <attribute name="Comment" id="12643659" net="1">
          <![CDATA[]]>
          <graphics count="2">
            <graphic yoff="40.00" x="180.00" y="780.00" id="12643663" net="1" show="1" grparent="12643664" state="1" pen="0,0,0" brush="255,255,255"/>
            <graphic yoff="40.00" x="695.00" y="610.00" id="12644371" net="5" show="1" grparent="12644372" state="1" pen="0,0,0" brush="255,255,255"/>
          </graphics>
        </attribute>
        <graphics count="2">
          <graphic x="180.00" y="740.00" id="12643664" net="1" show="1" w="20.00" h="20.00" state="1" pen="0,0,0" brush="255,255,255"/>
          <graphic x="695.00" y="570.00" id="12644372" net="5" show="1" w="20.00" h="20.00" state="4" pen="0,0,0" brush="255,255,255"/>
        </graphics>
      </node>
      <node id="12643665" net="5" logic="1">
        <attribute name="Name" id="12643666" net="1">
          <![CDATA[Qgu]]>
          <graphics count="2">
            <graphic xoff="-6.00" yoff="13.00" x="1004.00" y="558.00" id="12643671" net="1" show="1" grparent="12643675" state="1" pen="0,0,0" brush="255,255,255"/>
            <graphic xoff="-25.00" yoff="-5.00" x="670.00" y="590.00" id="12644373" net="5" show="1" grparent="12644377" state="1" pen="0,0,0" brush="255,255,255"/>
          </graphics>
        </attribute>
        <attribute name="ID" id="12643667" net="1">
          <![CDATA[8]]>
          <graphics count="2">
            <graphic xoff="25.00" yoff="20.00" x="1035.00" y="565.00" id="12643672" net="1" show="0" grparent="12643675" state="1" pen="0,0,0" brush="255,255,255"/>
            <graphic xoff="25.00" yoff="20.00" x="720.00" y="615.00" id="12644374" net="5" show="0" grparent="12644377" state="1" pen="0,0,0" brush="255,255,255"/>
          </graphics>
        </attribute>
        <attribute name="Marking" id="12643668" net="1">
          <![CDATA[0]]>
          <graphics count="2">
            <graphic x="1010.00" y="545.00" id="12643673" net="1" show="1" grparent="12643675" state="1" pen="0,0,0" brush="255,255,255"/>
            <graphic x="695.00" y="595.00" id="12644375" net="5" show="1" grparent="12644377" state="1" pen="0,0,0" brush="255,255,255"/>
          </graphics>
        </attribute>
        <attribute name="Logic" id="12643669" net="1">
          <![CDATA[1]]>
          <graphics count="0"/>
        </attribute>
        <attribute name="Comment" id="12643670" net="1">
          <![CDATA[]]>
          <graphics count="2">
            <graphic yoff="40.00" x="1010.00" y="585.00" id="12643674" net="1" show="1" grparent="12643675" state="1" pen="0,0,0" brush="255,255,255"/>
            <graphic yoff="40.00" x="695.00" y="635.00" id="12644376" net="5" show="1" grparent="12644377" state="1" pen="0,0,0" brush="255,255,255"/>
          </graphics>
        </attribute>
        <graphics count="2">
          <graphic x="1010.00" y="545.00" id="12643675" net="1" show="1" w="20.00" h="20.00" state="4" pen="0,0,0" brush="255,255,255"/>
          <graphic x="695.00" y="595.00" id="12644377" net="5" show="1" w="20.00" h="20.00" state="4" pen="0,0,0" brush="255,255,255"/>
        </graphics>
      </node>
      <node id="12643676" net="1">
        <attribute name="Name" id="12643677" net="1">
          <![CDATA[F]]>
          <graphics count="1">
            <graphic xoff="19.00" yoff="11.00" x="904.00" y="546.00" id="12643682" net="1" show="1" grparent="12643686" state="1" pen="0,0,0" brush="255,255,255"/>
          </graphics>
        </attribute>
        <attribute name="ID" id="12643678" net="1">
          <![CDATA[9]]>
          <graphics count="1">
            <graphic xoff="25.00" yoff="20.00" x="910.00" y="555.00" id="12643683" net="1" show="0" grparent="12643686" state="1" pen="0,0,0" brush="255,255,255"/>
          </graphics>
        </attribute>
        <attribute name="Marking" id="12643679" net="1">
          <![CDATA[0]]>
          <graphics count="1">
            <graphic x="885.00" y="535.00" id="12643684" net="1" show="1" grparent="12643686" state="1" pen="0,0,0" brush="255,255,255"/>
          </graphics>
        </attribute>
        <attribute name="Logic" id="12643680" net="1">
          <![CDATA[0]]>
          <graphics count="0"/>
        </attribute>
        <attribute name="Comment" id="12643681" net="1">
          <![CDATA[]]>
          <graphics count="1">
            <graphic yoff="40.00" x="885.00" y="575.00" id="12643685" net="1" show="1" grparent="12643686" state="1" pen="0,0,0" brush="255,255,255"/>
          </graphics>
        </attribute>
        <graphics count="1">
          <graphic x="885.00" y="535.00" id="12643686" net="1" show="1" w="20.00" h="20.00" state="1" pen="0,0,0" brush="255,255,255"/>
        </graphics>
      </node>
      <node id="12643687" net="1">
        <attribute name="Name" id="12643688" net="1">
          <![CDATA[Ka]]>
          <graphics count="1">
            <graphic xoff="-20.00" yoff="-1.00" x="825.00" y="539.00" id="12643693" net="1" show="1" grparent="12643697" state="1" pen="0,0,0" brush="255,255,255"/>
          </graphics>
        </attribute>
        <attribute name="ID" id="12643689" net="1">
          <![CDATA[10]]>
          <graphics count="1">
            <graphic xoff="25.00" yoff="20.00" x="870.00" y="560.00" id="12643694" net="1" show="0" grparent="12643697" state="1" pen="0,0,0" brush="255,255,255"/>
          </graphics>
        </attribute>
        <attribute name="Marking" id="12643690" net="1">
          <![CDATA[0]]>
          <graphics count="1">
            <graphic x="845.00" y="540.00" id="12643695" net="1" show="1" grparent="12643697" state="1" pen="0,0,0" brush="255,255,255"/>
          </graphics>
        </attribute>
        <attribute name="Logic" id="12643691" net="1">
          <![CDATA[0]]>
          <graphics count="0"/>
        </attribute>
        <attribute name="Comment" id="12643692" net="1">
          <![CDATA[]]>
          <graphics count="1">
            <graphic yoff="40.00" x="845.00" y="580.00" id="12643696" net="1" show="1" grparent="12643697" state="1" pen="0,0,0" brush="255,255,255"/>
          </graphics>
        </attribute>
        <graphics count="1">
          <graphic x="845.00" y="540.00" id="12643697" net="1" show="1" w="20.00" h="20.00" state="1" pen="0,0,0" brush="255,255,255"/>
        </graphics>
      </node>
      <node id="12643698" net="1">
        <attribute name="Name" id="12643699" net="1">
          <![CDATA[D]]>
          <graphics count="2">
            <graphic xoff="-9.00" yoff="12.00" x="816.00" y="587.00" id="12643704" net="1" show="1" grparent="12643708" state="1" pen="0,0,0" brush="255,255,255"/>
            <graphic xoff="-17.00" yoff="4.00" x="808.00" y="579.00" id="12646452" net="9" show="1" grparent="12646451" state="1" pen="0,0,0" brush="255,255,255"/>
          </graphics>
        </attribute>
        <attribute name="ID" id="12643700" net="1">
          <![CDATA[11]]>
          <graphics count="2">
            <graphic xoff="25.00" yoff="20.00" x="850.00" y="595.00" id="12643705" net="1" show="0" grparent="12643708" state="1" pen="0,0,0" brush="255,255,255"/>
            <graphic xoff="25.00" yoff="20.00" x="850.00" y="595.00" id="12646453" net="9" show="0" grparent="12646451" state="1" pen="0,0,0" brush="255,255,255"/>
          </graphics>
        </attribute>
        <attribute name="Marking" id="12643701" net="1">
          <![CDATA[0]]>
          <graphics count="2">
            <graphic x="825.00" y="575.00" id="12643706" net="1" show="1" grparent="12643708" state="1" pen="0,0,0" brush="255,255,255"/>
            <graphic x="825.00" y="575.00" id="12646454" net="9" show="1" grparent="12646451" state="1" pen="0,0,0" brush="255,255,255"/>
          </graphics>
        </attribute>
        <attribute name="Logic" id="12643702" net="1">
          <![CDATA[0]]>
          <graphics count="0"/>
        </attribute>
        <attribute name="Comment" id="12643703" net="1">
          <![CDATA[]]>
          <graphics count="2">
            <graphic yoff="40.00" x="825.00" y="615.00" id="12643707" net="1" show="1" grparent="12643708" state="1" pen="0,0,0" brush="255,255,255"/>
            <graphic yoff="40.00" x="825.00" y="615.00" id="12646455" net="9" show="1" grparent="12646451" state="1" pen="0,0,0" brush="255,255,255"/>
          </graphics>
        </attribute>
        <graphics count="2">
          <graphic x="825.00" y="575.00" id="12643708" net="1" show="1" w="20.00" h="20.00" state="4" pen="0,0,0" brush="255,255,255"/>
          <graphic x="825.00" y="575.00" id="12646451" net="9" show="1" w="20.00" h="20.00" state="8" pen="0,0,0" brush="255,255,255"/>
        </graphics>
      </node>
      <node id="12643709" net="6" logic="1">
        <attribute name="Name" id="12643710" net="1">
          <![CDATA[Vli]]>
          <graphics count="4">
            <graphic xoff="4.00" yoff="18.00" x="529.00" y="738.00" id="12643716" net="1" show="1" grparent="12643715" state="1" pen="0,0,0" brush="255,255,255"/>
            <graphic xoff="41.00" x="221.00" y="800.00" id="12643720" net="1" show="1" grparent="12643724" state="1" pen="0,0,0" brush="255,255,255"/>
            <graphic xoff="19.00" yoff="17.00" x="579.00" y="602.00" id="12644279" net="6" show="1" grparent="12644283" state="1" pen="0,0,0" brush="255,255,255"/>
            <graphic xoff="30.00" yoff="-2.00" x="520.00" y="873.00" id="12648675" net="1" show="1" grparent="12648683" state="1" pen="0,0,0" brush="255,255,255"/>
          </graphics>
        </attribute>
        <attribute name="ID" id="12643711" net="1">
          <![CDATA[12]]>
          <graphics count="4">
            <graphic xoff="25.00" yoff="-75.00" x="550.00" y="645.00" id="12643717" net="1" show="0" grparent="12643715" state="1" pen="0,0,0" brush="255,255,255"/>
            <graphic xoff="25.00" yoff="20.00" x="205.00" y="820.00" id="12643721" net="1" show="0" grparent="12643724" state="1" pen="0,0,0" brush="255,255,255"/>
            <graphic xoff="25.00" yoff="20.00" x="585.00" y="605.00" id="12644280" net="6" show="0" grparent="12644283" state="1" pen="0,0,0" brush="255,255,255"/>
            <graphic xoff="25.00" yoff="20.00" x="515.00" y="895.00" id="12648677" net="1" show="0" grparent="12648683" state="1" pen="0,0,0" brush="255,255,255"/>
          </graphics>
        </attribute>
        <attribute name="Marking" id="12643712" net="1">
          <![CDATA[0]]>
          <graphics count="4">
            <graphic yoff="-95.00" x="525.00" y="625.00" id="12643718" net="1" show="1" grparent="12643715" state="1" pen="0,0,0" brush="255,255,255"/>
            <graphic x="180.00" y="800.00" id="12643722" net="1" show="1" grparent="12643724" state="1" pen="0,0,0" brush="255,255,255"/>
            <graphic x="560.00" y="585.00" id="12644281" net="6" show="1" grparent="12644283" state="1" pen="0,0,0" brush="255,255,255"/>
            <graphic x="490.00" y="875.00" id="12648679" net="1" show="1" grparent="12648683" state="1" pen="0,0,0" brush="255,255,255"/>
          </graphics>
        </attribute>
        <attribute name="Logic" id="12643713" net="1">
          <![CDATA[1]]>
          <graphics count="0"/>
        </attribute>
        <attribute name="Comment" id="12643714" net="1">
          <![CDATA[]]>
          <graphics count="4">
            <graphic yoff="-25.00" x="525.00" y="695.00" id="12643719" net="1" show="1" grparent="12643715" state="1" pen="0,0,0" brush="255,255,255"/>
            <graphic yoff="40.00" x="180.00" y="840.00" id="12643723" net="1" show="1" grparent="12643724" state="1" pen="0,0,0" brush="255,255,255"/>
            <graphic yoff="40.00" x="560.00" y="625.00" id="12644282" net="6" show="1" grparent="12644283" state="1" pen="0,0,0" brush="255,255,255"/>
            <graphic yoff="40.00" x="490.00" y="915.00" id="12648682" net="1" show="1" grparent="12648683" state="1" pen="0,0,0" brush="255,255,255"/>
          </graphics>
        </attribute>
        <graphics count="4">
          <graphic x="525.00" y="720.00" id="12643715" net="1" show="1" w="20.00" h="20.00" state="4" pen="0,0,0" brush="255,255,255"/>
          <graphic x="180.00" y="800.00" id="12643724" net="1" show="1" w="20.00" h="20.00" state="1" pen="0,0,0" brush="255,255,255"/>
          <graphic x="560.00" y="585.00" id="12644283" net="6" show="1" w="20.00" h="20.00" state="1" pen="0,0,0" brush="255,255,255"/>
          <graphic x="490.00" y="875.00" id="12648683" net="1" show="1" w="20.00" h="20.00" state="4" pen="0,0,0" brush="255,255,255"/>
        </graphics>
      </node>
      <node id="12643725" net="1" logic="1">
        <attribute name="Name" id="12643726" net="1">
          <![CDATA[FVli]]>
          <graphics count="2">
            <graphic xoff="25.00" yoff="20.00" x="170.00" y="145.00" id="12643731" net="1" show="1" grparent="12643735" state="1" pen="0,0,0" brush="255,255,255"/>
            <graphic xoff="32.00" yoff="3.00" x="172.00" y="763.00" id="12643736" net="1" show="1" grparent="12643740" state="1" pen="0,0,0" brush="255,255,255"/>
          </graphics>
        </attribute>
        <attribute name="ID" id="12643727" net="1">
          <![CDATA[13]]>
          <graphics count="2">
            <graphic xoff="25.00" yoff="20.00" x="170.00" y="145.00" id="12643732" net="1" show="0" grparent="12643735" state="1" pen="0,0,0" brush="255,255,255"/>
            <graphic xoff="25.00" yoff="20.00" x="165.00" y="780.00" id="12643737" net="1" show="0" grparent="12643740" state="1" pen="0,0,0" brush="255,255,255"/>
          </graphics>
        </attribute>
        <attribute name="Marking" id="12643728" net="1">
          <![CDATA[0]]>
          <graphics count="2">
            <graphic x="145.00" y="125.00" id="12643733" net="1" show="1" grparent="12643735" state="1" pen="0,0,0" brush="255,255,255"/>
            <graphic x="140.00" y="760.00" id="12643738" net="1" show="1" grparent="12643740" state="1" pen="0,0,0" brush="255,255,255"/>
          </graphics>
        </attribute>
        <attribute name="Logic" id="12643729" net="1">
          <![CDATA[1]]>
          <graphics count="0"/>
        </attribute>
        <attribute name="Comment" id="12643730" net="1">
          <![CDATA[]]>
          <graphics count="2">
            <graphic yoff="40.00" x="145.00" y="165.00" id="12643734" net="1" show="1" grparent="12643735" state="1" pen="0,0,0" brush="255,255,255"/>
            <graphic yoff="40.00" x="140.00" y="800.00" id="12643739" net="1" show="1" grparent="12643740" state="1" pen="0,0,0" brush="255,255,255"/>
          </graphics>
        </attribute>
        <graphics count="2">
          <graphic x="145.00" y="125.00" id="12643735" net="1" show="1" w="20.00" h="20.00" state="1" pen="0,0,0" brush="255,255,255"/>
          <graphic x="140.00" y="760.00" id="12643740" net="1" show="1" w="20.00" h="20.00" state="1" pen="0,0,0" brush="255,255,255"/>
        </graphics>
      </node>
      <node id="12643741" net="1">
        <attribute name="Name" id="12643742" net="1">
          <![CDATA[FVlu]]>
          <graphics count="1">
            <graphic xoff="31.00" x="171.00" y="320.00" id="12643747" net="1" show="1" grparent="12643751" state="1" pen="0,0,0" brush="255,255,255"/>
          </graphics>
        </attribute>
        <attribute name="ID" id="12643743" net="1">
          <![CDATA[14]]>
          <graphics count="1">
            <graphic xoff="25.00" yoff="20.00" x="165.00" y="340.00" id="12643748" net="1" show="0" grparent="12643751" state="1" pen="0,0,0" brush="255,255,255"/>
          </graphics>
        </attribute>
        <attribute name="Marking" id="12643744" net="1">
          <![CDATA[0]]>
          <graphics count="1">
            <graphic x="140.00" y="320.00" id="12643749" net="1" show="1" grparent="12643751" state="1" pen="0,0,0" brush="255,255,255"/>
          </graphics>
        </attribute>
        <attribute name="Logic" id="12643745" net="1">
          <![CDATA[0]]>
          <graphics count="0"/>
        </attribute>
        <attribute name="Comment" id="12643746" net="1">
          <![CDATA[]]>
          <graphics count="1">
            <graphic yoff="40.00" x="140.00" y="360.00" id="12643750" net="1" show="1" grparent="12643751" state="1" pen="0,0,0" brush="255,255,255"/>
          </graphics>
        </attribute>
        <graphics count="1">
          <graphic x="140.00" y="320.00" id="12643751" net="1" show="1" w="20.00" h="20.00" state="1" pen="0,0,0" brush="255,255,255"/>
        </graphics>
      </node>
      <node id="12643752" net="1">
        <attribute name="Name" id="12643753" net="1">
          <![CDATA[Kplu]]>
          <graphics count="1">
            <graphic xoff="43.00" yoff="-1.00" x="863.00" y="59.00" id="12643758" net="1" show="1" grparent="12643762" state="1" pen="0,0,0" brush="255,255,255"/>
          </graphics>
        </attribute>
        <attribute name="ID" id="12643754" net="1">
          <![CDATA[15]]>
          <graphics count="1">
            <graphic xoff="25.00" yoff="20.00" x="845.00" y="80.00" id="12643759" net="1" show="0" grparent="12643762" state="1" pen="0,0,0" brush="255,255,255"/>
          </graphics>
        </attribute>
        <attribute name="Marking" id="12643755" net="1">
          <![CDATA[0]]>
          <graphics count="1">
            <graphic x="820.00" y="60.00" id="12643760" net="1" show="1" grparent="12643762" state="1" pen="0,0,0" brush="255,255,255"/>
          </graphics>
        </attribute>
        <attribute name="Logic" id="12643756" net="1">
          <![CDATA[0]]>
          <graphics count="0"/>
        </attribute>
        <attribute name="Comment" id="12643757" net="1">
          <![CDATA[]]>
          <graphics count="1">
            <graphic yoff="40.00" x="820.00" y="100.00" id="12643761" net="1" show="1" grparent="12643762" state="1" pen="0,0,0" brush="255,255,255"/>
          </graphics>
        </attribute>
        <graphics count="1">
          <graphic x="820.00" y="60.00" id="12643762" net="1" show="1" w="20.00" h="20.00" state="1" pen="0,0,0" brush="255,255,255"/>
        </graphics>
      </node>
      <node id="12643763" net="1" logic="1">
        <attribute name="Name" id="12643764" net="1">
          <![CDATA[Qlu]]>
          <graphics count="2">
            <graphic xoff="3.00" yoff="22.00" x="508.00" y="62.00" id="12643769" net="1" show="1" grparent="12643773" state="1" pen="0,0,0" brush="255,255,255"/>
            <graphic xoff="-12.00" yoff="17.00" x="708.00" y="57.00" id="12643774" net="1" show="1" grparent="12643778" state="1" pen="0,0,0" brush="255,255,255"/>
          </graphics>
        </attribute>
        <attribute name="ID" id="12643765" net="1">
          <![CDATA[16]]>
          <graphics count="2">
            <graphic xoff="25.00" yoff="20.00" x="530.00" y="60.00" id="12643770" net="1" show="0" grparent="12643773" state="1" pen="0,0,0" brush="255,255,255"/>
            <graphic xoff="25.00" yoff="20.00" x="745.00" y="60.00" id="12643775" net="1" show="0" grparent="12643778" state="1" pen="0,0,0" brush="255,255,255"/>
          </graphics>
        </attribute>
        <attribute name="Marking" id="12643766" net="1">
          <![CDATA[0]]>
          <graphics count="2">
            <graphic x="505.00" y="40.00" id="12643771" net="1" show="1" grparent="12643773" state="1" pen="0,0,0" brush="255,255,255"/>
            <graphic x="720.00" y="40.00" id="12643776" net="1" show="1" grparent="12643778" state="1" pen="0,0,0" brush="255,255,255"/>
          </graphics>
        </attribute>
        <attribute name="Logic" id="12643767" net="1">
          <![CDATA[1]]>
          <graphics count="0"/>
        </attribute>
        <attribute name="Comment" id="12643768" net="1">
          <![CDATA[]]>
          <graphics count="2">
            <graphic yoff="40.00" x="505.00" y="80.00" id="12643772" net="1" show="1" grparent="12643773" state="1" pen="0,0,0" brush="255,255,255"/>
            <graphic yoff="40.00" x="720.00" y="80.00" id="12643777" net="1" show="1" grparent="12643778" state="1" pen="0,0,0" brush="255,255,255"/>
          </graphics>
        </attribute>
        <graphics count="2">
          <graphic x="505.00" y="40.00" id="12643773" net="1" show="1" w="20.00" h="20.00" state="1" pen="0,0,0" brush="255,255,255"/>
          <graphic x="720.00" y="40.00" id="12643778" net="1" show="1" w="20.00" h="20.00" state="1" pen="0,0,0" brush="255,255,255"/>
        </graphics>
      </node>
      <node id="12643779" net="1" logic="1">
        <attribute name="Name" id="12643780" net="1">
          <![CDATA[Vlu]]>
          <graphics count="2">
            <graphic xoff="29.00" yoff="4.00" x="209.00" y="364.00" id="12643785" net="1" show="1" grparent="12643789" state="1" pen="0,0,0" brush="255,255,255"/>
            <graphic xoff="25.00" yoff="2.00" x="785.00" y="42.00" id="12643790" net="1" show="1" grparent="12643794" state="1" pen="0,0,0" brush="255,255,255"/>
          </graphics>
        </attribute>
        <attribute name="ID" id="12643781" net="1">
          <![CDATA[17]]>
          <graphics count="2">
            <graphic xoff="25.00" yoff="20.00" x="205.00" y="380.00" id="12643786" net="1" show="0" grparent="12643789" state="1" pen="0,0,0" brush="255,255,255"/>
            <graphic xoff="25.00" yoff="20.00" x="785.00" y="60.00" id="12643791" net="1" show="0" grparent="12643794" state="1" pen="0,0,0" brush="255,255,255"/>
          </graphics>
        </attribute>
        <attribute name="Marking" id="12643782" net="1">
          <![CDATA[0]]>
          <graphics count="2">
            <graphic x="180.00" y="360.00" id="12643787" net="1" show="1" grparent="12643789" state="1" pen="0,0,0" brush="255,255,255"/>
            <graphic x="760.00" y="40.00" id="12643792" net="1" show="1" grparent="12643794" state="1" pen="0,0,0" brush="255,255,255"/>
          </graphics>
        </attribute>
        <attribute name="Logic" id="12643783" net="1">
          <![CDATA[1]]>
          <graphics count="0"/>
        </attribute>
        <attribute name="Comment" id="12643784" net="1">
          <![CDATA[]]>
          <graphics count="2">
            <graphic xoff="5.00" yoff="25.00" x="185.00" y="385.00" id="12643788" net="1" show="1" grparent="12643789" state="1" pen="0,0,0" brush="255,255,255"/>
            <graphic yoff="40.00" x="760.00" y="80.00" id="12643793" net="1" show="1" grparent="12643794" state="1" pen="0,0,0" brush="255,255,255"/>
          </graphics>
        </attribute>
        <graphics count="2">
          <graphic x="180.00" y="360.00" id="12643789" net="1" show="1" w="14.00" h="18.20" state="1" pen="0,0,0" brush="255,255,255"/>
          <graphic x="760.00" y="40.00" id="12643794" net="1" show="1" w="20.00" h="20.00" state="1" pen="0,0,0" brush="255,255,255"/>
        </graphics>
      </node>
      <node id="12643795" net="5" logic="1">
        <attribute name="Name" id="12643796" net="1">
          <![CDATA[BP]]>
          <graphics count="12">
            <graphic xoff="23.00" yoff="2.00" x="843.00" y="36.00" id="12643801" net="1" show="1" grparent="12643805" state="1" pen="0,0,0" brush="255,255,255"/>
            <graphic xoff="18.00" yoff="2.00" x="538.00" y="302.00" id="12643806" net="1" show="1" grparent="12643810" state="1" pen="0,0,0" brush="255,255,255"/>
            <graphic xoff="15.00" yoff="20.00" x="535.00" y="670.00" id="12644284" net="6" show="1" grparent="12644288" state="1" pen="0,0,0" brush="255,255,255"/>
            <graphic xoff="25.00" yoff="20.00" x="785.00" y="580.00" id="12644378" net="5" show="1" grparent="12644382" state="1" pen="0,0,0" brush="255,255,255"/>
            <graphic xoff="22.00" yoff="-16.00" x="582.00" y="104.00" id="12653052" net="1" show="1" grparent="12653060" state="1" pen="0,0,0" brush="255,255,255"/>
            <graphic xoff="17.00" yoff="-9.00" x="577.00" y="231.00" id="12655034" net="1" show="1" grparent="12655042" state="1" pen="0,0,0" brush="255,255,255"/>
            <graphic xoff="25.00" yoff="-8.00" x="585.00" y="172.00" id="12655475" net="1" show="1" grparent="12655483" state="1" pen="0,0,0" brush="255,255,255"/>
            <graphic xoff="23.00" yoff="-12.00" x="603.00" y="368.00" id="12655850" net="1" show="1" grparent="12655858" state="1" pen="0,0,0" brush="255,255,255"/>
            <graphic xoff="24.00" x="604.00" y="440.00" id="12656097" net="1" show="1" grparent="12656105" state="1" pen="0,0,0" brush="255,255,255"/>
            <graphic xoff="25.00" yoff="20.00" x="805.00" y="820.00" id="12656452" net="1" show="1" grparent="12656460" state="1" pen="0,0,0" brush="255,255,255"/>
            <graphic xoff="25.00" yoff="20.00" x="585.00" y="1080.00" id="12656749" net="1" show="1" grparent="12656757" state="1" pen="0,0,0" brush="255,255,255"/>
            <graphic xoff="25.00" yoff="1.00" x="625.00" y="901.00" id="12657276" net="1" show="1" grparent="12657284" state="1" pen="0,0,0" brush="255,255,255"/>
          </graphics>
        </attribute>
        <attribute name="ID" id="12643797" net="1">
          <![CDATA[18]]>
          <graphics count="12">
            <graphic xoff="25.00" yoff="20.00" x="845.00" y="54.00" id="12643802" net="1" show="0" grparent="12643805" state="1" pen="0,0,0" brush="255,255,255"/>
            <graphic xoff="25.00" yoff="20.00" x="545.00" y="320.00" id="12643807" net="1" show="0" grparent="12643810" state="1" pen="0,0,0" brush="255,255,255"/>
            <graphic xoff="25.00" yoff="20.00" x="545.00" y="670.00" id="12644285" net="6" show="0" grparent="12644288" state="1" pen="0,0,0" brush="255,255,255"/>
            <graphic xoff="25.00" yoff="20.00" x="785.00" y="580.00" id="12644379" net="5" show="0" grparent="12644382" state="1" pen="0,0,0" brush="255,255,255"/>
            <graphic xoff="25.00" yoff="20.00" x="585.00" y="140.00" id="12653054" net="1" show="0" grparent="12653060" state="1" pen="0,0,0" brush="255,255,255"/>
            <graphic xoff="25.00" yoff="20.00" x="585.00" y="260.00" id="12655036" net="1" show="0" grparent="12655042" state="1" pen="0,0,0" brush="255,255,255"/>
            <graphic xoff="25.00" yoff="20.00" x="585.00" y="200.00" id="12655477" net="1" show="0" grparent="12655483" state="1" pen="0,0,0" brush="255,255,255"/>
            <graphic xoff="25.00" yoff="20.00" x="605.00" y="400.00" id="12655852" net="1" show="0" grparent="12655858" state="1" pen="0,0,0" brush="255,255,255"/>
            <graphic xoff="25.00" yoff="20.00" x="605.00" y="460.00" id="12656099" net="1" show="0" grparent="12656105" state="1" pen="0,0,0" brush="255,255,255"/>
            <graphic xoff="25.00" yoff="20.00" x="805.00" y="820.00" id="12656454" net="1" show="0" grparent="12656460" state="1" pen="0,0,0" brush="255,255,255"/>
            <graphic xoff="25.00" yoff="20.00" x="585.00" y="1080.00" id="12656751" net="1" show="0" grparent="12656757" state="1" pen="0,0,0" brush="255,255,255"/>
            <graphic xoff="25.00" yoff="20.00" x="625.00" y="920.00" id="12657278" net="1" show="0" grparent="12657284" state="1" pen="0,0,0" brush="255,255,255"/>
          </graphics>
        </attribute>
        <attribute name="Marking" id="12643798" net="1">
          <![CDATA[0]]>
          <graphics count="12">
            <graphic x="820.00" y="34.00" id="12643803" net="1" show="1" grparent="12643805" state="1" pen="0,0,0" brush="255,255,255"/>
            <graphic x="520.00" y="300.00" id="12643808" net="1" show="1" grparent="12643810" state="1" pen="0,0,0" brush="255,255,255"/>
            <graphic x="520.00" y="650.00" id="12644286" net="6" show="1" grparent="12644288" state="1" pen="0,0,0" brush="255,255,255"/>
            <graphic x="760.00" y="560.00" id="12644380" net="5" show="1" grparent="12644382" state="1" pen="0,0,0" brush="255,255,255"/>
            <graphic x="560.00" y="120.00" id="12653056" net="1" show="1" grparent="12653060" state="1" pen="0,0,0" brush="255,255,255"/>
            <graphic x="560.00" y="240.00" id="12655038" net="1" show="1" grparent="12655042" state="1" pen="0,0,0" brush="255,255,255"/>
            <graphic x="560.00" y="180.00" id="12655479" net="1" show="1" grparent="12655483" state="1" pen="0,0,0" brush="255,255,255"/>
            <graphic x="580.00" y="380.00" id="12655854" net="1" show="1" grparent="12655858" state="1" pen="0,0,0" brush="255,255,255"/>
            <graphic x="580.00" y="440.00" id="12656101" net="1" show="1" grparent="12656105" state="1" pen="0,0,0" brush="255,255,255"/>
            <graphic x="780.00" y="800.00" id="12656456" net="1" show="1" grparent="12656460" state="1" pen="0,0,0" brush="255,255,255"/>
            <graphic x="560.00" y="1060.00" id="12656753" net="1" show="1" grparent="12656757" state="1" pen="0,0,0" brush="255,255,255"/>
            <graphic x="600.00" y="900.00" id="12657280" net="1" show="1" grparent="12657284" state="1" pen="0,0,0" brush="255,255,255"/>
          </graphics>
        </attribute>
        <attribute name="Logic" id="12643799" net="1">
          <![CDATA[1]]>
          <graphics count="0"/>
        </attribute>
        <attribute name="Comment" id="12643800" net="1">
          <![CDATA[]]>
          <graphics count="12">
            <graphic yoff="40.00" x="820.00" y="74.00" id="12643804" net="1" show="0" grparent="12643805" state="1" pen="0,0,0" brush="255,255,255"/>
            <graphic yoff="40.00" x="520.00" y="340.00" id="12643809" net="1" show="0" grparent="12643810" state="1" pen="0,0,0" brush="255,255,255"/>
            <graphic yoff="40.00" x="520.00" y="690.00" id="12644287" net="6" show="0" grparent="12644288" state="1" pen="0,0,0" brush="255,255,255"/>
            <graphic yoff="40.00" x="760.00" y="600.00" id="12644381" net="5" show="0" grparent="12644382" state="1" pen="0,0,0" brush="255,255,255"/>
            <graphic yoff="40.00" x="560.00" y="160.00" id="12653059" net="1" show="0" grparent="12653060" state="1" pen="0,0,0" brush="255,255,255"/>
            <graphic yoff="40.00" x="560.00" y="280.00" id="12655041" net="1" show="0" grparent="12655042" state="1" pen="0,0,0" brush="255,255,255"/>
            <graphic yoff="40.00" x="560.00" y="220.00" id="12655482" net="1" show="0" grparent="12655483" state="1" pen="0,0,0" brush="255,255,255"/>
            <graphic yoff="40.00" x="580.00" y="420.00" id="12655857" net="1" show="0" grparent="12655858" state="1" pen="0,0,0" brush="255,255,255"/>
            <graphic yoff="40.00" x="580.00" y="480.00" id="12656104" net="1" show="0" grparent="12656105" state="1" pen="0,0,0" brush="255,255,255"/>
            <graphic yoff="40.00" x="780.00" y="840.00" id="12656459" net="1" show="0" grparent="12656460" state="1" pen="0,0,0" brush="255,255,255"/>
            <graphic yoff="40.00" x="560.00" y="1100.00" id="12656756" net="1" show="0" grparent="12656757" state="1" pen="0,0,0" brush="255,255,255"/>
            <graphic yoff="40.00" x="600.00" y="940.00" id="12657283" net="1" show="0" grparent="12657284" state="1" pen="0,0,0" brush="255,255,255"/>
          </graphics>
        </attribute>
        <graphics count="12">
          <graphic x="820.00" y="34.00" id="12643805" net="1" show="1" w="20.00" h="20.00" state="1" pen="0,0,0" brush="255,255,255"/>
          <graphic x="520.00" y="300.00" id="12643810" net="1" show="1" w="20.00" h="20.00" state="1" pen="0,0,0" brush="255,255,255"/>
          <graphic x="520.00" y="650.00" id="12644288" net="6" show="1" w="20.00" h="20.00" state="1" pen="0,0,0" brush="255,255,255"/>
          <graphic x="760.00" y="560.00" id="12644382" net="5" show="1" w="20.00" h="20.00" state="4" pen="0,0,0" brush="255,255,255"/>
          <graphic x="560.00" y="120.00" id="12653060" net="1" show="1" w="20.00" h="20.00" state="4" pen="0,0,0" brush="255,255,255"/>
          <graphic x="560.00" y="240.00" id="12655042" net="1" show="1" w="20.00" h="20.00" state="4" pen="0,0,0" brush="255,255,255"/>
          <graphic x="560.00" y="180.00" id="12655483" net="1" show="1" w="20.00" h="20.00" state="4" pen="0,0,0" brush="255,255,255"/>
          <graphic x="580.00" y="380.00" id="12655858" net="1" show="1" w="20.00" h="20.00" state="4" pen="0,0,0" brush="255,255,255"/>
          <graphic x="580.00" y="440.00" id="12656105" net="1" show="1" w="20.00" h="20.00" state="4" pen="0,0,0" brush="255,255,255"/>
          <graphic x="780.00" y="800.00" id="12656460" net="1" show="1" w="20.00" h="20.00" state="4" pen="0,0,0" brush="255,255,255"/>
          <graphic x="560.00" y="1060.00" id="12656757" net="1" show="1" w="20.00" h="20.00" state="4" pen="0,0,0" brush="255,255,255"/>
          <graphic x="600.00" y="900.00" id="12657284" net="1" show="1" w="20.00" h="20.00" state="4" pen="0,0,0" brush="255,255,255"/>
        </graphics>
      </node>
      <node id="12643811" net="1">
        <attribute name="Name" id="12643812" net="1">
          <![CDATA[Kphe]]>
          <graphics count="1">
            <graphic xoff="30.00" yoff="2.00" x="610.00" y="302.00" id="12643817" net="1" show="1" grparent="12643821" state="1" pen="0,0,0" brush="255,255,255"/>
          </graphics>
        </attribute>
        <attribute name="ID" id="12643813" net="1">
          <![CDATA[19]]>
          <graphics count="1">
            <graphic xoff="25.00" yoff="20.00" x="605.00" y="320.00" id="12643818" net="1" show="0" grparent="12643821" state="1" pen="0,0,0" brush="255,255,255"/>
          </graphics>
        </attribute>
        <attribute name="Marking" id="12643814" net="1">
          <![CDATA[0]]>
          <graphics count="1">
            <graphic x="580.00" y="300.00" id="12643819" net="1" show="1" grparent="12643821" state="1" pen="0,0,0" brush="255,255,255"/>
          </graphics>
        </attribute>
        <attribute name="Logic" id="12643815" net="1">
          <![CDATA[0]]>
          <graphics count="0"/>
        </attribute>
        <attribute name="Comment" id="12643816" net="1">
          <![CDATA[]]>
          <graphics count="1">
            <graphic yoff="40.00" x="580.00" y="340.00" id="12643820" net="1" show="1" grparent="12643821" state="1" pen="0,0,0" brush="255,255,255"/>
          </graphics>
        </attribute>
        <graphics count="1">
          <graphic x="580.00" y="300.00" id="12643821" net="1" show="1" w="20.00" h="20.00" state="1" pen="0,0,0" brush="255,255,255"/>
        </graphics>
      </node>
      <node id="12643843" net="1" logic="1">
        <attribute name="Name" id="12643844" net="1">
          <![CDATA[Vhe]]>
          <graphics count="2">
            <graphic xoff="32.00" x="612.00" y="320.00" id="12643849" net="1" show="1" grparent="12643853" state="1" pen="0,0,0" brush="255,255,255"/>
            <graphic xoff="32.00" yoff="4.00" x="212.00" y="584.00" id="12643854" net="1" show="1" grparent="12643858" state="1" pen="0,0,0" brush="255,255,255"/>
          </graphics>
        </attribute>
        <attribute name="ID" id="12643845" net="1">
          <![CDATA[20]]>
          <graphics count="2">
            <graphic xoff="25.00" yoff="20.00" x="605.00" y="340.00" id="12643850" net="1" show="0" grparent="12643853" state="1" pen="0,0,0" brush="255,255,255"/>
            <graphic xoff="25.00" yoff="20.00" x="205.00" y="600.00" id="12643855" net="1" show="0" grparent="12643858" state="1" pen="0,0,0" brush="255,255,255"/>
          </graphics>
        </attribute>
        <attribute name="Marking" id="12643846" net="1">
          <![CDATA[0]]>
          <graphics count="2">
            <graphic x="580.00" y="320.00" id="12643851" net="1" show="1" grparent="12643853" state="1" pen="0,0,0" brush="255,255,255"/>
            <graphic x="180.00" y="580.00" id="12643856" net="1" show="1" grparent="12643858" state="1" pen="0,0,0" brush="255,255,255"/>
          </graphics>
        </attribute>
        <attribute name="Logic" id="12643847" net="1">
          <![CDATA[1]]>
          <graphics count="0"/>
        </attribute>
        <attribute name="Comment" id="12643848" net="1">
          <![CDATA[]]>
          <graphics count="2">
            <graphic yoff="40.00" x="580.00" y="360.00" id="12643852" net="1" show="1" grparent="12643853" state="1" pen="0,0,0" brush="255,255,255"/>
            <graphic yoff="40.00" x="180.00" y="620.00" id="12643857" net="1" show="1" grparent="12643858" state="1" pen="0,0,0" brush="255,255,255"/>
          </graphics>
        </attribute>
        <graphics count="2">
          <graphic x="580.00" y="320.00" id="12643853" net="1" show="1" w="20.00" h="20.00" state="1" pen="0,0,0" brush="255,255,255"/>
          <graphic x="180.00" y="580.00" id="12643858" net="1" show="1" w="20.00" h="20.00" state="1" pen="0,0,0" brush="255,255,255"/>
        </graphics>
      </node>
      <node id="12643859" net="1">
        <attribute name="Name" id="12643860" net="1">
          <![CDATA[FVar]]>
          <graphics count="1">
            <graphic xoff="30.00" x="170.00" y="480.00" id="12643865" net="1" show="1" grparent="12643869" state="1" pen="0,0,0" brush="255,255,255"/>
          </graphics>
        </attribute>
        <attribute name="ID" id="12643861" net="1">
          <![CDATA[21]]>
          <graphics count="1">
            <graphic xoff="25.00" yoff="20.00" x="165.00" y="500.00" id="12643866" net="1" show="0" grparent="12643869" state="1" pen="0,0,0" brush="255,255,255"/>
          </graphics>
        </attribute>
        <attribute name="Marking" id="12643862" net="1">
          <![CDATA[0]]>
          <graphics count="1">
            <graphic x="140.00" y="480.00" id="12643867" net="1" show="1" grparent="12643869" state="1" pen="0,0,0" brush="255,255,255"/>
          </graphics>
        </attribute>
        <attribute name="Logic" id="12643863" net="1">
          <![CDATA[0]]>
          <graphics count="0"/>
        </attribute>
        <attribute name="Comment" id="12643864" net="1">
          <![CDATA[]]>
          <graphics count="1">
            <graphic yoff="40.00" x="140.00" y="520.00" id="12643868" net="1" show="1" grparent="12643869" state="1" pen="0,0,0" brush="255,255,255"/>
          </graphics>
        </attribute>
        <graphics count="1">
          <graphic x="140.00" y="480.00" id="12643869" net="1" show="1" w="20.00" h="20.00" state="1" pen="0,0,0" brush="255,255,255"/>
        </graphics>
      </node>
      <node id="12643870" net="1" logic="1">
        <attribute name="Name" id="12643871" net="1">
          <![CDATA[Qhe]]>
          <graphics count="2">
            <graphic xoff="3.00" yoff="19.00" x="523.00" y="339.00" id="12643876" net="1" show="1" grparent="12643880" state="1" pen="0,0,0" brush="255,255,255"/>
            <graphic xoff="25.00" yoff="1.00" x="745.00" y="321.00" id="12643881" net="1" show="1" grparent="12643885" state="1" pen="0,0,0" brush="255,255,255"/>
          </graphics>
        </attribute>
        <attribute name="ID" id="12643872" net="1">
          <![CDATA[22]]>
          <graphics count="2">
            <graphic xoff="25.00" yoff="20.00" x="545.00" y="340.00" id="12643877" net="1" show="0" grparent="12643880" state="1" pen="0,0,0" brush="255,255,255"/>
            <graphic xoff="25.00" yoff="20.00" x="745.00" y="340.00" id="12643882" net="1" show="0" grparent="12643885" state="1" pen="0,0,0" brush="255,255,255"/>
          </graphics>
        </attribute>
        <attribute name="Marking" id="12643873" net="1">
          <![CDATA[0]]>
          <graphics count="2">
            <graphic x="520.00" y="320.00" id="12643878" net="1" show="1" grparent="12643880" state="1" pen="0,0,0" brush="255,255,255"/>
            <graphic x="720.00" y="320.00" id="12643883" net="1" show="1" grparent="12643885" state="1" pen="0,0,0" brush="255,255,255"/>
          </graphics>
        </attribute>
        <attribute name="Logic" id="12643874" net="1">
          <![CDATA[1]]>
          <graphics count="0"/>
        </attribute>
        <attribute name="Comment" id="12643875" net="1">
          <![CDATA[]]>
          <graphics count="2">
            <graphic yoff="40.00" x="520.00" y="360.00" id="12643879" net="1" show="0" grparent="12643880" state="1" pen="0,0,0" brush="255,255,255"/>
            <graphic yoff="40.00" x="720.00" y="360.00" id="12643884" net="1" show="1" grparent="12643885" state="1" pen="0,0,0" brush="255,255,255"/>
          </graphics>
        </attribute>
        <graphics count="2">
          <graphic x="520.00" y="320.00" id="12643880" net="1" show="1" w="20.00" h="20.00" state="1" pen="0,0,0" brush="255,255,255"/>
          <graphic x="720.00" y="320.00" id="12643885" net="1" show="1" w="20.00" h="20.00" state="1" pen="0,0,0" brush="255,255,255"/>
        </graphics>
      </node>
      <node id="12643886" net="1">
        <attribute name="Name" id="12643887" net="1">
          <![CDATA[FVhe]]>
          <graphics count="1">
            <graphic xoff="30.00" yoff="5.00" x="170.00" y="545.00" id="12643892" net="1" show="1" grparent="12643896" state="1" pen="0,0,0" brush="255,255,255"/>
          </graphics>
        </attribute>
        <attribute name="ID" id="12643888" net="1">
          <![CDATA[23]]>
          <graphics count="1">
            <graphic xoff="25.00" yoff="20.00" x="165.00" y="560.00" id="12643893" net="1" show="0" grparent="12643896" state="1" pen="0,0,0" brush="255,255,255"/>
          </graphics>
        </attribute>
        <attribute name="Marking" id="12643889" net="1">
          <![CDATA[0]]>
          <graphics count="1">
            <graphic x="140.00" y="540.00" id="12643894" net="1" show="1" grparent="12643896" state="1" pen="0,0,0" brush="255,255,255"/>
          </graphics>
        </attribute>
        <attribute name="Logic" id="12643890" net="1">
          <![CDATA[0]]>
          <graphics count="0"/>
        </attribute>
        <attribute name="Comment" id="12643891" net="1">
          <![CDATA[]]>
          <graphics count="1">
            <graphic yoff="40.00" x="140.00" y="580.00" id="12643895" net="1" show="1" grparent="12643896" state="1" pen="0,0,0" brush="255,255,255"/>
          </graphics>
        </attribute>
        <graphics count="1">
          <graphic x="140.00" y="540.00" id="12643896" net="1" show="1" w="20.00" h="20.00" state="1" pen="0,0,0" brush="255,255,255"/>
        </graphics>
      </node>
      <node id="12643897" net="1">
        <attribute name="Name" id="12643898" net="1">
          <![CDATA[FVve]]>
          <graphics count="1">
            <graphic xoff="32.00" yoff="-1.00" x="172.00" y="839.00" id="12643903" net="1" show="1" grparent="12643907" state="1" pen="0,0,0" brush="255,255,255"/>
          </graphics>
        </attribute>
        <attribute name="ID" id="12643899" net="1">
          <![CDATA[24]]>
          <graphics count="1">
            <graphic xoff="25.00" yoff="20.00" x="165.00" y="860.00" id="12643904" net="1" show="0" grparent="12643907" state="1" pen="0,0,0" brush="255,255,255"/>
          </graphics>
        </attribute>
        <attribute name="Marking" id="12643900" net="1">
          <![CDATA[0]]>
          <graphics count="1">
            <graphic x="140.00" y="840.00" id="12643905" net="1" show="1" grparent="12643907" state="1" pen="0,0,0" brush="255,255,255"/>
          </graphics>
        </attribute>
        <attribute name="Logic" id="12643901" net="1">
          <![CDATA[0]]>
          <graphics count="0"/>
        </attribute>
        <attribute name="Comment" id="12643902" net="1">
          <![CDATA[]]>
          <graphics count="1">
            <graphic yoff="40.00" x="140.00" y="880.00" id="12643906" net="1" show="1" grparent="12643907" state="1" pen="0,0,0" brush="255,255,255"/>
          </graphics>
        </attribute>
        <graphics count="1">
          <graphic x="140.00" y="840.00" id="12643907" net="1" show="1" w="20.00" h="20.00" state="1" pen="0,0,0" brush="255,255,255"/>
        </graphics>
      </node>
      <node id="12643908" net="1">
        <attribute name="Name" id="12643909" net="1">
          <![CDATA[BW]]>
          <graphics count="1">
            <graphic xoff="-26.00" yoff="-18.00" x="39.00" y="457.00" id="12643914" net="1" show="1" grparent="12643918" state="1" pen="0,0,0" brush="255,255,255"/>
          </graphics>
        </attribute>
        <attribute name="ID" id="12643910" net="1">
          <![CDATA[25]]>
          <graphics count="1">
            <graphic xoff="25.00" yoff="20.00" x="90.00" y="495.00" id="12643915" net="1" show="0" grparent="12643918" state="1" pen="0,0,0" brush="255,255,255"/>
          </graphics>
        </attribute>
        <attribute name="Marking" id="12643911" net="1">
          <![CDATA[0]]>
          <graphics count="1">
            <graphic x="65.00" y="475.00" id="12643916" net="1" show="1" grparent="12643918" state="1" pen="0,0,0" brush="255,255,255"/>
          </graphics>
        </attribute>
        <attribute name="Logic" id="12643912" net="1">
          <![CDATA[0]]>
          <graphics count="0"/>
        </attribute>
        <attribute name="Comment" id="12643913" net="1">
          <![CDATA[]]>
          <graphics count="1">
            <graphic yoff="40.00" x="65.00" y="515.00" id="12643917" net="1" show="1" grparent="12643918" state="1" pen="0,0,0" brush="255,255,255"/>
          </graphics>
        </attribute>
        <graphics count="1">
          <graphic x="65.00" y="475.00" id="12643918" net="1" show="1" w="20.00" h="20.00" state="1" pen="0,0,0" brush="255,255,255"/>
        </graphics>
      </node>
      <node id="12643919" net="1" logic="1">
        <attribute name="Name" id="12643920" net="1">
          <![CDATA[Vve]]>
          <graphics count="2">
            <graphic xoff="28.00" yoff="1.00" x="228.00" y="861.00" id="12643925" net="1" show="1" grparent="12643929" state="1" pen="0,0,0" brush="255,255,255"/>
            <graphic xoff="2.00" yoff="21.00" x="582.00" y="61.00" id="12643930" net="1" show="1" grparent="12643934" state="1" pen="0,0,0" brush="255,255,255"/>
          </graphics>
        </attribute>
        <attribute name="ID" id="12643921" net="1">
          <![CDATA[26]]>
          <graphics count="2">
            <graphic xoff="25.00" yoff="20.00" x="225.00" y="880.00" id="12643926" net="1" show="0" grparent="12643929" state="1" pen="0,0,0" brush="255,255,255"/>
            <graphic xoff="25.00" yoff="20.00" x="605.00" y="60.00" id="12643931" net="1" show="0" grparent="12643934" state="1" pen="0,0,0" brush="255,255,255"/>
          </graphics>
        </attribute>
        <attribute name="Marking" id="12643922" net="1">
          <![CDATA[0]]>
          <graphics count="2">
            <graphic x="200.00" y="860.00" id="12643927" net="1" show="1" grparent="12643929" state="1" pen="0,0,0" brush="255,255,255"/>
            <graphic x="580.00" y="40.00" id="12643932" net="1" show="1" grparent="12643934" state="1" pen="0,0,0" brush="255,255,255"/>
          </graphics>
        </attribute>
        <attribute name="Logic" id="12643923" net="1">
          <![CDATA[1]]>
          <graphics count="0"/>
        </attribute>
        <attribute name="Comment" id="12643924" net="1">
          <![CDATA[]]>
          <graphics count="2">
            <graphic yoff="40.00" x="200.00" y="900.00" id="12643928" net="1" show="1" grparent="12643929" state="1" pen="0,0,0" brush="255,255,255"/>
            <graphic yoff="40.00" x="580.00" y="80.00" id="12643933" net="1" show="1" grparent="12643934" state="1" pen="0,0,0" brush="255,255,255"/>
          </graphics>
        </attribute>
        <graphics count="2">
          <graphic x="200.00" y="860.00" id="12643929" net="1" show="1" w="20.00" h="20.00" state="1" pen="0,0,0" brush="255,255,255"/>
          <graphic x="580.00" y="40.00" id="12643934" net="1" show="1" w="20.00" h="20.00" state="1" pen="0,0,0" brush="255,255,255"/>
        </graphics>
      </node>
      <node id="12643935" net="1">
        <attribute name="Name" id="12643936" net="1">
          <![CDATA[Agu]]>
          <graphics count="2">
            <graphic yoff="-1.00" x="945.00" y="574.00" id="12643941" net="1" show="1" grparent="12643945" state="1" pen="0,0,0" brush="255,255,255"/>
            <graphic yoff="-1.00" x="925.00" y="554.00" id="12644383" net="5" show="1" grparent="12644387" state="1" pen="0,0,0" brush="255,255,255"/>
          </graphics>
        </attribute>
        <attribute name="ID" id="12643937" net="1">
          <![CDATA[27]]>
          <graphics count="2">
            <graphic xoff="25.00" yoff="20.00" x="970.00" y="595.00" id="12643942" net="1" show="0" grparent="12643945" state="1" pen="0,0,0" brush="255,255,255"/>
            <graphic xoff="25.00" yoff="20.00" x="950.00" y="575.00" id="12644384" net="5" show="0" grparent="12644387" state="1" pen="0,0,0" brush="255,255,255"/>
          </graphics>
        </attribute>
        <attribute name="Marking" id="12643938" net="1">
          <![CDATA[0]]>
          <graphics count="2">
            <graphic x="945.00" y="575.00" id="12643943" net="1" show="1" grparent="12643945" state="1" pen="0,0,0" brush="255,255,255"/>
            <graphic x="925.00" y="555.00" id="12644385" net="5" show="1" grparent="12644387" state="1" pen="0,0,0" brush="255,255,255"/>
          </graphics>
        </attribute>
        <attribute name="Logic" id="12643939" net="1">
          <![CDATA[0]]>
          <graphics count="0"/>
        </attribute>
        <attribute name="Comment" id="12643940" net="1">
          <![CDATA[]]>
          <graphics count="2">
            <graphic yoff="40.00" x="945.00" y="615.00" id="12643944" net="1" show="0" grparent="12643945" state="1" pen="0,0,0" brush="255,255,255"/>
            <graphic yoff="40.00" x="925.00" y="595.00" id="12644386" net="5" show="0" grparent="12644387" state="1" pen="0,0,0" brush="255,255,255"/>
          </graphics>
        </attribute>
        <graphics count="2">
          <graphic x="945.00" y="575.00" id="12643945" net="1" show="1" w="60.00" h="60.00" state="4" pen="0,0,0" brush="255,255,255"/>
          <graphic x="925.00" y="555.00" id="12644387" net="5" show="1" w="60.00" h="60.00" state="8" pen="0,0,0" brush="255,255,255"/>
        </graphics>
      </node>
      <node id="12643946" net="1">
        <attribute name="Name" id="12643947" net="1">
          <![CDATA[Aki]]>
          <graphics count="1">
            <graphic yoff="-1.00" x="650.00" y="949.00" id="12643952" net="1" show="1" grparent="12643956" state="1" pen="0,0,0" brush="255,255,255"/>
          </graphics>
        </attribute>
        <attribute name="ID" id="12643948" net="1">
          <![CDATA[28]]>
          <graphics count="1">
            <graphic xoff="25.00" yoff="20.00" x="675.00" y="970.00" id="12643953" net="1" show="0" grparent="12643956" state="1" pen="0,0,0" brush="255,255,255"/>
          </graphics>
        </attribute>
        <attribute name="Marking" id="12643949" net="1">
          <![CDATA[0]]>
          <graphics count="1">
            <graphic x="650.00" y="950.00" id="12643954" net="1" show="1" grparent="12643956" state="1" pen="0,0,0" brush="255,255,255"/>
          </graphics>
        </attribute>
        <attribute name="Logic" id="12643950" net="1">
          <![CDATA[0]]>
          <graphics count="0"/>
        </attribute>
        <attribute name="Comment" id="12643951" net="1">
          <![CDATA[]]>
          <graphics count="1">
            <graphic yoff="40.00" x="650.00" y="990.00" id="12643955" net="1" show="0" grparent="12643956" state="1" pen="0,0,0" brush="255,255,255"/>
          </graphics>
        </attribute>
        <graphics count="1">
          <graphic x="650.00" y="950.00" id="12643956" net="1" show="1" w="60.00" h="60.00" state="1" pen="0,0,0" brush="255,255,255"/>
        </graphics>
      </node>
      <node id="12643957" net="1">
        <attribute name="Name" id="12643958" net="1">
          <![CDATA[Ali]]>
          <graphics count="4">
            <graphic yoff="-1.00" x="659.00" y="643.00" id="12643963" net="1" show="1" grparent="12643967" state="1" pen="0,0,0" brush="255,255,255"/>
            <graphic yoff="-1.00" x="640.00" y="622.00" id="12644223" net="7" show="1" grparent="12644227" state="1" pen="0,0,0" brush="255,255,255"/>
            <graphic yoff="-1.00" x="640.00" y="622.00" id="12644289" net="6" show="1" grparent="12644293" state="1" pen="0,0,0" brush="255,255,255"/>
            <graphic yoff="-1.00" x="640.00" y="622.00" id="12644388" net="5" show="1" grparent="12644392" state="1" pen="0,0,0" brush="255,255,255"/>
          </graphics>
        </attribute>
        <attribute name="ID" id="12643959" net="1">
          <![CDATA[29]]>
          <graphics count="4">
            <graphic xoff="25.00" yoff="20.00" x="684.00" y="664.00" id="12643964" net="1" show="0" grparent="12643967" state="1" pen="0,0,0" brush="255,255,255"/>
            <graphic xoff="25.00" yoff="20.00" x="665.00" y="643.00" id="12644224" net="7" show="0" grparent="12644227" state="1" pen="0,0,0" brush="255,255,255"/>
            <graphic xoff="25.00" yoff="20.00" x="665.00" y="643.00" id="12644290" net="6" show="0" grparent="12644293" state="1" pen="0,0,0" brush="255,255,255"/>
            <graphic xoff="25.00" yoff="20.00" x="665.00" y="643.00" id="12644389" net="5" show="0" grparent="12644392" state="1" pen="0,0,0" brush="255,255,255"/>
          </graphics>
        </attribute>
        <attribute name="Marking" id="12643960" net="1">
          <![CDATA[0]]>
          <graphics count="4">
            <graphic x="659.00" y="644.00" id="12643965" net="1" show="1" grparent="12643967" state="1" pen="0,0,0" brush="255,255,255"/>
            <graphic x="640.00" y="623.00" id="12644225" net="7" show="1" grparent="12644227" state="1" pen="0,0,0" brush="255,255,255"/>
            <graphic x="640.00" y="623.00" id="12644291" net="6" show="1" grparent="12644293" state="1" pen="0,0,0" brush="255,255,255"/>
            <graphic x="640.00" y="623.00" id="12644390" net="5" show="1" grparent="12644392" state="1" pen="0,0,0" brush="255,255,255"/>
          </graphics>
        </attribute>
        <attribute name="Logic" id="12643961" net="1">
          <![CDATA[0]]>
          <graphics count="0"/>
        </attribute>
        <attribute name="Comment" id="12643962" net="1">
          <![CDATA[]]>
          <graphics count="4">
            <graphic yoff="31.00" x="659.00" y="675.00" id="12643966" net="1" show="0" grparent="12643967" state="1" pen="0,0,0" brush="255,255,255"/>
            <graphic yoff="31.00" x="640.00" y="654.00" id="12644226" net="7" show="0" grparent="12644227" state="1" pen="0,0,0" brush="255,255,255"/>
            <graphic yoff="31.00" x="640.00" y="654.00" id="12644292" net="6" show="0" grparent="12644293" state="1" pen="0,0,0" brush="255,255,255"/>
            <graphic yoff="31.00" x="640.00" y="654.00" id="12644391" net="5" show="0" grparent="12644392" state="1" pen="0,0,0" brush="255,255,255"/>
          </graphics>
        </attribute>
        <graphics count="4">
          <graphic x="659.00" y="644.00" id="12643967" net="1" show="1" w="60.00" h="60.00" state="4" pen="0,0,0" brush="255,255,255"/>
          <graphic x="640.00" y="623.00" id="12644227" net="7" show="1" w="60.00" h="60.00" state="8" pen="0,0,0" brush="255,255,255"/>
          <graphic x="640.00" y="623.00" id="12644293" net="6" show="1" w="60.00" h="60.00" state="8" pen="0,0,0" brush="255,255,255"/>
          <graphic x="640.00" y="623.00" id="12644392" net="5" show="1" w="60.00" h="60.00" state="4" pen="0,0,0" brush="255,255,255"/>
        </graphics>
      </node>
      <node id="12643979" net="1">
        <attribute name="Name" id="12643980" net="1">
          <![CDATA[Asp]]>
          <graphics count="1">
            <graphic yoff="-1.00" x="910.00" y="769.00" id="12643985" net="1" show="1" grparent="12643989" state="1" pen="0,0,0" brush="255,255,255"/>
          </graphics>
        </attribute>
        <attribute name="ID" id="12643981" net="1">
          <![CDATA[30]]>
          <graphics count="1">
            <graphic xoff="25.00" yoff="20.00" x="935.00" y="790.00" id="12643986" net="1" show="0" grparent="12643989" state="1" pen="0,0,0" brush="255,255,255"/>
          </graphics>
        </attribute>
        <attribute name="Marking" id="12643982" net="1">
          <![CDATA[0]]>
          <graphics count="1">
            <graphic x="910.00" y="770.00" id="12643987" net="1" show="1" grparent="12643989" state="1" pen="0,0,0" brush="255,255,255"/>
          </graphics>
        </attribute>
        <attribute name="Logic" id="12643983" net="1">
          <![CDATA[0]]>
          <graphics count="0"/>
        </attribute>
        <attribute name="Comment" id="12643984" net="1">
          <![CDATA[]]>
          <graphics count="1">
            <graphic yoff="40.00" x="910.00" y="810.00" id="12643988" net="1" show="0" grparent="12643989" state="1" pen="0,0,0" brush="255,255,255"/>
          </graphics>
        </attribute>
        <graphics count="1">
          <graphic x="910.00" y="770.00" id="12643989" net="1" show="1" w="60.00" h="60.00" state="4" pen="0,0,0" brush="255,255,255"/>
        </graphics>
      </node>
      <node id="12643990" net="1">
        <attribute name="Name" id="12643991" net="1">
          <![CDATA[Ask]]>
          <graphics count="1">
            <graphic yoff="-1.00" x="659.00" y="482.00" id="12643996" net="1" show="1" grparent="12644000" state="1" pen="0,0,0" brush="255,255,255"/>
          </graphics>
        </attribute>
        <attribute name="ID" id="12643992" net="1">
          <![CDATA[31]]>
          <graphics count="1">
            <graphic xoff="25.00" yoff="20.00" x="684.00" y="503.00" id="12643997" net="1" show="0" grparent="12644000" state="1" pen="0,0,0" brush="255,255,255"/>
          </graphics>
        </attribute>
        <attribute name="Marking" id="12643993" net="1">
          <![CDATA[0]]>
          <graphics count="1">
            <graphic x="659.00" y="483.00" id="12643998" net="1" show="1" grparent="12644000" state="1" pen="0,0,0" brush="255,255,255"/>
          </graphics>
        </attribute>
        <attribute name="Logic" id="12643994" net="1">
          <![CDATA[0]]>
          <graphics count="0"/>
        </attribute>
        <attribute name="Comment" id="12643995" net="1">
          <![CDATA[]]>
          <graphics count="1">
            <graphic yoff="40.00" x="659.00" y="523.00" id="12643999" net="1" show="0" grparent="12644000" state="1" pen="0,0,0" brush="255,255,255"/>
          </graphics>
        </attribute>
        <graphics count="1">
          <graphic x="659.00" y="483.00" id="12644000" net="1" show="1" w="60.00" h="60.00" state="4" pen="0,0,0" brush="255,255,255"/>
        </graphics>
      </node>
      <node id="12644001" net="1">
        <attribute name="Name" id="12644002" net="1">
          <![CDATA[Amu]]>
          <graphics count="1">
            <graphic yoff="-1.00" x="660.00" y="413.00" id="12644007" net="1" show="1" grparent="12644011" state="1" pen="0,0,0" brush="255,255,255"/>
          </graphics>
        </attribute>
        <attribute name="ID" id="12644003" net="1">
          <![CDATA[32]]>
          <graphics count="1">
            <graphic xoff="25.00" yoff="20.00" x="685.00" y="434.00" id="12644008" net="1" show="0" grparent="12644011" state="1" pen="0,0,0" brush="255,255,255"/>
          </graphics>
        </attribute>
        <attribute name="Marking" id="12644004" net="1">
          <![CDATA[0]]>
          <graphics count="1">
            <graphic x="660.00" y="414.00" id="12644009" net="1" show="1" grparent="12644011" state="1" pen="0,0,0" brush="255,255,255"/>
          </graphics>
        </attribute>
        <attribute name="Logic" id="12644005" net="1">
          <![CDATA[0]]>
          <graphics count="0"/>
        </attribute>
        <attribute name="Comment" id="12644006" net="1">
          <![CDATA[]]>
          <graphics count="1">
            <graphic yoff="40.00" x="660.00" y="454.00" id="12644010" net="1" show="0" grparent="12644011" state="1" pen="0,0,0" brush="255,255,255"/>
          </graphics>
        </attribute>
        <graphics count="1">
          <graphic x="660.00" y="414.00" id="12644011" net="1" show="1" w="60.00" h="60.00" state="4" pen="0,0,0" brush="255,255,255"/>
        </graphics>
      </node>
      <node id="12644012" net="1">
        <attribute name="Name" id="12644013" net="1">
          <![CDATA[Ahe]]>
          <graphics count="1">
            <graphic yoff="-1.00" x="659.00" y="346.00" id="12644018" net="1" show="1" grparent="12644022" state="1" pen="0,0,0" brush="255,255,255"/>
          </graphics>
        </attribute>
        <attribute name="ID" id="12644014" net="1">
          <![CDATA[33]]>
          <graphics count="1">
            <graphic xoff="25.00" yoff="20.00" x="684.00" y="367.00" id="12644019" net="1" show="0" grparent="12644022" state="1" pen="0,0,0" brush="255,255,255"/>
          </graphics>
        </attribute>
        <attribute name="Marking" id="12644015" net="1">
          <![CDATA[0]]>
          <graphics count="1">
            <graphic x="659.00" y="347.00" id="12644020" net="1" show="1" grparent="12644022" state="1" pen="0,0,0" brush="255,255,255"/>
          </graphics>
        </attribute>
        <attribute name="Logic" id="12644016" net="1">
          <![CDATA[0]]>
          <graphics count="0"/>
        </attribute>
        <attribute name="Comment" id="12644017" net="1">
          <![CDATA[]]>
          <graphics count="1">
            <graphic yoff="40.00" x="659.00" y="387.00" id="12644021" net="1" show="0" grparent="12644022" state="1" pen="0,0,0" brush="255,255,255"/>
          </graphics>
        </attribute>
        <graphics count="1">
          <graphic x="659.00" y="347.00" id="12644022" net="1" show="1" w="60.00" h="60.00" state="1" pen="0,0,0" brush="255,255,255"/>
        </graphics>
      </node>
      <node id="12644023" net="1">
        <attribute name="Name" id="12644024" net="1">
          <![CDATA[Abr]]>
          <graphics count="1">
            <graphic yoff="-1.00" x="655.00" y="279.00" id="12644029" net="1" show="1" grparent="12644033" state="1" pen="0,0,0" brush="255,255,255"/>
          </graphics>
        </attribute>
        <attribute name="ID" id="12644025" net="1">
          <![CDATA[34]]>
          <graphics count="1">
            <graphic xoff="25.00" yoff="20.00" x="680.00" y="300.00" id="12644030" net="1" show="0" grparent="12644033" state="1" pen="0,0,0" brush="255,255,255"/>
          </graphics>
        </attribute>
        <attribute name="Marking" id="12644026" net="1">
          <![CDATA[0]]>
          <graphics count="1">
            <graphic x="655.00" y="280.00" id="12644031" net="1" show="1" grparent="12644033" state="1" pen="0,0,0" brush="255,255,255"/>
          </graphics>
        </attribute>
        <attribute name="Logic" id="12644027" net="1">
          <![CDATA[0]]>
          <graphics count="0"/>
        </attribute>
        <attribute name="Comment" id="12644028" net="1">
          <![CDATA[]]>
          <graphics count="1">
            <graphic yoff="40.00" x="655.00" y="320.00" id="12644032" net="1" show="0" grparent="12644033" state="1" pen="0,0,0" brush="255,255,255"/>
          </graphics>
        </attribute>
        <graphics count="1">
          <graphic x="655.00" y="280.00" id="12644033" net="1" show="1" w="60.00" h="60.00" state="4" pen="0,0,0" brush="255,255,255"/>
        </graphics>
      </node>
      <node id="12644034" net="1">
        <attribute name="Name" id="12644035" net="1">
          <![CDATA[Abo]]>
          <graphics count="1">
            <graphic yoff="-1.00" x="658.00" y="211.00" id="12644040" net="1" show="1" grparent="12644044" state="1" pen="0,0,0" brush="255,255,255"/>
          </graphics>
        </attribute>
        <attribute name="ID" id="12644036" net="1">
          <![CDATA[35]]>
          <graphics count="1">
            <graphic xoff="25.00" yoff="20.00" x="683.00" y="232.00" id="12644041" net="1" show="0" grparent="12644044" state="1" pen="0,0,0" brush="255,255,255"/>
          </graphics>
        </attribute>
        <attribute name="Marking" id="12644037" net="1">
          <![CDATA[0]]>
          <graphics count="1">
            <graphic x="658.00" y="212.00" id="12644042" net="1" show="1" grparent="12644044" state="1" pen="0,0,0" brush="255,255,255"/>
          </graphics>
        </attribute>
        <attribute name="Logic" id="12644038" net="1">
          <![CDATA[0]]>
          <graphics count="0"/>
        </attribute>
        <attribute name="Comment" id="12644039" net="1">
          <![CDATA[]]>
          <graphics count="1">
            <graphic yoff="40.00" x="658.00" y="252.00" id="12644043" net="1" show="0" grparent="12644044" state="1" pen="0,0,0" brush="255,255,255"/>
          </graphics>
        </attribute>
        <graphics count="1">
          <graphic x="658.00" y="212.00" id="12644044" net="1" show="1" w="60.00" h="60.00" state="4" pen="0,0,0" brush="255,255,255"/>
        </graphics>
      </node>
      <node id="12644045" net="1">
        <attribute name="Name" id="12644046" net="1">
          <![CDATA[Aad]]>
          <graphics count="1">
            <graphic yoff="-1.00" x="660.00" y="144.00" id="12644051" net="1" show="1" grparent="12644055" state="1" pen="0,0,0" brush="255,255,255"/>
          </graphics>
        </attribute>
        <attribute name="ID" id="12644047" net="1">
          <![CDATA[36]]>
          <graphics count="1">
            <graphic xoff="25.00" yoff="20.00" x="685.00" y="165.00" id="12644052" net="1" show="0" grparent="12644055" state="1" pen="0,0,0" brush="255,255,255"/>
          </graphics>
        </attribute>
        <attribute name="Marking" id="12644048" net="1">
          <![CDATA[0]]>
          <graphics count="1">
            <graphic x="660.00" y="145.00" id="12644053" net="1" show="1" grparent="12644055" state="1" pen="0,0,0" brush="255,255,255"/>
          </graphics>
        </attribute>
        <attribute name="Logic" id="12644049" net="1">
          <![CDATA[0]]>
          <graphics count="0"/>
        </attribute>
        <attribute name="Comment" id="12644050" net="1">
          <![CDATA[]]>
          <graphics count="1">
            <graphic yoff="40.00" x="660.00" y="185.00" id="12644054" net="1" show="0" grparent="12644055" state="1" pen="0,0,0" brush="255,255,255"/>
          </graphics>
        </attribute>
        <graphics count="1">
          <graphic x="660.00" y="145.00" id="12644055" net="1" show="1" w="60.00" h="60.00" state="4" pen="0,0,0" brush="255,255,255"/>
        </graphics>
      </node>
      <node id="12644056" net="1">
        <attribute name="Name" id="12644057" net="1">
          <![CDATA[Alu]]>
          <graphics count="1">
            <graphic yoff="-1.00" x="660.00" y="79.00" id="12644062" net="1" show="1" grparent="12644066" state="1" pen="0,0,0" brush="255,255,255"/>
          </graphics>
        </attribute>
        <attribute name="ID" id="12644058" net="1">
          <![CDATA[37]]>
          <graphics count="1">
            <graphic xoff="25.00" yoff="20.00" x="685.00" y="100.00" id="12644063" net="1" show="0" grparent="12644066" state="1" pen="0,0,0" brush="255,255,255"/>
          </graphics>
        </attribute>
        <attribute name="Marking" id="12644059" net="1">
          <![CDATA[0]]>
          <graphics count="1">
            <graphic x="660.00" y="80.00" id="12644064" net="1" show="1" grparent="12644066" state="1" pen="0,0,0" brush="255,255,255"/>
          </graphics>
        </attribute>
        <attribute name="Logic" id="12644060" net="1">
          <![CDATA[0]]>
          <graphics count="0"/>
        </attribute>
        <attribute name="Comment" id="12644061" net="1">
          <![CDATA[]]>
          <graphics count="1">
            <graphic yoff="40.00" x="660.00" y="120.00" id="12644065" net="1" show="0" grparent="12644066" state="1" pen="0,0,0" brush="255,255,255"/>
          </graphics>
        </attribute>
        <graphics count="1">
          <graphic x="660.00" y="80.00" id="12644066" net="1" show="1" w="60.00" h="60.00" state="1" pen="0,0,0" brush="255,255,255"/>
        </graphics>
      </node>
      <node id="12644067" net="1">
        <attribute name="Name" id="12644068" net="1">
          <![CDATA[Aar]]>
          <graphics count="2">
            <graphic yoff="-1.00" x="1105.00" y="339.00" id="12644073" net="1" show="1" grparent="12644077" state="1" pen="0,0,0" brush="255,255,255"/>
            <graphic yoff="-1.00" x="1085.00" y="319.00" id="12644228" net="7" show="1" grparent="12644232" state="1" pen="0,0,0" brush="255,255,255"/>
          </graphics>
        </attribute>
        <attribute name="ID" id="12644069" net="1">
          <![CDATA[38]]>
          <graphics count="2">
            <graphic xoff="25.00" yoff="20.00" x="1130.00" y="360.00" id="12644074" net="1" show="0" grparent="12644077" state="1" pen="0,0,0" brush="255,255,255"/>
            <graphic xoff="25.00" yoff="20.00" x="1110.00" y="340.00" id="12644229" net="7" show="0" grparent="12644232" state="1" pen="0,0,0" brush="255,255,255"/>
          </graphics>
        </attribute>
        <attribute name="Marking" id="12644070" net="1">
          <![CDATA[0]]>
          <graphics count="2">
            <graphic x="1105.00" y="340.00" id="12644075" net="1" show="1" grparent="12644077" state="1" pen="0,0,0" brush="255,255,255"/>
            <graphic x="1085.00" y="320.00" id="12644230" net="7" show="1" grparent="12644232" state="1" pen="0,0,0" brush="255,255,255"/>
          </graphics>
        </attribute>
        <attribute name="Logic" id="12644071" net="1">
          <![CDATA[0]]>
          <graphics count="0"/>
        </attribute>
        <attribute name="Comment" id="12644072" net="1">
          <![CDATA[]]>
          <graphics count="2">
            <graphic yoff="40.00" x="1105.00" y="380.00" id="12644076" net="1" show="0" grparent="12644077" state="1" pen="0,0,0" brush="255,255,255"/>
            <graphic yoff="40.00" x="1085.00" y="360.00" id="12644231" net="7" show="0" grparent="12644232" state="1" pen="0,0,0" brush="255,255,255"/>
          </graphics>
        </attribute>
        <graphics count="2">
          <graphic x="1105.00" y="340.00" id="12644077" net="1" show="1" w="60.00" h="60.00" state="4" pen="0,0,0" brush="255,255,255"/>
          <graphic x="1085.00" y="320.00" id="12644232" net="7" show="1" w="60.00" h="60.00" state="8" pen="0,0,0" brush="255,255,255"/>
        </graphics>
      </node>
      <node id="12644078" net="1">
        <attribute name="Name" id="12644079" net="1">
          <![CDATA[Ave]]>
          <graphics count="2">
            <graphic yoff="-1.00" x="280.00" y="359.00" id="12644084" net="1" show="1" grparent="12644088" state="1" pen="0,0,0" brush="255,255,255"/>
            <graphic yoff="-1.00" x="260.00" y="339.00" id="12644294" net="6" show="1" grparent="12644298" state="1" pen="0,0,0" brush="255,255,255"/>
          </graphics>
        </attribute>
        <attribute name="ID" id="12644080" net="1">
          <![CDATA[39]]>
          <graphics count="2">
            <graphic xoff="25.00" yoff="20.00" x="305.00" y="380.00" id="12644085" net="1" show="0" grparent="12644088" state="1" pen="0,0,0" brush="255,255,255"/>
            <graphic xoff="25.00" yoff="20.00" x="285.00" y="360.00" id="12644295" net="6" show="0" grparent="12644298" state="1" pen="0,0,0" brush="255,255,255"/>
          </graphics>
        </attribute>
        <attribute name="Marking" id="12644081" net="1">
          <![CDATA[0]]>
          <graphics count="2">
            <graphic x="280.00" y="360.00" id="12644086" net="1" show="1" grparent="12644088" state="1" pen="0,0,0" brush="255,255,255"/>
            <graphic x="260.00" y="340.00" id="12644296" net="6" show="1" grparent="12644298" state="1" pen="0,0,0" brush="255,255,255"/>
          </graphics>
        </attribute>
        <attribute name="Logic" id="12644082" net="1">
          <![CDATA[0]]>
          <graphics count="0"/>
        </attribute>
        <attribute name="Comment" id="12644083" net="1">
          <![CDATA[]]>
          <graphics count="2">
            <graphic yoff="40.00" x="280.00" y="400.00" id="12644087" net="1" show="0" grparent="12644088" state="1" pen="0,0,0" brush="255,255,255"/>
            <graphic yoff="40.00" x="260.00" y="380.00" id="12644297" net="6" show="0" grparent="12644298" state="1" pen="0,0,0" brush="255,255,255"/>
          </graphics>
        </attribute>
        <graphics count="2">
          <graphic x="280.00" y="360.00" id="12644088" net="1" show="1" w="60.00" h="60.00" state="4" pen="0,0,0" brush="255,255,255"/>
          <graphic x="260.00" y="340.00" id="12644298" net="6" show="1" w="60.00" h="60.00" state="8" pen="0,0,0" brush="255,255,255"/>
        </graphics>
      </node>
      <node id="12644233" net="7" logic="1">
        <attribute name="Name" id="12644234" net="1">
          <![CDATA[Qha]]>
          <graphics count="1">
            <graphic xoff="-11.00" yoff="12.00" x="709.00" y="607.00" id="12644239" net="7" show="1" grparent="12644243" state="1" pen="0,0,0" brush="255,255,255"/>
          </graphics>
        </attribute>
        <attribute name="ID" id="12644235" net="1">
          <![CDATA[40]]>
          <graphics count="1">
            <graphic xoff="25.00" yoff="20.00" x="745.00" y="615.00" id="12644240" net="7" show="0" grparent="12644243" state="1" pen="0,0,0" brush="255,255,255"/>
          </graphics>
        </attribute>
        <attribute name="Marking" id="12644236" net="1">
          <![CDATA[0]]>
          <graphics count="1">
            <graphic x="720.00" y="595.00" id="12644241" net="7" show="1" grparent="12644243" state="1" pen="0,0,0" brush="255,255,255"/>
          </graphics>
        </attribute>
        <attribute name="Logic" id="12644237" net="1">
          <![CDATA[1]]>
          <graphics count="0"/>
        </attribute>
        <attribute name="Comment" id="12644238" net="1">
          <![CDATA[]]>
          <graphics count="1">
            <graphic yoff="40.00" x="720.00" y="635.00" id="12644242" net="7" show="1" grparent="12644243" state="1" pen="0,0,0" brush="255,255,255"/>
          </graphics>
        </attribute>
        <graphics count="1">
          <graphic x="720.00" y="595.00" id="12644243" net="7" show="1" w="20.00" h="20.00" state="1" pen="0,0,0" brush="255,255,255"/>
        </graphics>
      </node>
      <node id="12644299" net="6" logic="1">
        <attribute name="Name" id="12644300" net="1">
          <![CDATA[Qh]]>
          <graphics count="1">
            <graphic xoff="-7.00" yoff="16.00" x="513.00" y="606.00" id="12644305" net="6" show="1" grparent="12644309" state="1" pen="0,0,0" brush="255,255,255"/>
          </graphics>
        </attribute>
        <attribute name="ID" id="12644301" net="1">
          <![CDATA[41]]>
          <graphics count="1">
            <graphic xoff="25.00" yoff="20.00" x="545.00" y="610.00" id="12644306" net="6" show="0" grparent="12644309" state="1" pen="0,0,0" brush="255,255,255"/>
          </graphics>
        </attribute>
        <attribute name="Marking" id="12644302" net="1">
          <![CDATA[0]]>
          <graphics count="1">
            <graphic x="520.00" y="590.00" id="12644307" net="6" show="1" grparent="12644309" state="1" pen="0,0,0" brush="255,255,255"/>
          </graphics>
        </attribute>
        <attribute name="Logic" id="12644303" net="1">
          <![CDATA[1]]>
          <graphics count="0"/>
        </attribute>
        <attribute name="Comment" id="12644304" net="1">
          <![CDATA[]]>
          <graphics count="1">
            <graphic yoff="40.00" x="520.00" y="630.00" id="12644308" net="6" show="1" grparent="12644309" state="1" pen="0,0,0" brush="255,255,255"/>
          </graphics>
        </attribute>
        <graphics count="1">
          <graphic x="520.00" y="590.00" id="12644309" net="6" show="1" w="20.00" h="20.00" state="1" pen="0,0,0" brush="255,255,255"/>
        </graphics>
      </node>
      <node id="12644310" net="6">
        <attribute name="Name" id="12644311" net="1">
          <![CDATA[Kpli]]>
          <graphics count="1">
            <graphic xoff="25.00" yoff="20.00" x="585.00" y="675.00" id="12644316" net="6" show="1" grparent="12644320" state="1" pen="0,0,0" brush="255,255,255"/>
          </graphics>
        </attribute>
        <attribute name="ID" id="12644312" net="1">
          <![CDATA[42]]>
          <graphics count="1">
            <graphic xoff="25.00" yoff="20.00" x="585.00" y="675.00" id="12644317" net="6" show="0" grparent="12644320" state="1" pen="0,0,0" brush="255,255,255"/>
          </graphics>
        </attribute>
        <attribute name="Marking" id="12644313" net="1">
          <![CDATA[0]]>
          <graphics count="1">
            <graphic x="560.00" y="655.00" id="12644318" net="6" show="1" grparent="12644320" state="1" pen="0,0,0" brush="255,255,255"/>
          </graphics>
        </attribute>
        <attribute name="Logic" id="12644314" net="1">
          <![CDATA[0]]>
          <graphics count="0"/>
        </attribute>
        <attribute name="Comment" id="12644315" net="1">
          <![CDATA[]]>
          <graphics count="1">
            <graphic yoff="40.00" x="560.00" y="695.00" id="12644319" net="6" show="1" grparent="12644320" state="1" pen="0,0,0" brush="255,255,255"/>
          </graphics>
        </attribute>
        <graphics count="1">
          <graphic x="560.00" y="655.00" id="12644320" net="6" show="1" w="20.00" h="20.00" state="1" pen="0,0,0" brush="255,255,255"/>
        </graphics>
      </node>
      <node id="12644393" net="5">
        <attribute name="Name" id="12644394" net="1">
          <![CDATA[Kpgu]]>
          <graphics count="1">
            <graphic xoff="-8.00" yoff="-15.00" x="722.00" y="540.00" id="12644399" net="5" show="1" grparent="12644403" state="1" pen="0,0,0" brush="255,255,255"/>
          </graphics>
        </attribute>
        <attribute name="ID" id="12644395" net="1">
          <![CDATA[43]]>
          <graphics count="1">
            <graphic xoff="25.00" yoff="20.00" x="755.00" y="575.00" id="12644400" net="5" show="0" grparent="12644403" state="1" pen="0,0,0" brush="255,255,255"/>
          </graphics>
        </attribute>
        <attribute name="Marking" id="12644396" net="1">
          <![CDATA[0]]>
          <graphics count="1">
            <graphic x="730.00" y="555.00" id="12644401" net="5" show="1" grparent="12644403" state="1" pen="0,0,0" brush="255,255,255"/>
          </graphics>
        </attribute>
        <attribute name="Logic" id="12644397" net="1">
          <![CDATA[0]]>
          <graphics count="0"/>
        </attribute>
        <attribute name="Comment" id="12644398" net="1">
          <![CDATA[]]>
          <graphics count="1">
            <graphic yoff="40.00" x="730.00" y="595.00" id="12644402" net="5" show="1" grparent="12644403" state="1" pen="0,0,0" brush="255,255,255"/>
          </graphics>
        </attribute>
        <graphics count="1">
          <graphic x="730.00" y="555.00" id="12644403" net="5" show="1" w="20.00" h="20.00" state="4" pen="0,0,0" brush="255,255,255"/>
        </graphics>
      </node>
      <node id="12646330" net="9">
        <attribute name="Name" id="12646331" net="9">
          <![CDATA[timer1]]>
          <graphics count="1">
            <graphic xoff="25.00" yoff="20.00" x="820.00" y="430.00" id="12646336" net="9" show="1" grparent="12646340" state="1" pen="0,0,0" brush="255,255,255"/>
          </graphics>
        </attribute>
        <attribute name="ID" id="12646332" net="9">
          <![CDATA[44]]>
          <graphics count="1">
            <graphic xoff="25.00" yoff="20.00" x="820.00" y="430.00" id="12646337" net="9" show="0" grparent="12646340" state="1" pen="0,0,0" brush="255,255,255"/>
          </graphics>
        </attribute>
        <attribute name="Marking" id="12646333" net="9">
          <![CDATA[0]]>
          <graphics count="1">
            <graphic x="795.00" y="410.00" id="12646338" net="9" show="1" grparent="12646340" state="1" pen="0,0,0" brush="255,255,255"/>
          </graphics>
        </attribute>
        <attribute name="Logic" id="12646334" net="1">
          <![CDATA[0]]>
          <graphics count="0"/>
        </attribute>
        <attribute name="Comment" id="12646335" net="9">
          <![CDATA[]]>
          <graphics count="1">
            <graphic yoff="40.00" x="795.00" y="450.00" id="12646339" net="9" show="1" grparent="12646340" state="1" pen="0,0,0" brush="255,255,255"/>
          </graphics>
        </attribute>
        <graphics count="1">
          <graphic x="795.00" y="410.00" id="12646340" net="9" show="1" w="20.00" h="20.00" state="1" pen="0,0,0" brush="255,255,255"/>
        </graphics>
      </node>
      <node id="12646341" net="9">
        <attribute name="Name" id="12646342" net="9">
          <![CDATA[clock1]]>
          <graphics count="1">
            <graphic xoff="25.00" yoff="20.00" x="940.00" y="430.00" id="12646347" net="9" show="1" grparent="12646351" state="1" pen="0,0,0" brush="255,255,255"/>
          </graphics>
        </attribute>
        <attribute name="ID" id="12646343" net="9">
          <![CDATA[45]]>
          <graphics count="1">
            <graphic xoff="25.00" yoff="20.00" x="940.00" y="430.00" id="12646348" net="9" show="0" grparent="12646351" state="1" pen="0,0,0" brush="255,255,255"/>
          </graphics>
        </attribute>
        <attribute name="Marking" id="12646344" net="9">
          <![CDATA[1]]>
          <graphics count="1">
            <graphic x="915.00" y="410.00" id="12646349" net="9" show="1" grparent="12646351" state="1" pen="0,0,0" brush="255,255,255"/>
          </graphics>
        </attribute>
        <attribute name="Logic" id="12646345" net="1">
          <![CDATA[0]]>
          <graphics count="0"/>
        </attribute>
        <attribute name="Comment" id="12646346" net="9">
          <![CDATA[]]>
          <graphics count="1">
            <graphic yoff="40.00" x="915.00" y="450.00" id="12646350" net="9" show="0" grparent="12646351" state="1" pen="0,0,0" brush="255,255,255"/>
          </graphics>
        </attribute>
        <graphics count="1">
          <graphic x="915.00" y="410.00" id="12646351" net="9" show="1" w="20.00" h="20.00" state="1" pen="0,0,0" brush="255,255,255"/>
        </graphics>
      </node>
      <node id="12648569" net="1">
        <attribute name="Name" id="12648570" net="1">
          <![CDATA[Atox]]>
          <graphics count="1">
            <graphic xoff="3.00" yoff="-5.00" x="558.00" y="764.00" id="12648571" net="1" show="1" grparent="12648579" state="1" pen="0,0,0" brush="255,255,255"/>
          </graphics>
        </attribute>
        <attribute name="ID" id="12648572" net="1">
          <![CDATA[46]]>
          <graphics count="1">
            <graphic xoff="25.00" yoff="20.00" x="580.00" y="789.00" id="12648573" net="1" show="0" grparent="12648579" state="1" pen="0,0,0" brush="255,255,255"/>
          </graphics>
        </attribute>
        <attribute name="Marking" id="12648574" net="1">
          <![CDATA[0]]>
          <graphics count="1">
            <graphic x="555.00" y="769.00" id="12648575" net="1" show="1" grparent="12648579" state="1" pen="0,0,0" brush="255,255,255"/>
          </graphics>
        </attribute>
        <attribute name="Logic" id="12648576" net="1">
          <![CDATA[0]]>
          <graphics count="0"/>
        </attribute>
        <attribute name="Comment" id="12648577" net="1">
          <![CDATA[ENZYME r0227
ACTIVITY 11
0.0 0.0 1.0
1.0 0.0 0.9
2.0 0.0 0.8
3.0 0.0 0.7
5.0 0.0 0.6
6.0 0.0 0.5
12.0 0.0 0.4
15.0 0.0 0.35
20.0 0.0 0.29
32.0 0.0 0.20
100.0 0.0 0.0
END

]]>
          <graphics count="1">
            <graphic xoff="356.00" yoff="31.00" x="911.00" y="800.00" id="12648578" net="1" show="0" grparent="12648579" state="1" pen="0,0,0" brush="255,255,255"/>
          </graphics>
        </attribute>
        <graphics count="1">
          <graphic x="555.00" y="769.00" id="12648579" net="1" show="1" w="40.00" h="40.00" state="4" pen="0,0,0" brush="255,255,255"/>
        </graphics>
      </node>
      <node id="12652563" net="1">
        <attribute name="Name" id="12652564" net="1">
          <![CDATA[FVad]]>
          <graphics count="1">
            <graphic xoff="31.00" yoff="2.00" x="171.00" y="402.00" id="12652565" net="1" show="1" grparent="12652573" state="1" pen="0,0,0" brush="255,255,255"/>
          </graphics>
        </attribute>
        <attribute name="ID" id="12652566" net="1">
          <![CDATA[47]]>
          <graphics count="1">
            <graphic xoff="25.00" yoff="20.00" x="165.00" y="420.00" id="12652567" net="1" show="0" grparent="12652573" state="1" pen="0,0,0" brush="255,255,255"/>
          </graphics>
        </attribute>
        <attribute name="Marking" id="12652568" net="1">
          <![CDATA[0]]>
          <graphics count="1">
            <graphic x="140.00" y="400.00" id="12652569" net="1" show="1" grparent="12652573" state="1" pen="0,0,0" brush="255,255,255"/>
          </graphics>
        </attribute>
        <attribute name="Logic" id="12652570" net="1">
          <![CDATA[0]]>
          <graphics count="0"/>
        </attribute>
        <attribute name="Comment" id="12652571" net="1">
          <![CDATA[]]>
          <graphics count="1">
            <graphic yoff="40.00" x="140.00" y="440.00" id="12652572" net="1" show="1" grparent="12652573" state="1" pen="0,0,0" brush="255,255,255"/>
          </graphics>
        </attribute>
        <graphics count="1">
          <graphic x="140.00" y="400.00" id="12652573" net="1" show="1" w="20.00" h="20.00" state="1" pen="0,0,0" brush="255,255,255"/>
        </graphics>
      </node>
      <node id="12652836" net="1" logic="1">
        <attribute name="Name" id="12652837" net="1">
          <![CDATA[Qad]]>
          <graphics count="2">
            <graphic xoff="34.00" yoff="-2.00" x="754.00" y="118.00" id="12652838" net="1" show="1" grparent="12652846" state="1" pen="0,0,0" brush="255,255,255"/>
            <graphic xoff="32.00" x="532.00" y="120.00" id="12653041" net="1" show="1" grparent="12653049" state="1" pen="0,0,0" brush="255,255,255"/>
          </graphics>
        </attribute>
        <attribute name="ID" id="12652839" net="1">
          <![CDATA[48]]>
          <graphics count="2">
            <graphic xoff="25.00" yoff="20.00" x="745.00" y="140.00" id="12652840" net="1" show="0" grparent="12652846" state="1" pen="0,0,0" brush="255,255,255"/>
            <graphic xoff="25.00" yoff="20.00" x="525.00" y="140.00" id="12653043" net="1" show="0" grparent="12653049" state="1" pen="0,0,0" brush="255,255,255"/>
          </graphics>
        </attribute>
        <attribute name="Marking" id="12652841" net="1">
          <![CDATA[0]]>
          <graphics count="2">
            <graphic x="720.00" y="120.00" id="12652842" net="1" show="1" grparent="12652846" state="1" pen="0,0,0" brush="255,255,255"/>
            <graphic x="500.00" y="120.00" id="12653045" net="1" show="1" grparent="12653049" state="1" pen="0,0,0" brush="255,255,255"/>
          </graphics>
        </attribute>
        <attribute name="Logic" id="12652843" net="1">
          <![CDATA[1]]>
          <graphics count="0"/>
        </attribute>
        <attribute name="Comment" id="12652844" net="1">
          <![CDATA[]]>
          <graphics count="2">
            <graphic yoff="40.00" x="720.00" y="160.00" id="12652845" net="1" show="1" grparent="12652846" state="1" pen="0,0,0" brush="255,255,255"/>
            <graphic yoff="40.00" x="500.00" y="160.00" id="12653048" net="1" show="1" grparent="12653049" state="1" pen="0,0,0" brush="255,255,255"/>
          </graphics>
        </attribute>
        <graphics count="2">
          <graphic x="720.00" y="120.00" id="12652846" net="1" show="1" w="20.00" h="20.00" state="4" pen="0,0,0" brush="255,255,255"/>
          <graphic x="500.00" y="120.00" id="12653049" net="1" show="1" w="20.00" h="20.00" state="4" pen="0,0,0" brush="255,255,255"/>
        </graphics>
      </node>
      <node id="12653028" net="1" logic="1">
        <attribute name="Name" id="12653029" net="1">
          <![CDATA[Var]]>
          <graphics count="12">
            <graphic xoff="25.00" yoff="20.00" x="1070.00" y="560.00" id="12643828" net="1" show="1" grparent="12643832" state="1" pen="0,0,0" brush="255,255,255"/>
            <graphic xoff="30.00" yoff="3.00" x="770.00" y="303.00" id="12643833" net="1" show="1" grparent="12643837" state="1" pen="0,0,0" brush="255,255,255"/>
            <graphic xoff="32.00" yoff="-2.00" x="212.00" y="518.00" id="12643838" net="1" show="1" grparent="12643842" state="1" pen="0,0,0" brush="255,255,255"/>
            <graphic xoff="25.00" yoff="20.00" x="790.00" y="610.00" id="12644218" net="7" show="1" grparent="12644222" state="1" pen="0,0,0" brush="255,255,255"/>
            <graphic xoff="31.00" yoff="1.00" x="831.00" y="121.00" id="12652827" net="1" show="1" grparent="12652835" state="1" pen="0,0,0" brush="255,255,255"/>
            <graphic xoff="28.00" yoff="2.00" x="828.00" y="242.00" id="12655067" net="1" show="1" grparent="12655075" state="1" pen="0,0,0" brush="255,255,255"/>
            <graphic xoff="26.00" yoff="3.00" x="826.00" y="183.00" id="12655508" net="1" show="1" grparent="12655516" state="1" pen="0,0,0" brush="255,255,255"/>
            <graphic xoff="26.00" yoff="3.00" x="826.00" y="383.00" id="12655883" net="1" show="1" grparent="12655891" state="1" pen="0,0,0" brush="255,255,255"/>
            <graphic xoff="26.00" yoff="-1.00" x="846.00" y="459.00" id="12656130" net="1" show="1" grparent="12656138" state="1" pen="0,0,0" brush="255,255,255"/>
            <graphic xoff="13.00" yoff="-20.00" x="1073.00" y="700.00" id="12656485" net="1" show="1" grparent="12656493" state="1" pen="0,0,0" brush="255,255,255"/>
            <graphic xoff="26.00" yoff="-4.00" x="786.00" y="996.00" id="12656716" net="1" show="1" grparent="12656724" state="1" pen="0,0,0" brush="255,255,255"/>
            <graphic xoff="33.00" yoff="-5.00" x="813.00" y="895.00" id="12657136" net="1" show="1" grparent="12657144" state="1" pen="0,0,0" brush="255,255,255"/>
          </graphics>
        </attribute>
        <attribute name="ID" id="12653031" net="1">
          <![CDATA[49]]>
          <graphics count="12">
            <graphic xoff="25.00" yoff="20.00" x="1070.00" y="560.00" id="12643829" net="1" show="0" grparent="12643832" state="1" pen="0,0,0" brush="255,255,255"/>
            <graphic xoff="25.00" yoff="20.00" x="765.00" y="320.00" id="12643834" net="1" show="0" grparent="12643837" state="1" pen="0,0,0" brush="255,255,255"/>
            <graphic xoff="25.00" yoff="20.00" x="205.00" y="540.00" id="12643839" net="1" show="0" grparent="12643842" state="1" pen="0,0,0" brush="255,255,255"/>
            <graphic xoff="25.00" yoff="20.00" x="790.00" y="610.00" id="12644219" net="7" show="0" grparent="12644222" state="1" pen="0,0,0" brush="255,255,255"/>
            <graphic xoff="25.00" yoff="20.00" x="825.00" y="140.00" id="12652829" net="1" show="0" grparent="12652835" state="1" pen="0,0,0" brush="255,255,255"/>
            <graphic xoff="25.00" yoff="20.00" x="825.00" y="260.00" id="12655069" net="1" show="0" grparent="12655075" state="1" pen="0,0,0" brush="255,255,255"/>
            <graphic xoff="25.00" yoff="20.00" x="825.00" y="200.00" id="12655510" net="1" show="0" grparent="12655516" state="1" pen="0,0,0" brush="255,255,255"/>
            <graphic xoff="25.00" yoff="20.00" x="825.00" y="400.00" id="12655885" net="1" show="0" grparent="12655891" state="1" pen="0,0,0" brush="255,255,255"/>
            <graphic xoff="25.00" yoff="20.00" x="845.00" y="480.00" id="12656132" net="1" show="0" grparent="12656138" state="1" pen="0,0,0" brush="255,255,255"/>
            <graphic xoff="25.00" yoff="20.00" x="1085.00" y="740.00" id="12656487" net="1" show="0" grparent="12656493" state="1" pen="0,0,0" brush="255,255,255"/>
            <graphic xoff="25.00" yoff="20.00" x="785.00" y="1020.00" id="12656718" net="1" show="0" grparent="12656724" state="1" pen="0,0,0" brush="255,255,255"/>
            <graphic xoff="25.00" yoff="20.00" x="805.00" y="920.00" id="12657138" net="1" show="0" grparent="12657144" state="1" pen="0,0,0" brush="255,255,255"/>
          </graphics>
        </attribute>
        <attribute name="Marking" id="12653033" net="1">
          <![CDATA[0]]>
          <graphics count="12">
            <graphic x="1045.00" y="540.00" id="12643830" net="1" show="0" grparent="12643832" state="1" pen="0,0,0" brush="255,255,255"/>
            <graphic x="740.00" y="300.00" id="12643835" net="1" show="0" grparent="12643837" state="1" pen="0,0,0" brush="255,255,255"/>
            <graphic x="180.00" y="520.00" id="12643840" net="1" show="0" grparent="12643842" state="1" pen="0,0,0" brush="255,255,255"/>
            <graphic x="765.00" y="590.00" id="12644220" net="7" show="0" grparent="12644222" state="1" pen="0,0,0" brush="255,255,255"/>
            <graphic x="800.00" y="120.00" id="12652831" net="1" show="0" grparent="12652835" state="1" pen="0,0,0" brush="255,255,255"/>
            <graphic x="800.00" y="240.00" id="12655071" net="1" show="0" grparent="12655075" state="1" pen="0,0,0" brush="255,255,255"/>
            <graphic x="800.00" y="180.00" id="12655512" net="1" show="0" grparent="12655516" state="1" pen="0,0,0" brush="255,255,255"/>
            <graphic x="800.00" y="380.00" id="12655887" net="1" show="0" grparent="12655891" state="1" pen="0,0,0" brush="255,255,255"/>
            <graphic x="820.00" y="460.00" id="12656134" net="1" show="0" grparent="12656138" state="1" pen="0,0,0" brush="255,255,255"/>
            <graphic x="1060.00" y="720.00" id="12656489" net="1" show="0" grparent="12656493" state="1" pen="0,0,0" brush="255,255,255"/>
            <graphic x="760.00" y="1000.00" id="12656720" net="1" show="0" grparent="12656724" state="1" pen="0,0,0" brush="255,255,255"/>
            <graphic x="780.00" y="900.00" id="12657140" net="1" show="0" grparent="12657144" state="1" pen="0,0,0" brush="255,255,255"/>
          </graphics>
        </attribute>
        <attribute name="Logic" id="12653035" net="1">
          <![CDATA[1]]>
          <graphics count="0"/>
        </attribute>
        <attribute name="Comment" id="12653036" net="1">
          <![CDATA[]]>
          <graphics count="12">
            <graphic yoff="40.00" x="1045.00" y="580.00" id="12643831" net="1" show="0" grparent="12643832" state="1" pen="0,0,0" brush="255,255,255"/>
            <graphic yoff="40.00" x="740.00" y="340.00" id="12643836" net="1" show="0" grparent="12643837" state="1" pen="0,0,0" brush="255,255,255"/>
            <graphic yoff="30.00" x="180.00" y="550.00" id="12643841" net="1" show="0" grparent="12643842" state="1" pen="0,0,0" brush="255,255,255"/>
            <graphic yoff="40.00" x="765.00" y="630.00" id="12644221" net="7" show="0" grparent="12644222" state="1" pen="0,0,0" brush="255,255,255"/>
            <graphic yoff="40.00" x="800.00" y="160.00" id="12652834" net="1" show="0" grparent="12652835" state="1" pen="0,0,0" brush="255,255,255"/>
            <graphic yoff="40.00" x="800.00" y="280.00" id="12655074" net="1" show="0" grparent="12655075" state="1" pen="0,0,0" brush="255,255,255"/>
            <graphic yoff="40.00" x="800.00" y="220.00" id="12655515" net="1" show="0" grparent="12655516" state="1" pen="0,0,0" brush="255,255,255"/>
            <graphic yoff="40.00" x="800.00" y="420.00" id="12655890" net="1" show="0" grparent="12655891" state="1" pen="0,0,0" brush="255,255,255"/>
            <graphic yoff="40.00" x="820.00" y="500.00" id="12656137" net="1" show="0" grparent="12656138" state="1" pen="0,0,0" brush="255,255,255"/>
            <graphic yoff="40.00" x="1060.00" y="760.00" id="12656492" net="1" show="0" grparent="12656493" state="1" pen="0,0,0" brush="255,255,255"/>
            <graphic yoff="40.00" x="760.00" y="1040.00" id="12656723" net="1" show="0" grparent="12656724" state="1" pen="0,0,0" brush="255,255,255"/>
            <graphic yoff="40.00" x="780.00" y="940.00" id="12657143" net="1" show="0" grparent="12657144" state="1" pen="0,0,0" brush="255,255,255"/>
          </graphics>
        </attribute>
        <graphics count="12">
          <graphic x="1045.00" y="540.00" id="12643832" net="1" show="1" w="20.00" h="20.00" state="4" pen="0,0,0" brush="255,255,255"/>
          <graphic x="740.00" y="300.00" id="12643837" net="1" show="1" w="20.00" h="20.00" state="1" pen="0,0,0" brush="255,255,255"/>
          <graphic x="180.00" y="520.00" id="12643842" net="1" show="1" w="20.00" h="20.00" state="1" pen="0,0,0" brush="255,255,255"/>
          <graphic x="765.00" y="590.00" id="12644222" net="7" show="1" w="20.00" h="20.00" state="1" pen="0,0,0" brush="255,255,255"/>
          <graphic x="800.00" y="120.00" id="12652835" net="1" show="1" w="20.00" h="20.00" state="4" pen="0,0,0" brush="255,255,255"/>
          <graphic x="800.00" y="240.00" id="12655075" net="1" show="1" w="20.00" h="20.00" state="4" pen="0,0,0" brush="255,255,255"/>
          <graphic x="800.00" y="180.00" id="12655516" net="1" show="1" w="20.00" h="20.00" state="4" pen="0,0,0" brush="255,255,255"/>
          <graphic x="800.00" y="380.00" id="12655891" net="1" show="1" w="20.00" h="20.00" state="4" pen="0,0,0" brush="255,255,255"/>
          <graphic x="820.00" y="460.00" id="12656138" net="1" show="1" w="20.00" h="20.00" state="4" pen="0,0,0" brush="255,255,255"/>
          <graphic x="1060.00" y="720.00" id="12656493" net="1" show="1" w="20.00" h="20.00" state="4" pen="0,0,0" brush="255,255,255"/>
          <graphic x="760.00" y="1000.00" id="12656724" net="1" show="1" w="20.00" h="20.00" state="4" pen="0,0,0" brush="255,255,255"/>
          <graphic x="780.00" y="900.00" id="12657144" net="1" show="1" w="20.00" h="20.00" state="4" pen="0,0,0" brush="255,255,255"/>
        </graphics>
      </node>
      <node id="12653061" net="1">
        <attribute name="Name" id="12653062" net="1">
          <![CDATA[Kpad]]>
          <graphics count="1">
            <graphic xoff="28.00" yoff="-1.00" x="628.00" y="119.00" id="12653063" net="1" show="1" grparent="12653071" state="1" pen="0,0,0" brush="255,255,255"/>
          </graphics>
        </attribute>
        <attribute name="ID" id="12653064" net="1">
          <![CDATA[50]]>
          <graphics count="1">
            <graphic xoff="25.00" yoff="20.00" x="625.00" y="140.00" id="12653065" net="1" show="0" grparent="12653071" state="1" pen="0,0,0" brush="255,255,255"/>
          </graphics>
        </attribute>
        <attribute name="Marking" id="12653066" net="1">
          <![CDATA[0]]>
          <graphics count="1">
            <graphic x="600.00" y="120.00" id="12653067" net="1" show="1" grparent="12653071" state="1" pen="0,0,0" brush="255,255,255"/>
          </graphics>
        </attribute>
        <attribute name="Logic" id="12653068" net="1">
          <![CDATA[0]]>
          <graphics count="0"/>
        </attribute>
        <attribute name="Comment" id="12653069" net="1">
          <![CDATA[]]>
          <graphics count="1">
            <graphic yoff="40.00" x="600.00" y="160.00" id="12653070" net="1" show="1" grparent="12653071" state="1" pen="0,0,0" brush="255,255,255"/>
          </graphics>
        </attribute>
        <graphics count="1">
          <graphic x="600.00" y="120.00" id="12653071" net="1" show="1" w="22.00" h="20.00" state="4" pen="0,0,0" brush="255,255,255"/>
        </graphics>
      </node>
      <node id="12654818" net="1" logic="1">
        <attribute name="Name" id="12654819" net="1">
          <![CDATA[Vad]]>
          <graphics count="2">
            <graphic xoff="25.00" yoff="20.00" x="465.00" y="140.00" id="12654820" net="1" show="1" grparent="12654828" state="1" pen="0,0,0" brush="255,255,255"/>
            <graphic xoff="25.00" yoff="20.00" x="225.00" y="460.00" id="12654875" net="1" show="1" grparent="12654883" state="1" pen="0,0,0" brush="255,255,255"/>
          </graphics>
        </attribute>
        <attribute name="ID" id="12654821" net="1">
          <![CDATA[51]]>
          <graphics count="2">
            <graphic xoff="25.00" yoff="20.00" x="465.00" y="140.00" id="12654822" net="1" show="0" grparent="12654828" state="1" pen="0,0,0" brush="255,255,255"/>
            <graphic xoff="25.00" yoff="20.00" x="225.00" y="460.00" id="12654877" net="1" show="0" grparent="12654883" state="1" pen="0,0,0" brush="255,255,255"/>
          </graphics>
        </attribute>
        <attribute name="Marking" id="12654823" net="1">
          <![CDATA[0]]>
          <graphics count="2">
            <graphic x="440.00" y="120.00" id="12654824" net="1" show="1" grparent="12654828" state="1" pen="0,0,0" brush="255,255,255"/>
            <graphic x="200.00" y="440.00" id="12654879" net="1" show="1" grparent="12654883" state="1" pen="0,0,0" brush="255,255,255"/>
          </graphics>
        </attribute>
        <attribute name="Logic" id="12654825" net="1">
          <![CDATA[1]]>
          <graphics count="0"/>
        </attribute>
        <attribute name="Comment" id="12654826" net="1">
          <![CDATA[]]>
          <graphics count="2">
            <graphic yoff="40.00" x="440.00" y="160.00" id="12654827" net="1" show="1" grparent="12654828" state="1" pen="0,0,0" brush="255,255,255"/>
            <graphic yoff="40.00" x="200.00" y="480.00" id="12654882" net="1" show="1" grparent="12654883" state="1" pen="0,0,0" brush="255,255,255"/>
          </graphics>
        </attribute>
        <graphics count="2">
          <graphic x="440.00" y="120.00" id="12654828" net="1" show="1" w="20.00" h="20.00" state="4" pen="0,0,0" brush="255,255,255"/>
          <graphic x="200.00" y="440.00" id="12654883" net="1" show="1" w="20.00" h="20.00" state="1" pen="0,0,0" brush="255,255,255"/>
        </graphics>
      </node>
      <node id="12654902" net="1">
        <attribute name="Name" id="12654903" net="1">
          <![CDATA[FVbr]]>
          <graphics count="1">
            <graphic xoff="34.00" yoff="1.00" x="174.00" y="621.00" id="12654904" net="1" show="1" grparent="12654912" state="1" pen="0,0,0" brush="255,255,255"/>
          </graphics>
        </attribute>
        <attribute name="ID" id="12654905" net="1">
          <![CDATA[52]]>
          <graphics count="1">
            <graphic xoff="25.00" yoff="20.00" x="165.00" y="640.00" id="12654906" net="1" show="0" grparent="12654912" state="1" pen="0,0,0" brush="255,255,255"/>
          </graphics>
        </attribute>
        <attribute name="Marking" id="12654907" net="1">
          <![CDATA[0]]>
          <graphics count="1">
            <graphic x="140.00" y="620.00" id="12654908" net="1" show="1" grparent="12654912" state="1" pen="0,0,0" brush="255,255,255"/>
          </graphics>
        </attribute>
        <attribute name="Logic" id="12654909" net="1">
          <![CDATA[0]]>
          <graphics count="0"/>
        </attribute>
        <attribute name="Comment" id="12654910" net="1">
          <![CDATA[]]>
          <graphics count="1">
            <graphic yoff="40.00" x="140.00" y="660.00" id="12654911" net="1" show="1" grparent="12654912" state="1" pen="0,0,0" brush="255,255,255"/>
          </graphics>
        </attribute>
        <graphics count="1">
          <graphic x="140.00" y="620.00" id="12654912" net="1" show="1" w="20.00" h="20.00" state="1" pen="0,0,0" brush="255,255,255"/>
        </graphics>
      </node>
      <node id="12654913" net="1" logic="1">
        <attribute name="Name" id="12654914" net="1">
          <![CDATA[Vbr]]>
          <graphics count="2">
            <graphic xoff="34.00" yoff="2.00" x="214.00" y="662.00" id="12654915" net="1" show="1" grparent="12654923" state="1" pen="0,0,0" brush="255,255,255"/>
            <graphic xoff="-32.00" yoff="1.00" x="468.00" y="261.00" id="12655012" net="1" show="1" grparent="12655020" state="1" pen="0,0,0" brush="255,255,255"/>
          </graphics>
        </attribute>
        <attribute name="ID" id="12654916" net="1">
          <![CDATA[53]]>
          <graphics count="2">
            <graphic xoff="25.00" yoff="20.00" x="205.00" y="680.00" id="12654917" net="1" show="0" grparent="12654923" state="1" pen="0,0,0" brush="255,255,255"/>
            <graphic xoff="25.00" yoff="20.00" x="525.00" y="280.00" id="12655014" net="1" show="0" grparent="12655020" state="1" pen="0,0,0" brush="255,255,255"/>
          </graphics>
        </attribute>
        <attribute name="Marking" id="12654918" net="1">
          <![CDATA[0]]>
          <graphics count="2">
            <graphic x="180.00" y="660.00" id="12654919" net="1" show="1" grparent="12654923" state="1" pen="0,0,0" brush="255,255,255"/>
            <graphic x="500.00" y="260.00" id="12655016" net="1" show="1" grparent="12655020" state="1" pen="0,0,0" brush="255,255,255"/>
          </graphics>
        </attribute>
        <attribute name="Logic" id="12654920" net="1">
          <![CDATA[1]]>
          <graphics count="0"/>
        </attribute>
        <attribute name="Comment" id="12654921" net="1">
          <![CDATA[]]>
          <graphics count="2">
            <graphic yoff="40.00" x="180.00" y="700.00" id="12654922" net="1" show="1" grparent="12654923" state="1" pen="0,0,0" brush="255,255,255"/>
            <graphic yoff="40.00" x="500.00" y="300.00" id="12655019" net="1" show="1" grparent="12655020" state="1" pen="0,0,0" brush="255,255,255"/>
          </graphics>
        </attribute>
        <graphics count="2">
          <graphic x="180.00" y="660.00" id="12654923" net="1" show="1" w="20.00" h="20.00" state="1" pen="0,0,0" brush="255,255,255"/>
          <graphic x="500.00" y="260.00" id="12655020" net="1" show="1" w="20.00" h="20.00" state="4" pen="0,0,0" brush="255,255,255"/>
        </graphics>
      </node>
      <node id="12655043" net="1">
        <attribute name="Name" id="12655044" net="1">
          <![CDATA[Kpbr]]>
          <graphics count="1">
            <graphic xoff="29.00" x="609.00" y="260.00" id="12655045" net="1" show="1" grparent="12655053" state="1" pen="0,0,0" brush="255,255,255"/>
          </graphics>
        </attribute>
        <attribute name="ID" id="12655046" net="1">
          <![CDATA[54]]>
          <graphics count="1">
            <graphic xoff="25.00" yoff="20.00" x="605.00" y="280.00" id="12655047" net="1" show="0" grparent="12655053" state="1" pen="0,0,0" brush="255,255,255"/>
          </graphics>
        </attribute>
        <attribute name="Marking" id="12655048" net="1">
          <![CDATA[0]]>
          <graphics count="1">
            <graphic x="580.00" y="260.00" id="12655049" net="1" show="1" grparent="12655053" state="1" pen="0,0,0" brush="255,255,255"/>
          </graphics>
        </attribute>
        <attribute name="Logic" id="12655050" net="1">
          <![CDATA[0]]>
          <graphics count="0"/>
        </attribute>
        <attribute name="Comment" id="12655051" net="1">
          <![CDATA[]]>
          <graphics count="1">
            <graphic yoff="40.00" x="580.00" y="300.00" id="12655052" net="1" show="1" grparent="12655053" state="1" pen="0,0,0" brush="255,255,255"/>
          </graphics>
        </attribute>
        <graphics count="1">
          <graphic x="580.00" y="260.00" id="12655053" net="1" show="1" w="20.00" h="20.00" state="4" pen="0,0,0" brush="255,255,255"/>
        </graphics>
      </node>
      <node id="12655054" net="1" logic="1">
        <attribute name="Name" id="12655055" net="1">
          <![CDATA[Qbr]]>
          <graphics count="2">
            <graphic xoff="31.00" yoff="-3.00" x="751.00" y="237.00" id="12655056" net="1" show="1" grparent="12655064" state="1" pen="0,0,0" brush="255,255,255"/>
            <graphic xoff="21.00" yoff="-11.00" x="541.00" y="229.00" id="12655023" net="1" show="1" grparent="12655031" state="1" pen="0,0,0" brush="255,255,255"/>
          </graphics>
        </attribute>
        <attribute name="ID" id="12655057" net="1">
          <![CDATA[55]]>
          <graphics count="2">
            <graphic xoff="25.00" yoff="20.00" x="745.00" y="260.00" id="12655058" net="1" show="0" grparent="12655064" state="1" pen="0,0,0" brush="255,255,255"/>
            <graphic xoff="25.00" yoff="20.00" x="545.00" y="260.00" id="12655025" net="1" show="0" grparent="12655031" state="1" pen="0,0,0" brush="255,255,255"/>
          </graphics>
        </attribute>
        <attribute name="Marking" id="12655059" net="1">
          <![CDATA[0]]>
          <graphics count="2">
            <graphic x="720.00" y="240.00" id="12655060" net="1" show="1" grparent="12655064" state="1" pen="0,0,0" brush="255,255,255"/>
            <graphic x="520.00" y="240.00" id="12655027" net="1" show="1" grparent="12655031" state="1" pen="0,0,0" brush="255,255,255"/>
          </graphics>
        </attribute>
        <attribute name="Logic" id="12655061" net="1">
          <![CDATA[1]]>
          <graphics count="0"/>
        </attribute>
        <attribute name="Comment" id="12655062" net="1">
          <![CDATA[]]>
          <graphics count="2">
            <graphic yoff="40.00" x="720.00" y="280.00" id="12655063" net="1" show="1" grparent="12655064" state="1" pen="0,0,0" brush="255,255,255"/>
            <graphic yoff="40.00" x="520.00" y="280.00" id="12655030" net="1" show="1" grparent="12655031" state="1" pen="0,0,0" brush="255,255,255"/>
          </graphics>
        </attribute>
        <graphics count="2">
          <graphic x="720.00" y="240.00" id="12655064" net="1" show="1" w="20.00" h="20.00" state="4" pen="0,0,0" brush="255,255,255"/>
          <graphic x="520.00" y="240.00" id="12655031" net="1" show="1" w="20.00" h="20.00" state="4" pen="0,0,0" brush="255,255,255"/>
        </graphics>
      </node>
      <node id="12655357" net="1">
        <attribute name="Name" id="12655358" net="1">
          <![CDATA[FVbo]]>
          <graphics count="1">
            <graphic xoff="33.00" yoff="4.00" x="173.00" y="924.00" id="12655359" net="1" show="1" grparent="12655367" state="1" pen="0,0,0" brush="255,255,255"/>
          </graphics>
        </attribute>
        <attribute name="ID" id="12655360" net="1">
          <![CDATA[56]]>
          <graphics count="1">
            <graphic xoff="25.00" yoff="20.00" x="165.00" y="940.00" id="12655361" net="1" show="0" grparent="12655367" state="1" pen="0,0,0" brush="255,255,255"/>
          </graphics>
        </attribute>
        <attribute name="Marking" id="12655362" net="1">
          <![CDATA[0]]>
          <graphics count="1">
            <graphic x="140.00" y="920.00" id="12655363" net="1" show="1" grparent="12655367" state="1" pen="0,0,0" brush="255,255,255"/>
          </graphics>
        </attribute>
        <attribute name="Logic" id="12655364" net="1">
          <![CDATA[0]]>
          <graphics count="0"/>
        </attribute>
        <attribute name="Comment" id="12655365" net="1">
          <![CDATA[]]>
          <graphics count="1">
            <graphic yoff="40.00" x="140.00" y="960.00" id="12655366" net="1" show="1" grparent="12655367" state="1" pen="0,0,0" brush="255,255,255"/>
          </graphics>
        </attribute>
        <graphics count="1">
          <graphic x="140.00" y="920.00" id="12655367" net="1" show="1" w="20.00" h="20.00" state="1" pen="0,0,0" brush="255,255,255"/>
        </graphics>
      </node>
      <node id="12655451" net="1" logic="1">
        <attribute name="Name" id="12655452" net="1">
          <![CDATA[Vbo]]>
          <graphics count="2">
            <graphic xoff="9.00" yoff="-16.00" x="489.00" y="184.00" id="12655453" net="1" show="1" grparent="12655461" state="1" pen="0,0,0" brush="255,255,255"/>
            <graphic xoff="39.00" yoff="1.00" x="219.00" y="961.00" id="12655370" net="1" show="1" grparent="12655378" state="1" pen="0,0,0" brush="255,255,255"/>
          </graphics>
        </attribute>
        <attribute name="ID" id="12655454" net="1">
          <![CDATA[57]]>
          <graphics count="2">
            <graphic xoff="25.00" yoff="20.00" x="505.00" y="220.00" id="12655455" net="1" show="0" grparent="12655461" state="1" pen="0,0,0" brush="255,255,255"/>
            <graphic xoff="25.00" yoff="20.00" x="205.00" y="980.00" id="12655372" net="1" show="0" grparent="12655378" state="1" pen="0,0,0" brush="255,255,255"/>
          </graphics>
        </attribute>
        <attribute name="Marking" id="12655456" net="1">
          <![CDATA[0]]>
          <graphics count="2">
            <graphic x="480.00" y="200.00" id="12655457" net="1" show="1" grparent="12655461" state="1" pen="0,0,0" brush="255,255,255"/>
            <graphic x="180.00" y="960.00" id="12655374" net="1" show="1" grparent="12655378" state="1" pen="0,0,0" brush="255,255,255"/>
          </graphics>
        </attribute>
        <attribute name="Logic" id="12655458" net="1">
          <![CDATA[1]]>
          <graphics count="0"/>
        </attribute>
        <attribute name="Comment" id="12655459" net="1">
          <![CDATA[]]>
          <graphics count="2">
            <graphic yoff="40.00" x="480.00" y="240.00" id="12655460" net="1" show="1" grparent="12655461" state="1" pen="0,0,0" brush="255,255,255"/>
            <graphic yoff="40.00" x="180.00" y="1000.00" id="12655377" net="1" show="1" grparent="12655378" state="1" pen="0,0,0" brush="255,255,255"/>
          </graphics>
        </attribute>
        <graphics count="2">
          <graphic x="480.00" y="200.00" id="12655461" net="1" show="1" w="20.00" h="20.00" state="4" pen="0,0,0" brush="255,255,255"/>
          <graphic x="180.00" y="960.00" id="12655378" net="1" show="1" w="20.00" h="20.00" state="1" pen="0,0,0" brush="255,255,255"/>
        </graphics>
      </node>
      <node id="12655484" net="1">
        <attribute name="Name" id="12655485" net="1">
          <![CDATA[Kpbo]]>
          <graphics count="1">
            <graphic xoff="26.00" yoff="-11.00" x="626.00" y="189.00" id="12655486" net="1" show="1" grparent="12655494" state="1" pen="0,0,0" brush="255,255,255"/>
          </graphics>
        </attribute>
        <attribute name="ID" id="12655487" net="1">
          <![CDATA[58]]>
          <graphics count="1">
            <graphic xoff="25.00" yoff="20.00" x="625.00" y="220.00" id="12655488" net="1" show="0" grparent="12655494" state="1" pen="0,0,0" brush="255,255,255"/>
          </graphics>
        </attribute>
        <attribute name="Marking" id="12655489" net="1">
          <![CDATA[0]]>
          <graphics count="1">
            <graphic x="600.00" y="200.00" id="12655490" net="1" show="1" grparent="12655494" state="1" pen="0,0,0" brush="255,255,255"/>
          </graphics>
        </attribute>
        <attribute name="Logic" id="12655491" net="1">
          <![CDATA[0]]>
          <graphics count="0"/>
        </attribute>
        <attribute name="Comment" id="12655492" net="1">
          <![CDATA[]]>
          <graphics count="1">
            <graphic yoff="40.00" x="600.00" y="240.00" id="12655493" net="1" show="1" grparent="12655494" state="1" pen="0,0,0" brush="255,255,255"/>
          </graphics>
        </attribute>
        <graphics count="1">
          <graphic x="600.00" y="200.00" id="12655494" net="1" show="1" w="20.00" h="20.00" state="4" pen="0,0,0" brush="255,255,255"/>
        </graphics>
      </node>
      <node id="12655495" net="1" logic="1">
        <attribute name="Name" id="12655496" net="1">
          <![CDATA[Qbo]]>
          <graphics count="2">
            <graphic xoff="27.00" yoff="-6.00" x="747.00" y="174.00" id="12655497" net="1" show="1" grparent="12655505" state="1" pen="0,0,0" brush="255,255,255"/>
            <graphic xoff="-3.00" yoff="-12.00" x="517.00" y="168.00" id="12655464" net="1" show="1" grparent="12655472" state="1" pen="0,0,0" brush="255,255,255"/>
          </graphics>
        </attribute>
        <attribute name="ID" id="12655498" net="1">
          <![CDATA[59]]>
          <graphics count="2">
            <graphic xoff="25.00" yoff="20.00" x="745.00" y="200.00" id="12655499" net="1" show="0" grparent="12655505" state="1" pen="0,0,0" brush="255,255,255"/>
            <graphic xoff="25.00" yoff="20.00" x="545.00" y="200.00" id="12655466" net="1" show="0" grparent="12655472" state="1" pen="0,0,0" brush="255,255,255"/>
          </graphics>
        </attribute>
        <attribute name="Marking" id="12655500" net="1">
          <![CDATA[0]]>
          <graphics count="2">
            <graphic x="720.00" y="180.00" id="12655501" net="1" show="1" grparent="12655505" state="1" pen="0,0,0" brush="255,255,255"/>
            <graphic x="520.00" y="180.00" id="12655468" net="1" show="1" grparent="12655472" state="1" pen="0,0,0" brush="255,255,255"/>
          </graphics>
        </attribute>
        <attribute name="Logic" id="12655502" net="1">
          <![CDATA[1]]>
          <graphics count="0"/>
        </attribute>
        <attribute name="Comment" id="12655503" net="1">
          <![CDATA[]]>
          <graphics count="2">
            <graphic yoff="40.00" x="720.00" y="220.00" id="12655504" net="1" show="1" grparent="12655505" state="1" pen="0,0,0" brush="255,255,255"/>
            <graphic yoff="40.00" x="520.00" y="220.00" id="12655471" net="1" show="1" grparent="12655472" state="1" pen="0,0,0" brush="255,255,255"/>
          </graphics>
        </attribute>
        <graphics count="2">
          <graphic x="720.00" y="180.00" id="12655505" net="1" show="1" w="20.00" h="20.00" state="4" pen="0,0,0" brush="255,255,255"/>
          <graphic x="520.00" y="180.00" id="12655472" net="1" show="1" w="20.00" h="20.00" state="4" pen="0,0,0" brush="255,255,255"/>
        </graphics>
      </node>
      <node id="12655679" net="1">
        <attribute name="Name" id="12655680" net="1">
          <![CDATA[FVmu]]>
          <graphics count="1">
            <graphic xoff="36.00" yoff="1.00" x="181.00" y="996.00" id="12655681" net="1" show="1" grparent="12655689" state="1" pen="0,0,0" brush="255,255,255"/>
          </graphics>
        </attribute>
        <attribute name="ID" id="12655682" net="1">
          <![CDATA[60]]>
          <graphics count="1">
            <graphic xoff="25.00" yoff="20.00" x="170.00" y="1015.00" id="12655683" net="1" show="0" grparent="12655689" state="1" pen="0,0,0" brush="255,255,255"/>
          </graphics>
        </attribute>
        <attribute name="Marking" id="12655684" net="1">
          <![CDATA[0]]>
          <graphics count="1">
            <graphic x="145.00" y="995.00" id="12655685" net="1" show="1" grparent="12655689" state="1" pen="0,0,0" brush="255,255,255"/>
          </graphics>
        </attribute>
        <attribute name="Logic" id="12655686" net="1">
          <![CDATA[0]]>
          <graphics count="0"/>
        </attribute>
        <attribute name="Comment" id="12655687" net="1">
          <![CDATA[]]>
          <graphics count="1">
            <graphic yoff="40.00" x="145.00" y="1035.00" id="12655688" net="1" show="1" grparent="12655689" state="1" pen="0,0,0" brush="255,255,255"/>
          </graphics>
        </attribute>
        <graphics count="1">
          <graphic x="145.00" y="995.00" id="12655689" net="1" show="1" w="20.00" h="20.00" state="1" pen="0,0,0" brush="255,255,255"/>
        </graphics>
      </node>
      <node id="12655690" net="1" logic="1">
        <attribute name="Name" id="12655691" net="1">
          <![CDATA[Vmu]]>
          <graphics count="2">
            <graphic xoff="25.00" yoff="20.00" x="205.00" y="1060.00" id="12655692" net="1" show="1" grparent="12655700" state="1" pen="0,0,0" brush="255,255,255"/>
            <graphic xoff="-21.00" yoff="-8.00" x="519.00" y="372.00" id="12655839" net="1" show="1" grparent="12655847" state="1" pen="0,0,0" brush="255,255,255"/>
          </graphics>
        </attribute>
        <attribute name="ID" id="12655693" net="1">
          <![CDATA[61]]>
          <graphics count="2">
            <graphic xoff="25.00" yoff="20.00" x="205.00" y="1060.00" id="12655694" net="1" show="0" grparent="12655700" state="1" pen="0,0,0" brush="255,255,255"/>
            <graphic xoff="25.00" yoff="20.00" x="565.00" y="400.00" id="12655841" net="1" show="0" grparent="12655847" state="1" pen="0,0,0" brush="255,255,255"/>
          </graphics>
        </attribute>
        <attribute name="Marking" id="12655695" net="1">
          <![CDATA[0]]>
          <graphics count="2">
            <graphic x="180.00" y="1040.00" id="12655696" net="1" show="1" grparent="12655700" state="1" pen="0,0,0" brush="255,255,255"/>
            <graphic x="540.00" y="380.00" id="12655843" net="1" show="1" grparent="12655847" state="1" pen="0,0,0" brush="255,255,255"/>
          </graphics>
        </attribute>
        <attribute name="Logic" id="12655697" net="1">
          <![CDATA[1]]>
          <graphics count="0"/>
        </attribute>
        <attribute name="Comment" id="12655698" net="1">
          <![CDATA[]]>
          <graphics count="2">
            <graphic yoff="40.00" x="180.00" y="1080.00" id="12655699" net="1" show="1" grparent="12655700" state="1" pen="0,0,0" brush="255,255,255"/>
            <graphic yoff="40.00" x="540.00" y="420.00" id="12655846" net="1" show="1" grparent="12655847" state="1" pen="0,0,0" brush="255,255,255"/>
          </graphics>
        </attribute>
        <graphics count="2">
          <graphic x="180.00" y="1040.00" id="12655700" net="1" show="1" w="20.00" h="20.00" state="1" pen="0,0,0" brush="255,255,255"/>
          <graphic x="540.00" y="380.00" id="12655847" net="1" show="1" w="20.00" h="20.00" state="4" pen="0,0,0" brush="255,255,255"/>
        </graphics>
      </node>
      <node id="12655859" net="1">
        <attribute name="Name" id="12655860" net="1">
          <![CDATA[Kpmu]]>
          <graphics count="1">
            <graphic xoff="25.00" yoff="-12.00" x="625.00" y="388.00" id="12655861" net="1" show="1" grparent="12655869" state="1" pen="0,0,0" brush="255,255,255"/>
          </graphics>
        </attribute>
        <attribute name="ID" id="12655862" net="1">
          <![CDATA[62]]>
          <graphics count="1">
            <graphic xoff="25.00" yoff="20.00" x="625.00" y="420.00" id="12655863" net="1" show="0" grparent="12655869" state="1" pen="0,0,0" brush="255,255,255"/>
          </graphics>
        </attribute>
        <attribute name="Marking" id="12655864" net="1">
          <![CDATA[0]]>
          <graphics count="1">
            <graphic x="600.00" y="400.00" id="12655865" net="1" show="1" grparent="12655869" state="1" pen="0,0,0" brush="255,255,255"/>
          </graphics>
        </attribute>
        <attribute name="Logic" id="12655866" net="1">
          <![CDATA[0]]>
          <graphics count="0"/>
        </attribute>
        <attribute name="Comment" id="12655867" net="1">
          <![CDATA[]]>
          <graphics count="1">
            <graphic yoff="40.00" x="600.00" y="440.00" id="12655868" net="1" show="1" grparent="12655869" state="1" pen="0,0,0" brush="255,255,255"/>
          </graphics>
        </attribute>
        <graphics count="1">
          <graphic x="600.00" y="400.00" id="12655869" net="1" show="1" w="20.00" h="20.00" state="4" pen="0,0,0" brush="255,255,255"/>
        </graphics>
      </node>
      <node id="12655870" net="1" logic="1">
        <attribute name="Name" id="12655871" net="1">
          <![CDATA[Qmu]]>
          <graphics count="2">
            <graphic xoff="23.00" yoff="-4.00" x="763.00" y="376.00" id="12655872" net="1" show="1" grparent="12655880" state="1" pen="0,0,0" brush="255,255,255"/>
            <graphic xoff="-7.00" yoff="-14.00" x="493.00" y="386.00" id="12655828" net="1" show="1" grparent="12655836" state="1" pen="0,0,0" brush="255,255,255"/>
          </graphics>
        </attribute>
        <attribute name="ID" id="12655873" net="1">
          <![CDATA[63]]>
          <graphics count="2">
            <graphic xoff="25.00" yoff="20.00" x="765.00" y="400.00" id="12655874" net="1" show="0" grparent="12655880" state="1" pen="0,0,0" brush="255,255,255"/>
            <graphic xoff="25.00" yoff="20.00" x="525.00" y="420.00" id="12655830" net="1" show="0" grparent="12655836" state="1" pen="0,0,0" brush="255,255,255"/>
          </graphics>
        </attribute>
        <attribute name="Marking" id="12655875" net="1">
          <![CDATA[0]]>
          <graphics count="2">
            <graphic x="740.00" y="380.00" id="12655876" net="1" show="1" grparent="12655880" state="1" pen="0,0,0" brush="255,255,255"/>
            <graphic x="500.00" y="400.00" id="12655832" net="1" show="1" grparent="12655836" state="1" pen="0,0,0" brush="255,255,255"/>
          </graphics>
        </attribute>
        <attribute name="Logic" id="12655877" net="1">
          <![CDATA[1]]>
          <graphics count="0"/>
        </attribute>
        <attribute name="Comment" id="12655878" net="1">
          <![CDATA[]]>
          <graphics count="2">
            <graphic yoff="40.00" x="740.00" y="420.00" id="12655879" net="1" show="1" grparent="12655880" state="1" pen="0,0,0" brush="255,255,255"/>
            <graphic yoff="40.00" x="500.00" y="440.00" id="12655835" net="1" show="1" grparent="12655836" state="1" pen="0,0,0" brush="255,255,255"/>
          </graphics>
        </attribute>
        <graphics count="2">
          <graphic x="740.00" y="380.00" id="12655880" net="1" show="1" w="20.00" h="20.00" state="4" pen="0,0,0" brush="255,255,255"/>
          <graphic x="500.00" y="400.00" id="12655836" net="1" show="1" w="20.00" h="20.00" state="4" pen="0,0,0" brush="255,255,255"/>
        </graphics>
      </node>
      <node id="12656084" net="1" logic="1">
        <attribute name="Name" id="12656085" net="1">
          <![CDATA[Vsk]]>
          <graphics count="2">
            <graphic xoff="8.00" yoff="-25.00" x="488.00" y="455.00" id="12656086" net="1" show="1" grparent="12656094" state="1" pen="0,0,0" brush="255,255,255"/>
            <graphic yoff="-17.00" x="80.00" y="703.00" id="12656260" net="1" show="1" grparent="12656268" state="1" pen="0,0,0" brush="255,255,255"/>
          </graphics>
        </attribute>
        <attribute name="ID" id="12656087" net="1">
          <![CDATA[64]]>
          <graphics count="2">
            <graphic xoff="25.00" yoff="20.00" x="505.00" y="500.00" id="12656088" net="1" show="0" grparent="12656094" state="1" pen="0,0,0" brush="255,255,255"/>
            <graphic xoff="25.00" yoff="20.00" x="105.00" y="740.00" id="12656262" net="1" show="0" grparent="12656268" state="1" pen="0,0,0" brush="255,255,255"/>
          </graphics>
        </attribute>
        <attribute name="Marking" id="12656089" net="1">
          <![CDATA[0]]>
          <graphics count="2">
            <graphic x="480.00" y="480.00" id="12656090" net="1" show="1" grparent="12656094" state="1" pen="0,0,0" brush="255,255,255"/>
            <graphic x="80.00" y="720.00" id="12656264" net="1" show="1" grparent="12656268" state="1" pen="0,0,0" brush="255,255,255"/>
          </graphics>
        </attribute>
        <attribute name="Logic" id="12656091" net="1">
          <![CDATA[1]]>
          <graphics count="0"/>
        </attribute>
        <attribute name="Comment" id="12656092" net="1">
          <![CDATA[]]>
          <graphics count="2">
            <graphic yoff="40.00" x="480.00" y="520.00" id="12656093" net="1" show="1" grparent="12656094" state="1" pen="0,0,0" brush="255,255,255"/>
            <graphic yoff="40.00" x="80.00" y="760.00" id="12656267" net="1" show="1" grparent="12656268" state="1" pen="0,0,0" brush="255,255,255"/>
          </graphics>
        </attribute>
        <graphics count="2">
          <graphic x="480.00" y="480.00" id="12656094" net="1" show="1" w="20.00" h="20.00" state="4" pen="0,0,0" brush="255,255,255"/>
          <graphic x="80.00" y="720.00" id="12656268" net="1" show="1" w="20.00" h="20.00" state="1" pen="0,0,0" brush="255,255,255"/>
        </graphics>
      </node>
      <node id="12656106" net="1">
        <attribute name="Name" id="12656107" net="1">
          <![CDATA[Kpsk]]>
          <graphics count="1">
            <graphic xoff="24.00" yoff="-6.00" x="624.00" y="454.00" id="12656108" net="1" show="1" grparent="12656116" state="1" pen="0,0,0" brush="255,255,255"/>
          </graphics>
        </attribute>
        <attribute name="ID" id="12656109" net="1">
          <![CDATA[65]]>
          <graphics count="1">
            <graphic xoff="25.00" yoff="20.00" x="625.00" y="480.00" id="12656110" net="1" show="0" grparent="12656116" state="1" pen="0,0,0" brush="255,255,255"/>
          </graphics>
        </attribute>
        <attribute name="Marking" id="12656111" net="1">
          <![CDATA[0]]>
          <graphics count="1">
            <graphic x="600.00" y="460.00" id="12656112" net="1" show="1" grparent="12656116" state="1" pen="0,0,0" brush="255,255,255"/>
          </graphics>
        </attribute>
        <attribute name="Logic" id="12656113" net="1">
          <![CDATA[0]]>
          <graphics count="0"/>
        </attribute>
        <attribute name="Comment" id="12656114" net="1">
          <![CDATA[]]>
          <graphics count="1">
            <graphic yoff="40.00" x="600.00" y="500.00" id="12656115" net="1" show="1" grparent="12656116" state="1" pen="0,0,0" brush="255,255,255"/>
          </graphics>
        </attribute>
        <graphics count="1">
          <graphic x="600.00" y="460.00" id="12656116" net="1" show="1" w="20.00" h="20.00" state="4" pen="0,0,0" brush="255,255,255"/>
        </graphics>
      </node>
      <node id="12656117" net="1" logic="1">
        <attribute name="Name" id="12656118" net="1">
          <![CDATA[Qsk]]>
          <graphics count="2">
            <graphic xoff="20.00" yoff="-13.00" x="760.00" y="447.00" id="12656119" net="1" show="1" grparent="12656127" state="1" pen="0,0,0" brush="255,255,255"/>
            <graphic xoff="17.00" yoff="-14.00" x="537.00" y="446.00" id="12656075" net="1" show="1" grparent="12656083" state="1" pen="0,0,0" brush="255,255,255"/>
          </graphics>
        </attribute>
        <attribute name="ID" id="12656120" net="1">
          <![CDATA[66]]>
          <graphics count="2">
            <graphic xoff="25.00" yoff="20.00" x="765.00" y="480.00" id="12656121" net="1" show="0" grparent="12656127" state="1" pen="0,0,0" brush="255,255,255"/>
            <graphic xoff="25.00" yoff="20.00" x="545.00" y="480.00" id="12656077" net="1" show="0" grparent="12656083" state="1" pen="0,0,0" brush="255,255,255"/>
          </graphics>
        </attribute>
        <attribute name="Marking" id="12656122" net="1">
          <![CDATA[0]]>
          <graphics count="2">
            <graphic x="740.00" y="460.00" id="12656123" net="1" show="1" grparent="12656127" state="1" pen="0,0,0" brush="255,255,255"/>
            <graphic x="520.00" y="460.00" id="12656079" net="1" show="1" grparent="12656083" state="1" pen="0,0,0" brush="255,255,255"/>
          </graphics>
        </attribute>
        <attribute name="Logic" id="12656124" net="1">
          <![CDATA[1]]>
          <graphics count="0"/>
        </attribute>
        <attribute name="Comment" id="12656125" net="1">
          <![CDATA[]]>
          <graphics count="2">
            <graphic yoff="40.00" x="740.00" y="500.00" id="12656126" net="1" show="1" grparent="12656127" state="1" pen="0,0,0" brush="255,255,255"/>
            <graphic yoff="40.00" x="520.00" y="500.00" id="12656082" net="1" show="1" grparent="12656083" state="1" pen="0,0,0" brush="255,255,255"/>
          </graphics>
        </attribute>
        <graphics count="2">
          <graphic x="740.00" y="460.00" id="12656127" net="1" show="1" w="20.00" h="20.00" state="4" pen="0,0,0" brush="255,255,255"/>
          <graphic x="520.00" y="460.00" id="12656083" net="1" show="1" w="20.00" h="20.00" state="4" pen="0,0,0" brush="255,255,255"/>
        </graphics>
      </node>
      <node id="12656247" net="1">
        <attribute name="Name" id="12656248" net="1">
          <![CDATA[FVsk]]>
          <graphics count="1">
            <graphic xoff="15.00" yoff="-19.00" x="75.00" y="661.00" id="12656249" net="1" show="1" grparent="12656257" state="1" pen="0,0,0" brush="255,255,255"/>
          </graphics>
        </attribute>
        <attribute name="ID" id="12656250" net="1">
          <![CDATA[67]]>
          <graphics count="1">
            <graphic xoff="25.00" yoff="20.00" x="85.00" y="700.00" id="12656251" net="1" show="0" grparent="12656257" state="1" pen="0,0,0" brush="255,255,255"/>
          </graphics>
        </attribute>
        <attribute name="Marking" id="12656252" net="1">
          <![CDATA[0]]>
          <graphics count="1">
            <graphic x="60.00" y="680.00" id="12656253" net="1" show="1" grparent="12656257" state="1" pen="0,0,0" brush="255,255,255"/>
          </graphics>
        </attribute>
        <attribute name="Logic" id="12656254" net="1">
          <![CDATA[0]]>
          <graphics count="0"/>
        </attribute>
        <attribute name="Comment" id="12656255" net="1">
          <![CDATA[]]>
          <graphics count="1">
            <graphic yoff="40.00" x="60.00" y="720.00" id="12656256" net="1" show="1" grparent="12656257" state="1" pen="0,0,0" brush="255,255,255"/>
          </graphics>
        </attribute>
        <graphics count="1">
          <graphic x="60.00" y="680.00" id="12656257" net="1" show="1" w="20.00" h="20.00" state="1" pen="0,0,0" brush="255,255,255"/>
        </graphics>
      </node>
      <node id="12656406" net="1">
        <attribute name="Name" id="12656407" net="1">
          <![CDATA[FVsp]]>
          <graphics count="1">
            <graphic xoff="25.00" yoff="20.00" x="85.00" y="780.00" id="12656408" net="1" show="1" grparent="12656416" state="1" pen="0,0,0" brush="255,255,255"/>
          </graphics>
        </attribute>
        <attribute name="ID" id="12656409" net="1">
          <![CDATA[68]]>
          <graphics count="1">
            <graphic xoff="25.00" yoff="20.00" x="85.00" y="780.00" id="12656410" net="1" show="0" grparent="12656416" state="1" pen="0,0,0" brush="255,255,255"/>
          </graphics>
        </attribute>
        <attribute name="Marking" id="12656411" net="1">
          <![CDATA[0]]>
          <graphics count="1">
            <graphic x="60.00" y="760.00" id="12656412" net="1" show="1" grparent="12656416" state="1" pen="0,0,0" brush="255,255,255"/>
          </graphics>
        </attribute>
        <attribute name="Logic" id="12656413" net="1">
          <![CDATA[0]]>
          <graphics count="0"/>
        </attribute>
        <attribute name="Comment" id="12656414" net="1">
          <![CDATA[]]>
          <graphics count="1">
            <graphic yoff="40.00" x="60.00" y="800.00" id="12656415" net="1" show="1" grparent="12656416" state="1" pen="0,0,0" brush="255,255,255"/>
          </graphics>
        </attribute>
        <graphics count="1">
          <graphic x="60.00" y="760.00" id="12656416" net="1" show="1" w="20.00" h="20.00" state="1" pen="0,0,0" brush="255,255,255"/>
        </graphics>
      </node>
      <node id="12656428" net="1" logic="1">
        <attribute name="Name" id="12656429" net="1">
          <![CDATA[Vsp]]>
          <graphics count="2">
            <graphic xoff="21.00" yoff="-9.00" x="761.00" y="711.00" id="12656430" net="1" show="1" grparent="12656438" state="1" pen="0,0,0" brush="255,255,255"/>
            <graphic xoff="25.00" yoff="20.00" x="105.00" y="840.00" id="12656419" net="1" show="1" grparent="12656427" state="1" pen="0,0,0" brush="255,255,255"/>
          </graphics>
        </attribute>
        <attribute name="ID" id="12656431" net="1">
          <![CDATA[69]]>
          <graphics count="2">
            <graphic xoff="25.00" yoff="20.00" x="765.00" y="740.00" id="12656432" net="1" show="0" grparent="12656438" state="1" pen="0,0,0" brush="255,255,255"/>
            <graphic xoff="25.00" yoff="20.00" x="105.00" y="840.00" id="12656421" net="1" show="0" grparent="12656427" state="1" pen="0,0,0" brush="255,255,255"/>
          </graphics>
        </attribute>
        <attribute name="Marking" id="12656433" net="1">
          <![CDATA[0]]>
          <graphics count="2">
            <graphic x="740.00" y="720.00" id="12656434" net="1" show="1" grparent="12656438" state="1" pen="0,0,0" brush="255,255,255"/>
            <graphic x="80.00" y="820.00" id="12656423" net="1" show="1" grparent="12656427" state="1" pen="0,0,0" brush="255,255,255"/>
          </graphics>
        </attribute>
        <attribute name="Logic" id="12656435" net="1">
          <![CDATA[1]]>
          <graphics count="0"/>
        </attribute>
        <attribute name="Comment" id="12656436" net="1">
          <![CDATA[]]>
          <graphics count="2">
            <graphic yoff="40.00" x="740.00" y="760.00" id="12656437" net="1" show="1" grparent="12656438" state="1" pen="0,0,0" brush="255,255,255"/>
            <graphic yoff="40.00" x="80.00" y="860.00" id="12656426" net="1" show="1" grparent="12656427" state="1" pen="0,0,0" brush="255,255,255"/>
          </graphics>
        </attribute>
        <graphics count="2">
          <graphic x="740.00" y="720.00" id="12656438" net="1" show="1" w="20.00" h="20.00" state="4" pen="0,0,0" brush="255,255,255"/>
          <graphic x="80.00" y="820.00" id="12656427" net="1" show="1" w="20.00" h="20.00" state="1" pen="0,0,0" brush="255,255,255"/>
        </graphics>
      </node>
      <node id="12656461" net="1">
        <attribute name="Name" id="12656462" net="1">
          <![CDATA[Kpsp]]>
          <graphics count="1">
            <graphic xoff="25.00" yoff="20.00" x="765.00" y="820.00" id="12656463" net="1" show="1" grparent="12656471" state="1" pen="0,0,0" brush="255,255,255"/>
          </graphics>
        </attribute>
        <attribute name="ID" id="12656464" net="1">
          <![CDATA[70]]>
          <graphics count="1">
            <graphic xoff="25.00" yoff="20.00" x="765.00" y="820.00" id="12656465" net="1" show="0" grparent="12656471" state="1" pen="0,0,0" brush="255,255,255"/>
          </graphics>
        </attribute>
        <attribute name="Marking" id="12656466" net="1">
          <![CDATA[0]]>
          <graphics count="1">
            <graphic x="740.00" y="800.00" id="12656467" net="1" show="1" grparent="12656471" state="1" pen="0,0,0" brush="255,255,255"/>
          </graphics>
        </attribute>
        <attribute name="Logic" id="12656468" net="1">
          <![CDATA[0]]>
          <graphics count="0"/>
        </attribute>
        <attribute name="Comment" id="12656469" net="1">
          <![CDATA[]]>
          <graphics count="1">
            <graphic yoff="40.00" x="740.00" y="840.00" id="12656470" net="1" show="1" grparent="12656471" state="1" pen="0,0,0" brush="255,255,255"/>
          </graphics>
        </attribute>
        <graphics count="1">
          <graphic x="740.00" y="800.00" id="12656471" net="1" show="1" w="20.00" h="20.00" state="4" pen="0,0,0" brush="255,255,255"/>
        </graphics>
      </node>
      <node id="12656472" net="1" logic="1">
        <attribute name="Name" id="12656473" net="1">
          <![CDATA[Qsp]]>
          <graphics count="2">
            <graphic xoff="21.00" yoff="-9.00" x="1021.00" y="711.00" id="12656474" net="1" show="1" grparent="12656482" state="1" pen="0,0,0" brush="255,255,255"/>
            <graphic xoff="28.00" yoff="1.00" x="828.00" y="721.00" id="12656441" net="1" show="1" grparent="12656449" state="1" pen="0,0,0" brush="255,255,255"/>
          </graphics>
        </attribute>
        <attribute name="ID" id="12656475" net="1">
          <![CDATA[71]]>
          <graphics count="2">
            <graphic xoff="25.00" yoff="20.00" x="1025.00" y="740.00" id="12656476" net="1" show="0" grparent="12656482" state="1" pen="0,0,0" brush="255,255,255"/>
            <graphic xoff="25.00" yoff="20.00" x="825.00" y="740.00" id="12656443" net="1" show="0" grparent="12656449" state="1" pen="0,0,0" brush="255,255,255"/>
          </graphics>
        </attribute>
        <attribute name="Marking" id="12656477" net="1">
          <![CDATA[0]]>
          <graphics count="2">
            <graphic x="1000.00" y="720.00" id="12656478" net="1" show="1" grparent="12656482" state="1" pen="0,0,0" brush="255,255,255"/>
            <graphic x="800.00" y="720.00" id="12656445" net="1" show="1" grparent="12656449" state="1" pen="0,0,0" brush="255,255,255"/>
          </graphics>
        </attribute>
        <attribute name="Logic" id="12656479" net="1">
          <![CDATA[1]]>
          <graphics count="0"/>
        </attribute>
        <attribute name="Comment" id="12656480" net="1">
          <![CDATA[]]>
          <graphics count="2">
            <graphic yoff="40.00" x="1000.00" y="760.00" id="12656481" net="1" show="1" grparent="12656482" state="1" pen="0,0,0" brush="255,255,255"/>
            <graphic yoff="40.00" x="800.00" y="760.00" id="12656448" net="1" show="1" grparent="12656449" state="1" pen="0,0,0" brush="255,255,255"/>
          </graphics>
        </attribute>
        <graphics count="2">
          <graphic x="1000.00" y="720.00" id="12656482" net="1" show="1" w="20.00" h="20.00" state="4" pen="0,0,0" brush="255,255,255"/>
          <graphic x="800.00" y="720.00" id="12656449" net="1" show="1" w="20.00" h="20.00" state="4" pen="0,0,0" brush="255,255,255"/>
        </graphics>
      </node>
      <node id="12656703" net="1" logic="1">
        <attribute name="Name" id="12656704" net="1">
          <![CDATA[Qre]]>
          <graphics count="2">
            <graphic xoff="2.00" yoff="-21.00" x="722.00" y="979.00" id="12656705" net="1" show="1" grparent="12656713" state="1" pen="0,0,0" brush="255,255,255"/>
            <graphic xoff="-5.00" yoff="20.00" x="495.00" y="1080.00" id="12656738" net="1" show="1" grparent="12656746" state="1" pen="0,0,0" brush="255,255,255"/>
          </graphics>
        </attribute>
        <attribute name="ID" id="12656706" net="1">
          <![CDATA[72]]>
          <graphics count="2">
            <graphic xoff="25.00" yoff="20.00" x="745.00" y="1020.00" id="12656707" net="1" show="0" grparent="12656713" state="1" pen="0,0,0" brush="255,255,255"/>
            <graphic xoff="25.00" yoff="20.00" x="525.00" y="1080.00" id="12656740" net="1" show="0" grparent="12656746" state="1" pen="0,0,0" brush="255,255,255"/>
          </graphics>
        </attribute>
        <attribute name="Marking" id="12656708" net="1">
          <![CDATA[0]]>
          <graphics count="2">
            <graphic x="720.00" y="1000.00" id="12656709" net="1" show="1" grparent="12656713" state="1" pen="0,0,0" brush="255,255,255"/>
            <graphic x="500.00" y="1060.00" id="12656742" net="1" show="1" grparent="12656746" state="1" pen="0,0,0" brush="255,255,255"/>
          </graphics>
        </attribute>
        <attribute name="Logic" id="12656710" net="1">
          <![CDATA[1]]>
          <graphics count="0"/>
        </attribute>
        <attribute name="Comment" id="12656711" net="1">
          <![CDATA[]]>
          <graphics count="2">
            <graphic yoff="40.00" x="720.00" y="1040.00" id="12656712" net="1" show="1" grparent="12656713" state="1" pen="0,0,0" brush="255,255,255"/>
            <graphic yoff="40.00" x="500.00" y="1100.00" id="12656745" net="1" show="1" grparent="12656746" state="1" pen="0,0,0" brush="255,255,255"/>
          </graphics>
        </attribute>
        <graphics count="2">
          <graphic x="720.00" y="1000.00" id="12656713" net="1" show="1" w="20.00" h="20.00" state="4" pen="0,0,0" brush="255,255,255"/>
          <graphic x="500.00" y="1060.00" id="12656746" net="1" show="1" w="20.00" h="20.00" state="4" pen="0,0,0" brush="255,255,255"/>
        </graphics>
      </node>
      <node id="12656758" net="1">
        <attribute name="Name" id="12656759" net="1">
          <![CDATA[Kpre]]>
          <graphics count="1">
            <graphic xoff="25.00" yoff="20.00" x="545.00" y="1100.00" id="12656760" net="1" show="1" grparent="12656768" state="1" pen="0,0,0" brush="255,255,255"/>
          </graphics>
        </attribute>
        <attribute name="ID" id="12656761" net="1">
          <![CDATA[73]]>
          <graphics count="1">
            <graphic xoff="25.00" yoff="20.00" x="545.00" y="1100.00" id="12656762" net="1" show="0" grparent="12656768" state="1" pen="0,0,0" brush="255,255,255"/>
          </graphics>
        </attribute>
        <attribute name="Marking" id="12656763" net="1">
          <![CDATA[0]]>
          <graphics count="1">
            <graphic x="520.00" y="1080.00" id="12656764" net="1" show="1" grparent="12656768" state="1" pen="0,0,0" brush="255,255,255"/>
          </graphics>
        </attribute>
        <attribute name="Logic" id="12656765" net="1">
          <![CDATA[0]]>
          <graphics count="0"/>
        </attribute>
        <attribute name="Comment" id="12656766" net="1">
          <![CDATA[]]>
          <graphics count="1">
            <graphic yoff="40.00" x="520.00" y="1120.00" id="12656767" net="1" show="1" grparent="12656768" state="1" pen="0,0,0" brush="255,255,255"/>
          </graphics>
        </attribute>
        <graphics count="1">
          <graphic x="520.00" y="1080.00" id="12656768" net="1" show="1" w="20.00" h="20.00" state="4" pen="0,0,0" brush="255,255,255"/>
        </graphics>
      </node>
      <node id="12656819" net="1" logic="1">
        <attribute name="Name" id="12656820" net="1">
          <![CDATA[Vre]]>
          <graphics count="2">
            <graphic xoff="28.00" yoff="-1.00" x="68.00" y="339.00" id="12656821" net="1" show="1" grparent="12656829" state="1" pen="0,0,0" brush="255,255,255"/>
            <graphic xoff="-14.00" yoff="17.00" x="466.00" y="1057.00" id="12656727" net="1" show="1" grparent="12656735" state="1" pen="0,0,0" brush="255,255,255"/>
          </graphics>
        </attribute>
        <attribute name="ID" id="12656822" net="1">
          <![CDATA[74]]>
          <graphics count="2">
            <graphic xoff="25.00" yoff="20.00" x="65.00" y="360.00" id="12656823" net="1" show="0" grparent="12656829" state="1" pen="0,0,0" brush="255,255,255"/>
            <graphic xoff="25.00" yoff="20.00" x="505.00" y="1060.00" id="12656729" net="1" show="0" grparent="12656735" state="1" pen="0,0,0" brush="255,255,255"/>
          </graphics>
        </attribute>
        <attribute name="Marking" id="12656824" net="1">
          <![CDATA[0]]>
          <graphics count="2">
            <graphic x="40.00" y="340.00" id="12656825" net="1" show="1" grparent="12656829" state="1" pen="0,0,0" brush="255,255,255"/>
            <graphic x="480.00" y="1040.00" id="12656731" net="1" show="1" grparent="12656735" state="1" pen="0,0,0" brush="255,255,255"/>
          </graphics>
        </attribute>
        <attribute name="Logic" id="12656826" net="1">
          <![CDATA[1]]>
          <graphics count="0"/>
        </attribute>
        <attribute name="Comment" id="12656827" net="1">
          <![CDATA[]]>
          <graphics count="2">
            <graphic yoff="40.00" x="40.00" y="380.00" id="12656828" net="1" show="1" grparent="12656829" state="1" pen="0,0,0" brush="255,255,255"/>
            <graphic yoff="40.00" x="480.00" y="1080.00" id="12656734" net="1" show="1" grparent="12656735" state="1" pen="0,0,0" brush="255,255,255"/>
          </graphics>
        </attribute>
        <graphics count="2">
          <graphic x="40.00" y="340.00" id="12656829" net="1" show="1" w="20.00" h="20.00" state="1" pen="0,0,0" brush="255,255,255"/>
          <graphic x="480.00" y="1040.00" id="12656735" net="1" show="1" w="20.00" h="20.00" state="4" pen="0,0,0" brush="255,255,255"/>
        </graphics>
      </node>
      <node id="12656830" net="1">
        <attribute name="Name" id="12656831" net="1">
          <![CDATA[FVre]]>
          <graphics count="1">
            <graphic xoff="40.00" x="100.00" y="380.00" id="12656832" net="1" show="1" grparent="12656840" state="1" pen="0,0,0" brush="255,255,255"/>
          </graphics>
        </attribute>
        <attribute name="ID" id="12656833" net="1">
          <![CDATA[75]]>
          <graphics count="1">
            <graphic xoff="25.00" yoff="20.00" x="85.00" y="400.00" id="12656834" net="1" show="0" grparent="12656840" state="1" pen="0,0,0" brush="255,255,255"/>
          </graphics>
        </attribute>
        <attribute name="Marking" id="12656835" net="1">
          <![CDATA[0]]>
          <graphics count="1">
            <graphic x="60.00" y="380.00" id="12656836" net="1" show="1" grparent="12656840" state="1" pen="0,0,0" brush="255,255,255"/>
          </graphics>
        </attribute>
        <attribute name="Logic" id="12656837" net="1">
          <![CDATA[0]]>
          <graphics count="0"/>
        </attribute>
        <attribute name="Comment" id="12656838" net="1">
          <![CDATA[]]>
          <graphics count="1">
            <graphic yoff="40.00" x="60.00" y="420.00" id="12656839" net="1" show="1" grparent="12656840" state="1" pen="0,0,0" brush="255,255,255"/>
          </graphics>
        </attribute>
        <graphics count="1">
          <graphic x="60.00" y="380.00" id="12656840" net="1" show="1" w="20.00" h="20.00" state="1" pen="0,0,0" brush="255,255,255"/>
        </graphics>
      </node>
      <node id="12657039" net="1">
        <attribute name="Name" id="12657040" net="1">
          <![CDATA[FVki]]>
          <graphics count="1">
            <graphic xoff="28.00" yoff="2.00" x="168.00" y="222.00" id="12657041" net="1" show="1" grparent="12657049" state="1" pen="0,0,0" brush="255,255,255"/>
          </graphics>
        </attribute>
        <attribute name="ID" id="12657042" net="1">
          <![CDATA[76]]>
          <graphics count="1">
            <graphic xoff="25.00" yoff="20.00" x="165.00" y="240.00" id="12657043" net="1" show="0" grparent="12657049" state="1" pen="0,0,0" brush="255,255,255"/>
          </graphics>
        </attribute>
        <attribute name="Marking" id="12657044" net="1">
          <![CDATA[0]]>
          <graphics count="1">
            <graphic x="140.00" y="220.00" id="12657045" net="1" show="1" grparent="12657049" state="1" pen="0,0,0" brush="255,255,255"/>
          </graphics>
        </attribute>
        <attribute name="Logic" id="12657046" net="1">
          <![CDATA[0]]>
          <graphics count="0"/>
        </attribute>
        <attribute name="Comment" id="12657047" net="1">
          <![CDATA[]]>
          <graphics count="1">
            <graphic yoff="40.00" x="140.00" y="260.00" id="12657048" net="1" show="1" grparent="12657049" state="1" pen="0,0,0" brush="255,255,255"/>
          </graphics>
        </attribute>
        <graphics count="1">
          <graphic x="140.00" y="220.00" id="12657049" net="1" show="1" w="20.00" h="20.00" state="1" pen="0,0,0" brush="255,255,255"/>
        </graphics>
      </node>
      <node id="12657050" net="1" logic="1">
        <attribute name="Name" id="12657051" net="1">
          <![CDATA[Vki]]>
          <graphics count="2">
            <graphic xoff="28.00" yoff="-1.00" x="248.00" y="259.00" id="12657052" net="1" show="1" grparent="12657060" state="1" pen="0,0,0" brush="255,255,255"/>
            <graphic xoff="28.00" yoff="-3.00" x="488.00" y="917.00" id="12657243" net="1" show="1" grparent="12657251" state="1" pen="0,0,0" brush="255,255,255"/>
          </graphics>
        </attribute>
        <attribute name="ID" id="12657053" net="1">
          <![CDATA[77]]>
          <graphics count="2">
            <graphic xoff="25.00" yoff="20.00" x="245.00" y="280.00" id="12657054" net="1" show="0" grparent="12657060" state="1" pen="0,0,0" brush="255,255,255"/>
            <graphic xoff="25.00" yoff="20.00" x="485.00" y="940.00" id="12657245" net="1" show="0" grparent="12657251" state="1" pen="0,0,0" brush="255,255,255"/>
          </graphics>
        </attribute>
        <attribute name="Marking" id="12657055" net="1">
          <![CDATA[0]]>
          <graphics count="2">
            <graphic x="220.00" y="260.00" id="12657056" net="1" show="1" grparent="12657060" state="1" pen="0,0,0" brush="255,255,255"/>
            <graphic x="460.00" y="920.00" id="12657247" net="1" show="1" grparent="12657251" state="1" pen="0,0,0" brush="255,255,255"/>
          </graphics>
        </attribute>
        <attribute name="Logic" id="12657057" net="1">
          <![CDATA[1]]>
          <graphics count="0"/>
        </attribute>
        <attribute name="Comment" id="12657058" net="1">
          <![CDATA[]]>
          <graphics count="2">
            <graphic yoff="40.00" x="220.00" y="300.00" id="12657059" net="1" show="1" grparent="12657060" state="1" pen="0,0,0" brush="255,255,255"/>
            <graphic yoff="40.00" x="460.00" y="960.00" id="12657250" net="1" show="1" grparent="12657251" state="1" pen="0,0,0" brush="255,255,255"/>
          </graphics>
        </attribute>
        <graphics count="2">
          <graphic x="220.00" y="260.00" id="12657060" net="1" show="1" w="20.00" h="20.00" state="1" pen="0,0,0" brush="255,255,255"/>
          <graphic x="460.00" y="920.00" id="12657251" net="1" show="1" w="20.00" h="20.00" state="4" pen="0,0,0" brush="255,255,255"/>
        </graphics>
      </node>
      <node id="12657123" net="1" logic="1">
        <attribute name="Name" id="12657124" net="1">
          <![CDATA[Qki]]>
          <graphics count="2">
            <graphic xoff="15.00" yoff="-25.00" x="735.00" y="875.00" id="12657125" net="1" show="1" grparent="12657133" state="1" pen="0,0,0" brush="255,255,255"/>
            <graphic xoff="24.00" yoff="-4.00" x="544.00" y="896.00" id="12657254" net="1" show="1" grparent="12657262" state="1" pen="0,0,0" brush="255,255,255"/>
          </graphics>
        </attribute>
        <attribute name="ID" id="12657126" net="1">
          <![CDATA[78]]>
          <graphics count="2">
            <graphic xoff="25.00" yoff="20.00" x="745.00" y="920.00" id="12657127" net="1" show="0" grparent="12657133" state="1" pen="0,0,0" brush="255,255,255"/>
            <graphic xoff="25.00" yoff="20.00" x="545.00" y="920.00" id="12657256" net="1" show="0" grparent="12657262" state="1" pen="0,0,0" brush="255,255,255"/>
          </graphics>
        </attribute>
        <attribute name="Marking" id="12657128" net="1">
          <![CDATA[0]]>
          <graphics count="2">
            <graphic x="720.00" y="900.00" id="12657129" net="1" show="1" grparent="12657133" state="1" pen="0,0,0" brush="255,255,255"/>
            <graphic x="520.00" y="900.00" id="12657258" net="1" show="1" grparent="12657262" state="1" pen="0,0,0" brush="255,255,255"/>
          </graphics>
        </attribute>
        <attribute name="Logic" id="12657130" net="1">
          <![CDATA[1]]>
          <graphics count="0"/>
        </attribute>
        <attribute name="Comment" id="12657131" net="1">
          <![CDATA[]]>
          <graphics count="2">
            <graphic yoff="40.00" x="720.00" y="940.00" id="12657132" net="1" show="1" grparent="12657133" state="1" pen="0,0,0" brush="255,255,255"/>
            <graphic yoff="40.00" x="520.00" y="940.00" id="12657261" net="1" show="1" grparent="12657262" state="1" pen="0,0,0" brush="255,255,255"/>
          </graphics>
        </attribute>
        <graphics count="2">
          <graphic x="720.00" y="900.00" id="12657133" net="1" show="1" w="20.00" h="20.00" state="4" pen="0,0,0" brush="255,255,255"/>
          <graphic x="520.00" y="900.00" id="12657262" net="1" show="1" w="20.00" h="20.00" state="4" pen="0,0,0" brush="255,255,255"/>
        </graphics>
      </node>
      <node id="12657263" net="1">
        <attribute name="Name" id="12657264" net="1">
          <![CDATA[Kpki]]>
          <graphics count="1">
            <graphic xoff="16.00" yoff="-21.00" x="596.00" y="859.00" id="12657265" net="1" show="1" grparent="12657273" state="1" pen="0,0,0" brush="255,255,255"/>
          </graphics>
        </attribute>
        <attribute name="ID" id="12657266" net="1">
          <![CDATA[79]]>
          <graphics count="1">
            <graphic xoff="25.00" yoff="20.00" x="605.00" y="900.00" id="12657267" net="1" show="0" grparent="12657273" state="1" pen="0,0,0" brush="255,255,255"/>
          </graphics>
        </attribute>
        <attribute name="Marking" id="12657268" net="1">
          <![CDATA[0]]>
          <graphics count="1">
            <graphic x="580.00" y="880.00" id="12657269" net="1" show="1" grparent="12657273" state="1" pen="0,0,0" brush="255,255,255"/>
          </graphics>
        </attribute>
        <attribute name="Logic" id="12657270" net="1">
          <![CDATA[0]]>
          <graphics count="0"/>
        </attribute>
        <attribute name="Comment" id="12657271" net="1">
          <![CDATA[]]>
          <graphics count="1">
            <graphic yoff="40.00" x="580.00" y="920.00" id="12657272" net="1" show="1" grparent="12657273" state="1" pen="0,0,0" brush="255,255,255"/>
          </graphics>
        </attribute>
        <graphics count="1">
          <graphic x="580.00" y="880.00" id="12657273" net="1" show="1" w="22.00" h="20.00" state="4" pen="0,0,0" brush="255,255,255"/>
        </graphics>
      </node>
      <node id="12657560" net="1" logic="1">
        <attribute name="Name" id="12657561" net="1">
          <![CDATA[CLrenal]]>
          <graphics count="2">
            <graphic xoff="-2.00" yoff="22.00" x="438.00" y="1002.00" id="12657562" net="1" show="1" grparent="12657570" state="1" pen="0,0,0" brush="255,255,255"/>
            <graphic xoff="31.00" yoff="-22.00" x="631.00" y="918.00" id="12657634" net="1" show="1" grparent="12657642" state="1" pen="0,0,0" brush="255,255,255"/>
          </graphics>
        </attribute>
        <attribute name="ID" id="12657563" net="1">
          <![CDATA[80]]>
          <graphics count="2">
            <graphic xoff="25.00" yoff="20.00" x="465.00" y="1000.00" id="12657564" net="1" show="0" grparent="12657570" state="1" pen="0,0,0" brush="255,255,255"/>
            <graphic xoff="25.00" yoff="20.00" x="625.00" y="960.00" id="12657636" net="1" show="0" grparent="12657642" state="1" pen="0,0,0" brush="255,255,255"/>
          </graphics>
        </attribute>
        <attribute name="Marking" id="12657565" net="1">
          <![CDATA[0]]>
          <graphics count="2">
            <graphic x="440.00" y="980.00" id="12657566" net="1" show="1" grparent="12657570" state="1" pen="0,0,0" brush="255,255,255"/>
            <graphic x="600.00" y="940.00" id="12657638" net="1" show="1" grparent="12657642" state="1" pen="0,0,0" brush="255,255,255"/>
          </graphics>
        </attribute>
        <attribute name="Logic" id="12657567" net="1">
          <![CDATA[1]]>
          <graphics count="0"/>
        </attribute>
        <attribute name="Comment" id="12657568" net="1">
          <![CDATA[]]>
          <graphics count="2">
            <graphic yoff="40.00" x="440.00" y="1020.00" id="12657569" net="1" show="1" grparent="12657570" state="1" pen="0,0,0" brush="255,255,255"/>
            <graphic yoff="40.00" x="600.00" y="980.00" id="12657641" net="1" show="1" grparent="12657642" state="1" pen="0,0,0" brush="255,255,255"/>
          </graphics>
        </attribute>
        <graphics count="2">
          <graphic x="440.00" y="980.00" id="12657570" net="1" show="1" w="20.00" h="20.00" state="4" pen="0,0,0" brush="255,255,255"/>
          <graphic x="600.00" y="940.00" id="12657642" net="1" show="1" w="20.00" h="20.00" state="1" pen="0,0,0" brush="255,255,255"/>
        </graphics>
      </node>
      <node id="12660425" net="1">
        <attribute name="Name" id="12660426" net="1">
          <![CDATA[GSH]]>
          <graphics count="1">
            <graphic xoff="25.00" yoff="20.00" x="1225.00" y="940.00" id="12660427" net="1" show="1" grparent="12660435" state="1" pen="0,0,0" brush="255,255,255"/>
          </graphics>
        </attribute>
        <attribute name="ID" id="12660428" net="1">
          <![CDATA[81]]>
          <graphics count="1">
            <graphic xoff="25.00" yoff="20.00" x="1225.00" y="940.00" id="12660429" net="1" show="0" grparent="12660435" state="1" pen="0,0,0" brush="255,255,255"/>
          </graphics>
        </attribute>
        <attribute name="Marking" id="12660430" net="1">
          <![CDATA[0]]>
          <graphics count="1">
            <graphic x="1200.00" y="920.00" id="12660431" net="1" show="1" grparent="12660435" state="1" pen="0,0,0" brush="255,255,255"/>
          </graphics>
        </attribute>
        <attribute name="Logic" id="12660432" net="1">
          <![CDATA[0]]>
          <graphics count="0"/>
        </attribute>
        <attribute name="Comment" id="12660433" net="1">
          <![CDATA[METABOLITE HC00056_c
ACTIVITY 13
0.0 0.0
0.001 0.001
0.01 0.01
0.02 0.02
0.4 0.4
0.5 0.5
0.6 0.6
0.7 0.7
0.8 0.8
0.84 0.84
0.9 0.9
0.95 0.95
1.0 1.0
END]]>
          <graphics count="1">
            <graphic yoff="40.00" x="1200.00" y="960.00" id="12660434" net="1" show="0" grparent="12660435" state="1" pen="0,0,0" brush="255,255,255"/>
          </graphics>
        </attribute>
        <graphics count="1">
          <graphic x="1200.00" y="920.00" id="12660435" net="1" show="1" w="20.00" h="20.00" state="4" pen="0,0,0" brush="255,255,255"/>
        </graphics>
      </node>
      <node id="12662164" net="1">
        <attribute name="Name" id="12662165" net="1">
          <![CDATA[r0227]]>
          <graphics count="1">
            <graphic xoff="25.00" yoff="20.00" x="1425.00" y="840.00" id="12662166" net="1" show="1" grparent="12662174" state="1" pen="0,0,0" brush="255,255,255"/>
          </graphics>
        </attribute>
        <attribute name="ID" id="12662167" net="1">
          <![CDATA[82]]>
          <graphics count="1">
            <graphic xoff="25.00" yoff="20.00" x="1425.00" y="840.00" id="12662168" net="1" show="0" grparent="12662174" state="1" pen="0,0,0" brush="255,255,255"/>
          </graphics>
        </attribute>
        <attribute name="Marking" id="12662169" net="1">
          <![CDATA[1]]>
          <graphics count="1">
            <graphic x="1400.00" y="820.00" id="12662170" net="1" show="1" grparent="12662174" state="1" pen="0,0,0" brush="255,255,255"/>
          </graphics>
        </attribute>
        <attribute name="Logic" id="12662171" net="1">
          <![CDATA[0]]>
          <graphics count="0"/>
        </attribute>
        <attribute name="Comment" id="12662172" net="1">
          <![CDATA[ENZYME r0227
ACTIVITY 2
0.0 0.0 0.0
1.0 -1.0 1.0
END]]>
          <graphics count="1">
            <graphic yoff="40.00" x="1400.00" y="860.00" id="12662173" net="1" show="0" grparent="12662174" state="1" pen="0,0,0" brush="255,255,255"/>
          </graphics>
        </attribute>
        <graphics count="1">
          <graphic x="1400.00" y="820.00" id="12662174" net="1" show="1" w="20.00" h="20.00" state="1" pen="0,0,0" brush="255,255,255"/>
        </graphics>
      </node>
      <node id="12664060" net="1">
        <attribute name="Name" id="12664061" net="1">
          <![CDATA[r0371]]>
          <graphics count="1">
            <graphic xoff="25.00" yoff="20.00" x="1485.00" y="840.00" id="12664066" net="1" show="1" grparent="12664070" state="1" pen="0,0,0" brush="255,255,255"/>
          </graphics>
        </attribute>
        <attribute name="ID" id="12664062" net="1">
          <![CDATA[83]]>
          <graphics count="1">
            <graphic xoff="25.00" yoff="20.00" x="1485.00" y="840.00" id="12664067" net="1" show="0" grparent="12664070" state="1" pen="0,0,0" brush="255,255,255"/>
          </graphics>
        </attribute>
        <attribute name="Marking" id="12664063" net="1">
          <![CDATA[1]]>
          <graphics count="1">
            <graphic x="1460.00" y="820.00" id="12664068" net="1" show="1" grparent="12664070" state="1" pen="0,0,0" brush="255,255,255"/>
          </graphics>
        </attribute>
        <attribute name="Logic" id="12664064" net="1">
          <![CDATA[0]]>
          <graphics count="0"/>
        </attribute>
        <attribute name="Comment" id="12664065" net="1">
          <![CDATA[ENZYME r0371
ACTIVITY 2
0.0 0.0 0.0
1.0 -1.0 1.0
END]]>
          <graphics count="1">
            <graphic yoff="40.00" x="1460.00" y="860.00" id="12664069" net="1" show="0" grparent="12664070" state="1" pen="0,0,0" brush="255,255,255"/>
          </graphics>
        </attribute>
        <graphics count="1">
          <graphic x="1460.00" y="820.00" id="12664070" net="1" show="1" w="20.00" h="20.00" state="1" pen="0,0,0" brush="255,255,255"/>
        </graphics>
      </node>
      <node id="12664162" net="1">
        <attribute name="Name" id="12664163" net="1">
          <![CDATA[r0293]]>
          <graphics count="1">
            <graphic xoff="25.00" yoff="20.00" x="1565.00" y="840.00" id="12664168" net="1" show="1" grparent="12664172" state="1" pen="0,0,0" brush="255,255,255"/>
          </graphics>
        </attribute>
        <attribute name="ID" id="12664164" net="1">
          <![CDATA[84]]>
          <graphics count="1">
            <graphic xoff="25.00" yoff="20.00" x="1565.00" y="840.00" id="12664169" net="1" show="0" grparent="12664172" state="1" pen="0,0,0" brush="255,255,255"/>
          </graphics>
        </attribute>
        <attribute name="Marking" id="12664165" net="1">
          <![CDATA[1]]>
          <graphics count="1">
            <graphic x="1540.00" y="820.00" id="12664170" net="1" show="1" grparent="12664172" state="1" pen="0,0,0" brush="255,255,255"/>
          </graphics>
        </attribute>
        <attribute name="Logic" id="12664166" net="1">
          <![CDATA[0]]>
          <graphics count="0"/>
        </attribute>
        <attribute name="Comment" id="12664167" net="1">
          <![CDATA[ENZYME r0293
ACTIVITY 2
0.0 0.0 0.0
1.0 -1.0 1.0
END]]>
          <graphics count="1">
            <graphic yoff="40.00" x="1540.00" y="860.00" id="12664171" net="1" show="0" grparent="12664172" state="1" pen="0,0,0" brush="255,255,255"/>
          </graphics>
        </attribute>
        <graphics count="1">
          <graphic x="1540.00" y="820.00" id="12664172" net="1" show="1" w="20.00" h="20.00" state="1" pen="0,0,0" brush="255,255,255"/>
        </graphics>
      </node>
      <node id="12664264" net="1">
        <attribute name="Name" id="12664265" net="1">
          <![CDATA[r0338]]>
          <graphics count="1">
            <graphic xoff="25.00" yoff="20.00" x="1645.00" y="840.00" id="12664270" net="1" show="1" grparent="12664274" state="1" pen="0,0,0" brush="255,255,255"/>
          </graphics>
        </attribute>
        <attribute name="ID" id="12664266" net="1">
          <![CDATA[85]]>
          <graphics count="1">
            <graphic xoff="25.00" yoff="20.00" x="1645.00" y="840.00" id="12664271" net="1" show="0" grparent="12664274" state="1" pen="0,0,0" brush="255,255,255"/>
          </graphics>
        </attribute>
        <attribute name="Marking" id="12664267" net="1">
          <![CDATA[1]]>
          <graphics count="1">
            <graphic x="1620.00" y="820.00" id="12664272" net="1" show="1" grparent="12664274" state="1" pen="0,0,0" brush="255,255,255"/>
          </graphics>
        </attribute>
        <attribute name="Logic" id="12664268" net="1">
          <![CDATA[0]]>
          <graphics count="0"/>
        </attribute>
        <attribute name="Comment" id="12664269" net="1">
          <![CDATA[ENZYME r0338
ACTIVITY 2
0.0 0.0 0.0
1.0 -1.0 1.0
END]]>
          <graphics count="1">
            <graphic yoff="40.00" x="1620.00" y="860.00" id="12664273" net="1" show="0" grparent="12664274" state="1" pen="0,0,0" brush="255,255,255"/>
          </graphics>
        </attribute>
        <graphics count="1">
          <graphic x="1620.00" y="820.00" id="12664274" net="1" show="1" w="20.00" h="20.00" state="1" pen="0,0,0" brush="255,255,255"/>
        </graphics>
      </node>
      <node id="12665956" net="1">
        <attribute name="Name" id="12665957" net="1">
          <![CDATA[GR_gene]]>
          <graphics count="1">
            <graphic xoff="-2.00" yoff="-23.00" x="1318.00" y="137.00" id="12665958" net="1" show="1" grparent="12665966" state="1" pen="0,0,0" brush="255,255,255"/>
          </graphics>
        </attribute>
        <attribute name="ID" id="12665959" net="1">
          <![CDATA[86]]>
          <graphics count="1">
            <graphic xoff="25.00" yoff="20.00" x="1345.00" y="180.00" id="12665960" net="1" show="0" grparent="12665966" state="1" pen="0,0,0" brush="255,255,255"/>
          </graphics>
        </attribute>
        <attribute name="Marking" id="12665961" net="1">
          <![CDATA[0]]>
          <graphics count="1">
            <graphic x="1320.00" y="160.00" id="12665962" net="1" show="0" grparent="12665966" state="1" pen="0,0,0" brush="255,255,255"/>
          </graphics>
        </attribute>
        <attribute name="Logic" id="12665963" net="1">
          <![CDATA[0]]>
          <graphics count="0"/>
        </attribute>
        <attribute name="Comment" id="12665964" net="1">
          <![CDATA[Entrez ID: 14815]]>
          <graphics count="1">
            <graphic yoff="40.00" x="1320.00" y="200.00" id="12665965" net="1" show="0" grparent="12665966" state="1" pen="0,0,0" brush="255,255,255"/>
          </graphics>
        </attribute>
        <graphics count="1">
          <graphic x="1320.00" y="160.00" id="12665966" net="1" show="1" w="56.00" h="20.00" state="1" pen="0,0,0" brush="255,255,128"/>
        </graphics>
      </node>
      <node id="12665967" net="1">
        <attribute name="Name" id="12665968" net="1">
          <![CDATA[GR_mRNA]]>
          <graphics count="1">
            <graphic xoff="59.00" yoff="1.00" x="1379.00" y="261.00" id="12665969" net="1" show="1" grparent="12665977" state="1" pen="0,0,0" brush="255,255,255"/>
          </graphics>
        </attribute>
        <attribute name="ID" id="12665970" net="1">
          <![CDATA[87]]>
          <graphics count="1">
            <graphic xoff="25.00" yoff="20.00" x="1345.00" y="280.00" id="12665971" net="1" show="0" grparent="12665977" state="1" pen="0,0,0" brush="255,255,255"/>
          </graphics>
        </attribute>
        <attribute name="Marking" id="12665972" net="1">
          <![CDATA[0]]>
          <graphics count="1">
            <graphic x="1320.00" y="260.00" id="12665973" net="1" show="1" grparent="12665977" state="1" pen="0,0,0" brush="255,255,255"/>
          </graphics>
        </attribute>
        <attribute name="Logic" id="12665974" net="1">
          <![CDATA[0]]>
          <graphics count="0"/>
        </attribute>
        <attribute name="Comment" id="12665975" net="1">
          <![CDATA[]]>
          <graphics count="1">
            <graphic yoff="40.00" x="1320.00" y="300.00" id="12665976" net="1" show="1" grparent="12665977" state="1" pen="0,0,0" brush="255,255,255"/>
          </graphics>
        </attribute>
        <graphics count="1">
          <graphic x="1320.00" y="260.00" id="12665977" net="1" show="1" w="58.00" h="20.00" state="1" pen="0,0,0" brush="0,128,64"/>
        </graphics>
      </node>
      <node id="12665978" net="1">
        <attribute name="Name" id="12665979" net="1">
          <![CDATA[GR_mRNA_deg]]>
          <graphics count="1">
            <graphic xoff="25.00" yoff="20.00" x="1185.00" y="280.00" id="12665980" net="1" show="0" grparent="12665988" state="1" pen="0,0,0" brush="255,255,255"/>
          </graphics>
        </attribute>
        <attribute name="ID" id="12665981" net="1">
          <![CDATA[88]]>
          <graphics count="1">
            <graphic xoff="25.00" yoff="20.00" x="1185.00" y="280.00" id="12665982" net="1" show="0" grparent="12665988" state="1" pen="0,0,0" brush="255,255,255"/>
          </graphics>
        </attribute>
        <attribute name="Marking" id="12665983" net="1">
          <![CDATA[0]]>
          <graphics count="1">
            <graphic x="1160.00" y="260.00" id="12665984" net="1" show="1" grparent="12665988" state="1" pen="0,0,0" brush="255,255,255"/>
          </graphics>
        </attribute>
        <attribute name="Logic" id="12665985" net="1">
          <![CDATA[0]]>
          <graphics count="0"/>
        </attribute>
        <attribute name="Comment" id="12665986" net="1">
          <![CDATA[]]>
          <graphics count="1">
            <graphic yoff="40.00" x="1160.00" y="300.00" id="12665987" net="1" show="1" grparent="12665988" state="1" pen="0,0,0" brush="255,255,255"/>
          </graphics>
        </attribute>
        <graphics count="1">
          <graphic x="1160.00" y="260.00" id="12665988" net="1" show="1" w="8.00" h="10.00" state="1" pen="0,0,0" brush="255,128,192"/>
        </graphics>
      </node>
      <node id="12666057" net="1">
        <attribute name="Name" id="12666058" net="1">
          <![CDATA[GR_cort]]>
          <graphics count="1">
            <graphic xoff="-7.00" yoff="-29.00" x="1573.00" y="271.00" id="12666059" net="1" show="1" grparent="12666067" state="1" pen="0,0,0" brush="255,255,255"/>
          </graphics>
        </attribute>
        <attribute name="ID" id="12666060" net="1">
          <![CDATA[89]]>
          <graphics count="1">
            <graphic xoff="25.00" yoff="20.00" x="1605.00" y="320.00" id="12666061" net="1" show="0" grparent="12666067" state="1" pen="0,0,0" brush="255,255,255"/>
          </graphics>
        </attribute>
        <attribute name="Marking" id="12666062" net="1">
          <![CDATA[0]]>
          <graphics count="1">
            <graphic x="1580.00" y="300.00" id="12666063" net="1" show="1" grparent="12666067" state="1" pen="0,0,0" brush="255,255,255"/>
          </graphics>
        </attribute>
        <attribute name="Logic" id="12666064" net="1">
          <![CDATA[0]]>
          <graphics count="0"/>
        </attribute>
        <attribute name="Comment" id="12666065" net="1">
          <![CDATA[]]>
          <graphics count="1">
            <graphic yoff="40.00" x="1580.00" y="340.00" id="12666066" net="1" show="0" grparent="12666067" state="1" pen="0,0,0" brush="255,255,255"/>
          </graphics>
        </attribute>
        <graphics count="1">
          <graphic x="1580.00" y="300.00" id="12666067" net="1" show="1" w="44.00" h="38.00" state="1" pen="0,0,0" brush="128,255,128"/>
        </graphics>
      </node>
      <node id="12666419" net="1">
        <attribute name="Name" id="12666420" net="1">
          <![CDATA[GR]]>
          <graphics count="1">
            <graphic xoff="-1.00" x="1319.00" y="380.00" id="12666421" net="1" show="1" grparent="12666429" state="1" pen="0,0,0" brush="255,255,255"/>
          </graphics>
        </attribute>
        <attribute name="ID" id="12666422" net="1">
          <![CDATA[90]]>
          <graphics count="1">
            <graphic xoff="25.00" yoff="20.00" x="1345.00" y="400.00" id="12666423" net="1" show="0" grparent="12666429" state="1" pen="0,0,0" brush="255,255,255"/>
          </graphics>
        </attribute>
        <attribute name="Marking" id="12666424" net="1">
          <![CDATA[0]]>
          <graphics count="1">
            <graphic x="1320.00" y="380.00" id="12666425" net="1" show="1" grparent="12666429" state="1" pen="0,0,0" brush="255,255,255"/>
          </graphics>
        </attribute>
        <attribute name="Logic" id="12666426" net="1">
          <![CDATA[0]]>
          <graphics count="0"/>
        </attribute>
        <attribute name="Comment" id="12666427" net="1">
          <![CDATA[]]>
          <graphics count="1">
            <graphic yoff="40.00" x="1320.00" y="420.00" id="12666428" net="1" show="1" grparent="12666429" state="1" pen="0,0,0" brush="255,255,255"/>
          </graphics>
        </attribute>
        <graphics count="1">
          <graphic x="1320.00" y="380.00" id="12666429" net="1" show="1" w="46.00" h="42.00" state="1" pen="0,0,0" brush="128,255,128"/>
        </graphics>
      </node>
      <node id="12666711" net="1">
        <attribute name="Name" id="12666712" net="1">
          <![CDATA[GR_deg]]>
          <graphics count="1">
            <graphic xoff="25.00" yoff="20.00" x="1365.00" y="500.00" id="12666717" net="1" show="0" grparent="12666721" state="1" pen="0,0,0" brush="255,255,255"/>
          </graphics>
        </attribute>
        <attribute name="ID" id="12666713" net="1">
          <![CDATA[91]]>
          <graphics count="1">
            <graphic xoff="25.00" yoff="20.00" x="1365.00" y="500.00" id="12666718" net="1" show="0" grparent="12666721" state="1" pen="0,0,0" brush="255,255,255"/>
          </graphics>
        </attribute>
        <attribute name="Marking" id="12666714" net="1">
          <![CDATA[0]]>
          <graphics count="1">
            <graphic x="1340.00" y="480.00" id="12666719" net="1" show="1" grparent="12666721" state="1" pen="0,0,0" brush="255,255,255"/>
          </graphics>
        </attribute>
        <attribute name="Logic" id="12666715" net="1">
          <![CDATA[0]]>
          <graphics count="0"/>
        </attribute>
        <attribute name="Comment" id="12666716" net="1">
          <![CDATA[]]>
          <graphics count="1">
            <graphic yoff="40.00" x="1340.00" y="520.00" id="12666720" net="1" show="1" grparent="12666721" state="1" pen="0,0,0" brush="255,255,255"/>
          </graphics>
        </attribute>
        <graphics count="1">
          <graphic x="1340.00" y="480.00" id="12666721" net="1" show="1" w="8.00" h="10.00" state="1" pen="0,0,0" brush="255,128,192"/>
        </graphics>
      </node>
      <node id="12666745" net="1">
        <attribute name="Name" id="12666746" net="1">
          <![CDATA[cortisol]]>
          <graphics count="1">
            <graphic xoff="25.00" yoff="20.00" x="1565.00" y="620.00" id="12666747" net="1" show="1" grparent="12666755" state="1" pen="0,0,0" brush="255,255,255"/>
          </graphics>
        </attribute>
        <attribute name="ID" id="12666748" net="1">
          <![CDATA[92]]>
          <graphics count="1">
            <graphic xoff="25.00" yoff="20.00" x="1565.00" y="620.00" id="12666749" net="1" show="0" grparent="12666755" state="1" pen="0,0,0" brush="255,255,255"/>
          </graphics>
        </attribute>
        <attribute name="Marking" id="12666750" net="1">
          <![CDATA[0]]>
          <graphics count="1">
            <graphic x="1540.00" y="600.00" id="12666751" net="1" show="1" grparent="12666755" state="1" pen="0,0,0" brush="255,255,255"/>
          </graphics>
        </attribute>
        <attribute name="Logic" id="12666752" net="1">
          <![CDATA[0]]>
          <graphics count="0"/>
        </attribute>
        <attribute name="Comment" id="12666753" net="1">
          <![CDATA[]]>
          <graphics count="1">
            <graphic yoff="40.00" x="1540.00" y="640.00" id="12666754" net="1" show="1" grparent="12666755" state="1" pen="0,0,0" brush="255,255,255"/>
          </graphics>
        </attribute>
        <graphics count="1">
          <graphic x="1540.00" y="600.00" id="12666755" net="1" show="1" w="20.00" h="20.00" state="1" pen="0,0,0" brush="128,128,255"/>
        </graphics>
      </node>
      <node id="12667037" net="1">
        <attribute name="Name" id="12667038" net="1">
          <![CDATA[PXR_gene]]>
          <graphics count="1">
            <graphic xoff="-2.00" yoff="-23.00" x="1798.00" y="137.00" id="12667043" net="1" show="1" grparent="12667047" state="1" pen="0,0,0" brush="255,255,255"/>
          </graphics>
        </attribute>
        <attribute name="ID" id="12667039" net="1">
          <![CDATA[93]]>
          <graphics count="1">
            <graphic xoff="25.00" yoff="20.00" x="1825.00" y="180.00" id="12667044" net="1" show="0" grparent="12667047" state="1" pen="0,0,0" brush="255,255,255"/>
          </graphics>
        </attribute>
        <attribute name="Marking" id="12667040" net="1">
          <![CDATA[0]]>
          <graphics count="1">
            <graphic x="1800.00" y="160.00" id="12667045" net="1" show="0" grparent="12667047" state="1" pen="0,0,0" brush="255,255,255"/>
          </graphics>
        </attribute>
        <attribute name="Logic" id="12667041" net="1">
          <![CDATA[0]]>
          <graphics count="0"/>
        </attribute>
        <attribute name="Comment" id="12667042" net="1">
          <![CDATA[Entrez ID: ###]]>
          <graphics count="1">
            <graphic yoff="40.00" x="1800.00" y="200.00" id="12667046" net="1" show="0" grparent="12667047" state="1" pen="0,0,0" brush="255,255,255"/>
          </graphics>
        </attribute>
        <graphics count="1">
          <graphic x="1800.00" y="160.00" id="12667047" net="1" show="1" w="56.00" h="20.00" state="1" pen="0,0,0" brush="255,255,128"/>
        </graphics>
      </node>
      <node id="12667144" net="1">
        <attribute name="Name" id="12667145" net="1">
          <![CDATA[PXR_mRNA]]>
          <graphics count="1">
            <graphic xoff="70.00" yoff="1.00" x="1870.00" y="261.00" id="12667150" net="1" show="1" grparent="12667154" state="1" pen="0,0,0" brush="255,255,255"/>
          </graphics>
        </attribute>
        <attribute name="ID" id="12667146" net="1">
          <![CDATA[94]]>
          <graphics count="1">
            <graphic xoff="25.00" yoff="20.00" x="1825.00" y="280.00" id="12667151" net="1" show="0" grparent="12667154" state="1" pen="0,0,0" brush="255,255,255"/>
          </graphics>
        </attribute>
        <attribute name="Marking" id="12667147" net="1">
          <![CDATA[0]]>
          <graphics count="1">
            <graphic x="1800.00" y="260.00" id="12667152" net="1" show="1" grparent="12667154" state="1" pen="0,0,0" brush="255,255,255"/>
          </graphics>
        </attribute>
        <attribute name="Logic" id="12667148" net="1">
          <![CDATA[0]]>
          <graphics count="0"/>
        </attribute>
        <attribute name="Comment" id="12667149" net="1">
          <![CDATA[]]>
          <graphics count="1">
            <graphic yoff="40.00" x="1800.00" y="300.00" id="12667153" net="1" show="1" grparent="12667154" state="1" pen="0,0,0" brush="255,255,255"/>
          </graphics>
        </attribute>
        <graphics count="1">
          <graphic x="1800.00" y="260.00" id="12667154" net="1" show="1" w="58.00" h="20.00" state="1" pen="0,0,0" brush="0,128,64"/>
        </graphics>
      </node>
      <node id="12669101" net="1">
        <attribute name="Name" id="12669102" net="1">
          <![CDATA[PXR]]>
          <graphics count="1">
            <graphic xoff="1.00" yoff="-1.00" x="1801.00" y="379.00" id="12669107" net="1" show="1" grparent="12669111" state="1" pen="0,0,0" brush="255,255,255"/>
          </graphics>
        </attribute>
        <attribute name="ID" id="12669103" net="1">
          <![CDATA[95]]>
          <graphics count="1">
            <graphic xoff="25.00" yoff="20.00" x="1825.00" y="400.00" id="12669108" net="1" show="0" grparent="12669111" state="1" pen="0,0,0" brush="255,255,255"/>
          </graphics>
        </attribute>
        <attribute name="Marking" id="12669104" net="1">
          <![CDATA[0]]>
          <graphics count="1">
            <graphic x="1800.00" y="380.00" id="12669109" net="1" show="1" grparent="12669111" state="1" pen="0,0,0" brush="255,255,255"/>
          </graphics>
        </attribute>
        <attribute name="Logic" id="12669105" net="1">
          <![CDATA[0]]>
          <graphics count="0"/>
        </attribute>
        <attribute name="Comment" id="12669106" net="1">
          <![CDATA[]]>
          <graphics count="1">
            <graphic yoff="40.00" x="1800.00" y="420.00" id="12669110" net="1" show="1" grparent="12669111" state="1" pen="0,0,0" brush="255,255,255"/>
          </graphics>
        </attribute>
        <graphics count="1">
          <graphic x="1800.00" y="380.00" id="12669111" net="1" show="1" w="46.00" h="42.00" state="1" pen="0,0,0" brush="128,255,128"/>
        </graphics>
      </node>
      <node id="12669277" net="1">
        <attribute name="Name" id="12669278" net="1">
          <![CDATA[PXR_mRNA_deg]]>
          <graphics count="1">
            <graphic xoff="25.00" yoff="20.00" x="1725.00" y="280.00" id="12669283" net="1" show="0" grparent="12669287" state="1" pen="0,0,0" brush="255,255,255"/>
          </graphics>
        </attribute>
        <attribute name="ID" id="12669279" net="1">
          <![CDATA[96]]>
          <graphics count="1">
            <graphic xoff="25.00" yoff="20.00" x="1725.00" y="280.00" id="12669284" net="1" show="0" grparent="12669287" state="1" pen="0,0,0" brush="255,255,255"/>
          </graphics>
        </attribute>
        <attribute name="Marking" id="12669280" net="1">
          <![CDATA[0]]>
          <graphics count="1">
            <graphic x="1700.00" y="260.00" id="12669285" net="1" show="1" grparent="12669287" state="1" pen="0,0,0" brush="255,255,255"/>
          </graphics>
        </attribute>
        <attribute name="Logic" id="12669281" net="1">
          <![CDATA[0]]>
          <graphics count="0"/>
        </attribute>
        <attribute name="Comment" id="12669282" net="1">
          <![CDATA[]]>
          <graphics count="1">
            <graphic yoff="40.00" x="1700.00" y="300.00" id="12669286" net="1" show="1" grparent="12669287" state="1" pen="0,0,0" brush="255,255,255"/>
          </graphics>
        </attribute>
        <graphics count="1">
          <graphic x="1700.00" y="260.00" id="12669287" net="1" show="1" w="8.00" h="10.00" state="1" pen="0,0,0" brush="255,128,192"/>
        </graphics>
      </node>
      <node id="12669462" net="1">
        <attribute name="Name" id="12669463" net="1">
          <![CDATA[PXR_deg]]>
          <graphics count="1">
            <graphic xoff="25.00" yoff="20.00" x="1705.00" y="400.00" id="12669468" net="1" show="0" grparent="12669472" state="1" pen="0,0,0" brush="255,255,255"/>
          </graphics>
        </attribute>
        <attribute name="ID" id="12669464" net="1">
          <![CDATA[97]]>
          <graphics count="1">
            <graphic xoff="25.00" yoff="20.00" x="1705.00" y="400.00" id="12669469" net="1" show="0" grparent="12669472" state="1" pen="0,0,0" brush="255,255,255"/>
          </graphics>
        </attribute>
        <attribute name="Marking" id="12669465" net="1">
          <![CDATA[0]]>
          <graphics count="1">
            <graphic x="1680.00" y="380.00" id="12669470" net="1" show="1" grparent="12669472" state="1" pen="0,0,0" brush="255,255,255"/>
          </graphics>
        </attribute>
        <attribute name="Logic" id="12669466" net="1">
          <![CDATA[0]]>
          <graphics count="0"/>
        </attribute>
        <attribute name="Comment" id="12669467" net="1">
          <![CDATA[]]>
          <graphics count="1">
            <graphic yoff="40.00" x="1680.00" y="420.00" id="12669471" net="1" show="1" grparent="12669472" state="1" pen="0,0,0" brush="255,255,255"/>
          </graphics>
        </attribute>
        <graphics count="1">
          <graphic x="1680.00" y="380.00" id="12669472" net="1" show="1" w="8.00" h="10.00" state="1" pen="0,0,0" brush="255,128,192"/>
        </graphics>
      </node>
      <node id="12669532" net="1">
        <attribute name="Name" id="12669533" net="1">
          <![CDATA[ligand2]]>
          <graphics count="1">
            <graphic xoff="25.00" yoff="20.00" x="1945.00" y="480.00" id="12669538" net="1" show="1" grparent="12669542" state="1" pen="0,0,0" brush="255,255,255"/>
          </graphics>
        </attribute>
        <attribute name="ID" id="12669534" net="1">
          <![CDATA[98]]>
          <graphics count="1">
            <graphic xoff="25.00" yoff="20.00" x="1945.00" y="480.00" id="12669539" net="1" show="0" grparent="12669542" state="1" pen="0,0,0" brush="255,255,255"/>
          </graphics>
        </attribute>
        <attribute name="Marking" id="12669535" net="1">
          <![CDATA[0]]>
          <graphics count="1">
            <graphic x="1920.00" y="460.00" id="12669540" net="1" show="1" grparent="12669542" state="1" pen="0,0,0" brush="255,255,255"/>
          </graphics>
        </attribute>
        <attribute name="Logic" id="12669536" net="1">
          <![CDATA[0]]>
          <graphics count="0"/>
        </attribute>
        <attribute name="Comment" id="12669537" net="1">
          <![CDATA[]]>
          <graphics count="1">
            <graphic yoff="40.00" x="1920.00" y="500.00" id="12669541" net="1" show="1" grparent="12669542" state="1" pen="0,0,0" brush="255,255,255"/>
          </graphics>
        </attribute>
        <graphics count="1">
          <graphic x="1920.00" y="460.00" id="12669542" net="1" show="1" w="20.00" h="20.00" state="1" pen="0,0,0" brush="128,128,255"/>
        </graphics>
      </node>
      <node id="12669639" net="1">
        <attribute name="Name" id="12669640" net="1">
          <![CDATA[PXR_active]]>
          <graphics count="1">
            <graphic xoff="67.00" yoff="28.00" x="1867.00" y="548.00" id="12669645" net="1" show="1" grparent="12669649" state="1" pen="0,0,0" brush="255,255,255"/>
          </graphics>
        </attribute>
        <attribute name="ID" id="12669641" net="1">
          <![CDATA[99]]>
          <graphics count="1">
            <graphic xoff="25.00" yoff="20.00" x="1825.00" y="540.00" id="12669646" net="1" show="0" grparent="12669649" state="1" pen="0,0,0" brush="255,255,255"/>
          </graphics>
        </attribute>
        <attribute name="Marking" id="12669642" net="1">
          <![CDATA[0]]>
          <graphics count="1">
            <graphic x="1800.00" y="520.00" id="12669647" net="1" show="1" grparent="12669649" state="1" pen="0,0,0" brush="255,255,255"/>
          </graphics>
        </attribute>
        <attribute name="Logic" id="12669643" net="1">
          <![CDATA[0]]>
          <graphics count="0"/>
        </attribute>
        <attribute name="Comment" id="12669644" net="1">
          <![CDATA[]]>
          <graphics count="1">
            <graphic yoff="40.00" x="1800.00" y="560.00" id="12669648" net="1" show="1" grparent="12669649" state="1" pen="0,0,0" brush="255,255,255"/>
          </graphics>
        </attribute>
        <graphics count="1">
          <graphic x="1800.00" y="520.00" id="12669649" net="1" show="1" w="46.00" h="42.00" state="1" pen="0,0,0" brush="128,255,128"/>
        </graphics>
      </node>
      <node id="12670046" net="1">
        <attribute name="Name" id="12670047" net="1">
          <![CDATA[cortisol_deg]]>
          <graphics count="1">
            <graphic xoff="25.00" yoff="20.00" x="1665.00" y="580.00" id="12670052" net="1" show="0" grparent="12670056" state="1" pen="0,0,0" brush="255,255,255"/>
          </graphics>
        </attribute>
        <attribute name="ID" id="12670048" net="1">
          <![CDATA[100]]>
          <graphics count="1">
            <graphic xoff="25.00" yoff="20.00" x="1665.00" y="580.00" id="12670053" net="1" show="0" grparent="12670056" state="1" pen="0,0,0" brush="255,255,255"/>
          </graphics>
        </attribute>
        <attribute name="Marking" id="12670049" net="1">
          <![CDATA[0]]>
          <graphics count="1">
            <graphic x="1640.00" y="560.00" id="12670054" net="1" show="1" grparent="12670056" state="1" pen="0,0,0" brush="255,255,255"/>
          </graphics>
        </attribute>
        <attribute name="Logic" id="12670050" net="1">
          <![CDATA[0]]>
          <graphics count="0"/>
        </attribute>
        <attribute name="Comment" id="12670051" net="1">
          <![CDATA[]]>
          <graphics count="1">
            <graphic yoff="40.00" x="1640.00" y="600.00" id="12670055" net="1" show="1" grparent="12670056" state="1" pen="0,0,0" brush="255,255,255"/>
          </graphics>
        </attribute>
        <graphics count="1">
          <graphic x="1640.00" y="560.00" id="12670056" net="1" show="1" w="8.00" h="10.00" state="1" pen="0,0,0" brush="255,128,192"/>
        </graphics>
      </node>
      <node id="12670133" net="1">
        <attribute name="Name" id="12670134" net="1">
          <![CDATA[CYP3A4]]>
          <graphics count="1">
            <graphic xoff="1.00" yoff="1.00" x="1576.00" y="699.00" id="12670139" net="1" show="1" grparent="12670143" state="1" pen="0,0,0" brush="255,255,255"/>
          </graphics>
        </attribute>
        <attribute name="ID" id="12670135" net="1">
          <![CDATA[101]]>
          <graphics count="1">
            <graphic xoff="25.00" yoff="20.00" x="1600.00" y="718.00" id="12670140" net="1" show="0" grparent="12670143" state="1" pen="0,0,0" brush="255,255,255"/>
          </graphics>
        </attribute>
        <attribute name="Marking" id="12670136" net="1">
          <![CDATA[0]]>
          <graphics count="1">
            <graphic x="1575.00" y="698.00" id="12670141" net="1" show="1" grparent="12670143" state="1" pen="0,0,0" brush="255,255,255"/>
          </graphics>
        </attribute>
        <attribute name="Logic" id="12670137" net="1">
          <![CDATA[0]]>
          <graphics count="0"/>
        </attribute>
        <attribute name="Comment" id="12670138" net="1">
          <![CDATA[]]>
          <graphics count="1">
            <graphic yoff="40.00" x="1575.00" y="738.00" id="12670142" net="1" show="0" grparent="12670143" state="1" pen="0,0,0" brush="255,255,255"/>
          </graphics>
        </attribute>
        <graphics count="1">
          <graphic x="1575.00" y="698.00" id="12670143" net="1" show="1" w="70.00" h="66.00" state="4" pen="0,0,0" brush="128,255,128"/>
        </graphics>
      </node>
      <node id="12670266" net="1">
        <attribute name="Name" id="12670267" net="1">
          <![CDATA[CYP3A4_deg]]>
          <graphics count="1">
            <graphic xoff="25.00" yoff="20.00" x="1945.00" y="720.00" id="12670272" net="1" show="0" grparent="12670276" state="1" pen="0,0,0" brush="255,255,255"/>
          </graphics>
        </attribute>
        <attribute name="ID" id="12670268" net="1">
          <![CDATA[102]]>
          <graphics count="1">
            <graphic xoff="25.00" yoff="20.00" x="1945.00" y="720.00" id="12670273" net="1" show="0" grparent="12670276" state="1" pen="0,0,0" brush="255,255,255"/>
          </graphics>
        </attribute>
        <attribute name="Marking" id="12670269" net="1">
          <![CDATA[0]]>
          <graphics count="1">
            <graphic x="1920.00" y="700.00" id="12670274" net="1" show="1" grparent="12670276" state="1" pen="0,0,0" brush="255,255,255"/>
          </graphics>
        </attribute>
        <attribute name="Logic" id="12670270" net="1">
          <![CDATA[0]]>
          <graphics count="0"/>
        </attribute>
        <attribute name="Comment" id="12670271" net="1">
          <![CDATA[]]>
          <graphics count="1">
            <graphic yoff="40.00" x="1920.00" y="740.00" id="12670275" net="1" show="1" grparent="12670276" state="1" pen="0,0,0" brush="255,255,255"/>
          </graphics>
        </attribute>
        <graphics count="1">
          <graphic x="1920.00" y="700.00" id="12670276" net="1" show="1" w="8.00" h="10.00" state="1" pen="0,0,0" brush="255,128,192"/>
        </graphics>
      </node>
      <node id="12670347" net="1">
        <attribute name="Name" id="12670348" net="1">
          <![CDATA[CYP3A4_gene]]>
          <graphics count="1">
            <graphic xoff="-2.00" yoff="-23.00" x="1718.00" y="557.00" id="12670353" net="1" show="1" grparent="12670357" state="1" pen="0,0,0" brush="255,255,255"/>
          </graphics>
        </attribute>
        <attribute name="ID" id="12670349" net="1">
          <![CDATA[103]]>
          <graphics count="1">
            <graphic xoff="25.00" yoff="20.00" x="1745.00" y="600.00" id="12670354" net="1" show="0" grparent="12670357" state="1" pen="0,0,0" brush="255,255,255"/>
          </graphics>
        </attribute>
        <attribute name="Marking" id="12670350" net="1">
          <![CDATA[0]]>
          <graphics count="1">
            <graphic x="1720.00" y="580.00" id="12670355" net="1" show="0" grparent="12670357" state="1" pen="0,0,0" brush="255,255,255"/>
          </graphics>
        </attribute>
        <attribute name="Logic" id="12670351" net="1">
          <![CDATA[0]]>
          <graphics count="0"/>
        </attribute>
        <attribute name="Comment" id="12670352" net="1">
          <![CDATA[Entrez ID: 1576

EC 1.14.13.97; EC 1.14.13.-; EC 1.14.13.157; EC 1.14.13.67; EC 1.14.13.32]]>
          <graphics count="1">
            <graphic yoff="40.00" x="1720.00" y="620.00" id="12670356" net="1" show="0" grparent="12670357" state="1" pen="0,0,0" brush="255,255,255"/>
          </graphics>
        </attribute>
        <graphics count="1">
          <graphic x="1720.00" y="580.00" id="12670357" net="1" show="1" w="56.00" h="20.00" state="1" pen="0,0,0" brush="255,255,128"/>
        </graphics>
      </node>
      <node id="12670447" net="1">
        <attribute name="Name" id="12670448" net="1">
          <![CDATA[CYP3A4_mRNA]]>
          <graphics count="1">
            <graphic xoff="14.00" yoff="26.00" x="1734.00" y="686.00" id="12670453" net="1" show="1" grparent="12670457" state="1" pen="0,0,0" brush="255,255,255"/>
          </graphics>
        </attribute>
        <attribute name="ID" id="12670449" net="1">
          <![CDATA[104]]>
          <graphics count="1">
            <graphic xoff="25.00" yoff="20.00" x="1745.00" y="680.00" id="12670454" net="1" show="0" grparent="12670457" state="1" pen="0,0,0" brush="255,255,255"/>
          </graphics>
        </attribute>
        <attribute name="Marking" id="12670450" net="1">
          <![CDATA[0]]>
          <graphics count="1">
            <graphic x="1720.00" y="660.00" id="12670455" net="1" show="1" grparent="12670457" state="1" pen="0,0,0" brush="255,255,255"/>
          </graphics>
        </attribute>
        <attribute name="Logic" id="12670451" net="1">
          <![CDATA[0]]>
          <graphics count="0"/>
        </attribute>
        <attribute name="Comment" id="12670452" net="1">
          <![CDATA[]]>
          <graphics count="1">
            <graphic yoff="40.00" x="1720.00" y="700.00" id="12670456" net="1" show="1" grparent="12670457" state="1" pen="0,0,0" brush="255,255,255"/>
          </graphics>
        </attribute>
        <graphics count="1">
          <graphic x="1720.00" y="660.00" id="12670457" net="1" show="1" w="58.00" h="20.00" state="1" pen="0,0,0" brush="0,128,64"/>
        </graphics>
      </node>
      <node id="12670673" net="1">
        <attribute name="Name" id="12670674" net="1">
          <![CDATA[CYP3A4_mRNA_deg]]>
          <graphics count="1">
            <graphic xoff="25.00" yoff="20.00" x="1885.00" y="680.00" id="12670679" net="1" show="0" grparent="12670683" state="1" pen="0,0,0" brush="255,255,255"/>
          </graphics>
        </attribute>
        <attribute name="ID" id="12670675" net="1">
          <![CDATA[105]]>
          <graphics count="1">
            <graphic xoff="25.00" yoff="20.00" x="1885.00" y="680.00" id="12670680" net="1" show="0" grparent="12670683" state="1" pen="0,0,0" brush="255,255,255"/>
          </graphics>
        </attribute>
        <attribute name="Marking" id="12670676" net="1">
          <![CDATA[0]]>
          <graphics count="1">
            <graphic x="1860.00" y="660.00" id="12670681" net="1" show="1" grparent="12670683" state="1" pen="0,0,0" brush="255,255,255"/>
          </graphics>
        </attribute>
        <attribute name="Logic" id="12670677" net="1">
          <![CDATA[0]]>
          <graphics count="0"/>
        </attribute>
        <attribute name="Comment" id="12670678" net="1">
          <![CDATA[]]>
          <graphics count="1">
            <graphic yoff="40.00" x="1860.00" y="700.00" id="12670682" net="1" show="1" grparent="12670683" state="1" pen="0,0,0" brush="255,255,255"/>
          </graphics>
        </attribute>
        <graphics count="1">
          <graphic x="1860.00" y="660.00" id="12670683" net="1" show="1" w="8.00" h="10.00" state="1" pen="0,0,0" brush="255,128,192"/>
        </graphics>
      </node>
      <node id="12670795" net="1">
        <attribute name="Name" id="12670796" net="1">
          <![CDATA[clock]]>
          <graphics count="1">
            <graphic xoff="25.00" yoff="20.00" x="1425.00" y="640.00" id="12670797" net="1" show="1" grparent="12670805" state="1" pen="0,0,0" brush="255,255,255"/>
          </graphics>
        </attribute>
        <attribute name="ID" id="12670798" net="1">
          <![CDATA[106]]>
          <graphics count="1">
            <graphic xoff="25.00" yoff="20.00" x="1425.00" y="640.00" id="12670799" net="1" show="0" grparent="12670805" state="1" pen="0,0,0" brush="255,255,255"/>
          </graphics>
        </attribute>
        <attribute name="Marking" id="12670800" net="1">
          <![CDATA[1]]>
          <graphics count="1">
            <graphic x="1400.00" y="620.00" id="12670801" net="1" show="1" grparent="12670805" state="1" pen="0,0,0" brush="255,255,255"/>
          </graphics>
        </attribute>
        <attribute name="Logic" id="12670802" net="1">
          <![CDATA[0]]>
          <graphics count="0"/>
        </attribute>
        <attribute name="Comment" id="12670803" net="1">
          <![CDATA[]]>
          <graphics count="1">
            <graphic yoff="40.00" x="1400.00" y="660.00" id="12670804" net="1" show="1" grparent="12670805" state="1" pen="0,0,0" brush="255,255,255"/>
          </graphics>
        </attribute>
        <graphics count="1">
          <graphic x="1400.00" y="620.00" id="12670805" net="1" show="1" w="20.00" h="20.00" state="1" pen="0,0,0" brush="255,255,255"/>
        </graphics>
      </node>
      <node id="12670806" net="1">
        <attribute name="Name" id="12670807" net="1">
          <![CDATA[timer]]>
          <graphics count="1">
            <graphic xoff="25.00" yoff="20.00" x="1345.00" y="640.00" id="12670808" net="1" show="1" grparent="12670816" state="1" pen="0,0,0" brush="255,255,255"/>
          </graphics>
        </attribute>
        <attribute name="ID" id="12670809" net="1">
          <![CDATA[107]]>
          <graphics count="1">
            <graphic xoff="25.00" yoff="20.00" x="1345.00" y="640.00" id="12670810" net="1" show="0" grparent="12670816" state="1" pen="0,0,0" brush="255,255,255"/>
          </graphics>
        </attribute>
        <attribute name="Marking" id="12670811" net="1">
          <![CDATA[0]]>
          <graphics count="1">
            <graphic x="1320.00" y="620.00" id="12670812" net="1" show="1" grparent="12670816" state="1" pen="0,0,0" brush="255,255,255"/>
          </graphics>
        </attribute>
        <attribute name="Logic" id="12670813" net="1">
          <![CDATA[0]]>
          <graphics count="0"/>
        </attribute>
        <attribute name="Comment" id="12670814" net="1">
          <![CDATA[]]>
          <graphics count="1">
            <graphic yoff="40.00" x="1320.00" y="660.00" id="12670815" net="1" show="1" grparent="12670816" state="1" pen="0,0,0" brush="255,255,255"/>
          </graphics>
        </attribute>
        <graphics count="1">
          <graphic x="1320.00" y="620.00" id="12670816" net="1" show="1" w="18.00" h="20.00" state="1" pen="0,0,0" brush="255,255,255"/>
        </graphics>
      </node>
      <node id="12670817" net="1">
        <attribute name="Name" id="12670818" net="1">
          <![CDATA[cortisol_blood]]>
          <graphics count="1">
            <graphic xoff="3.00" yoff="-25.00" x="1223.00" y="555.00" id="12670819" net="1" show="1" grparent="12670827" state="1" pen="0,0,0" brush="255,255,255"/>
          </graphics>
        </attribute>
        <attribute name="ID" id="12670820" net="1">
          <![CDATA[108]]>
          <graphics count="1">
            <graphic xoff="25.00" yoff="20.00" x="1245.00" y="600.00" id="12670821" net="1" show="0" grparent="12670827" state="1" pen="0,0,0" brush="255,255,255"/>
          </graphics>
        </attribute>
        <attribute name="Marking" id="12670822" net="1">
          <![CDATA[0]]>
          <graphics count="1">
            <graphic x="1220.00" y="580.00" id="12670823" net="1" show="1" grparent="12670827" state="1" pen="0,0,0" brush="255,255,255"/>
          </graphics>
        </attribute>
        <attribute name="Logic" id="12670824" net="1">
          <![CDATA[0]]>
          <graphics count="0"/>
        </attribute>
        <attribute name="Comment" id="12670825" net="1">
          <![CDATA[]]>
          <graphics count="1">
            <graphic yoff="40.00" x="1220.00" y="620.00" id="12670826" net="1" show="1" grparent="12670827" state="1" pen="0,0,0" brush="255,255,255"/>
          </graphics>
        </attribute>
        <graphics count="1">
          <graphic x="1220.00" y="580.00" id="12670827" net="1" show="1" w="20.00" h="20.00" state="1" pen="0,0,0" brush="128,128,255"/>
        </graphics>
      </node>
    </nodeclass>
    <nodeclass count="74" name="Transition">
      <node id="12644089" net="1">
        <attribute name="Name" id="12644090" net="1">
          <![CDATA[CLmet_scaling]]>
          <graphics count="1">
            <graphic xoff="25.00" yoff="20.00" x="135.00" y="190.00" id="12644094" net="1" show="0" grparent="12644097" state="1" pen="0,0,0" brush="255,255,255"/>
          </graphics>
        </attribute>
        <attribute name="ID" id="12644091" net="1">
          <![CDATA[0]]>
          <graphics count="1">
            <graphic xoff="25.00" yoff="20.00" x="135.00" y="190.00" id="12644095" net="1" show="0" grparent="12644097" state="1" pen="0,0,0" brush="255,255,255"/>
          </graphics>
        </attribute>
        <attribute name="Logic" id="12644092" net="1">
          <![CDATA[0]]>
          <graphics count="0"/>
        </attribute>
        <attribute name="Comment" id="12644093" net="1">
          <![CDATA[RESET]]>
          <graphics count="1">
            <graphic xoff="40.00" x="150.00" y="170.00" id="12644096" net="1" show="0" grparent="12644097" state="1" pen="0,0,0" brush="255,255,255"/>
          </graphics>
        </attribute>
        <graphics count="1">
          <graphic x="110.00" y="170.00" id="12644097" net="1" show="1" w="20.00" h="20.00" state="1" pen="0,0,0" brush="255,255,255"/>
        </graphics>
      </node>
      <node id="12644098" net="1">
        <attribute name="Name" id="12644099" net="1">
          <![CDATA[liver_metabolism]]>
          <graphics count="1">
            <graphic xoff="-72.00" yoff="-1.00" x="488.00" y="689.00" id="12644103" net="1" show="1" grparent="12644106" state="1" pen="0,0,0" brush="255,255,255"/>
          </graphics>
        </attribute>
        <attribute name="ID" id="12644100" net="1">
          <![CDATA[1]]>
          <graphics count="1">
            <graphic xoff="25.00" yoff="20.00" x="585.00" y="710.00" id="12644104" net="1" show="0" grparent="12644106" state="1" pen="0,0,0" brush="255,255,255"/>
          </graphics>
        </attribute>
        <attribute name="Logic" id="12644101" net="1">
          <![CDATA[0]]>
          <graphics count="0"/>
        </attribute>
        <attribute name="Comment" id="12644102" net="1">
          <![CDATA[]]>
          <graphics count="1">
            <graphic xoff="40.00" x="600.00" y="690.00" id="12644105" net="1" show="1" grparent="12644106" state="1" pen="0,0,0" brush="255,255,255"/>
          </graphics>
        </attribute>
        <graphics count="1">
          <graphic x="560.00" y="690.00" id="12644106" net="1" show="1" w="20.00" h="20.00" state="4" pen="0,0,0" brush="255,255,255"/>
        </graphics>
      </node>
      <node id="12644107" net="1">
        <attribute name="Name" id="12644108" net="1">
          <![CDATA[BW_times_FVgu]]>
          <graphics count="1">
            <graphic xoff="25.00" yoff="20.00" x="165.00" y="760.00" id="12644112" net="1" show="0" grparent="12644115" state="1" pen="0,0,0" brush="255,255,255"/>
          </graphics>
        </attribute>
        <attribute name="ID" id="12644109" net="1">
          <![CDATA[2]]>
          <graphics count="1">
            <graphic xoff="25.00" yoff="20.00" x="165.00" y="760.00" id="12644113" net="1" show="0" grparent="12644115" state="1" pen="0,0,0" brush="255,255,255"/>
          </graphics>
        </attribute>
        <attribute name="Logic" id="12644110" net="1">
          <![CDATA[0]]>
          <graphics count="0"/>
        </attribute>
        <attribute name="Comment" id="12644111" net="1">
          <![CDATA[RESET]]>
          <graphics count="1">
            <graphic xoff="40.00" x="180.00" y="740.00" id="12644114" net="1" show="0" grparent="12644115" state="1" pen="0,0,0" brush="255,255,255"/>
          </graphics>
        </attribute>
        <graphics count="1">
          <graphic x="140.00" y="740.00" id="12644115" net="1" show="1" w="20.00" h="20.00" state="1" pen="0,0,0" brush="255,255,255"/>
        </graphics>
      </node>
      <node id="12644116" net="1">
        <attribute name="Name" id="12644117" net="1">
          <![CDATA[Aar_to_Agu]]>
          <graphics count="1">
            <graphic xoff="25.00" yoff="20.00" x="1055.00" y="595.00" id="12644121" net="1" show="0" grparent="12644124" state="1" pen="0,0,0" brush="255,255,255"/>
          </graphics>
        </attribute>
        <attribute name="ID" id="12644118" net="1">
          <![CDATA[3]]>
          <graphics count="1">
            <graphic xoff="25.00" yoff="20.00" x="1055.00" y="595.00" id="12644122" net="1" show="0" grparent="12644124" state="1" pen="0,0,0" brush="255,255,255"/>
          </graphics>
        </attribute>
        <attribute name="Logic" id="12644119" net="1">
          <![CDATA[0]]>
          <graphics count="0"/>
        </attribute>
        <attribute name="Comment" id="12644120" net="1">
          <![CDATA[]]>
          <graphics count="1">
            <graphic xoff="40.00" x="1070.00" y="575.00" id="12644123" net="1" show="1" grparent="12644124" state="1" pen="0,0,0" brush="255,255,255"/>
          </graphics>
        </attribute>
        <graphics count="1">
          <graphic x="1030.00" y="575.00" id="12644124" net="1" show="1" w="20.00" h="20.00" state="4" pen="0,0,0" brush="255,255,255"/>
        </graphics>
      </node>
      <node id="12644125" net="1">
        <attribute name="Name" id="12644126" net="1">
          <![CDATA[Absorption]]>
          <graphics count="1">
            <graphic xoff="6.00" yoff="22.00" x="876.00" y="597.00" id="12644130" net="1" show="1" grparent="12644133" state="1" pen="0,0,0" brush="255,255,255"/>
          </graphics>
        </attribute>
        <attribute name="ID" id="12644127" net="1">
          <![CDATA[4]]>
          <graphics count="1">
            <graphic xoff="25.00" yoff="20.00" x="895.00" y="595.00" id="12644131" net="1" show="0" grparent="12644133" state="1" pen="0,0,0" brush="255,255,255"/>
          </graphics>
        </attribute>
        <attribute name="Logic" id="12644128" net="1">
          <![CDATA[0]]>
          <graphics count="0"/>
        </attribute>
        <attribute name="Comment" id="12644129" net="1">
          <![CDATA[]]>
          <graphics count="1">
            <graphic xoff="40.00" x="910.00" y="575.00" id="12644132" net="1" show="1" grparent="12644133" state="1" pen="0,0,0" brush="255,255,255"/>
          </graphics>
        </attribute>
        <graphics count="1">
          <graphic x="870.00" y="575.00" id="12644133" net="1" show="1" w="20.00" h="20.00" state="4" pen="0,0,0" brush="255,255,255"/>
        </graphics>
      </node>
      <node id="12644134" net="1">
        <attribute name="Name" id="12644135" net="1">
          <![CDATA[BW_times_FVli]]>
          <graphics count="1">
            <graphic xoff="25.00" yoff="20.00" x="165.00" y="820.00" id="12644139" net="1" show="0" grparent="12644142" state="1" pen="0,0,0" brush="255,255,255"/>
          </graphics>
        </attribute>
        <attribute name="ID" id="12644136" net="1">
          <![CDATA[5]]>
          <graphics count="1">
            <graphic xoff="25.00" yoff="20.00" x="165.00" y="820.00" id="12644140" net="1" show="0" grparent="12644142" state="1" pen="0,0,0" brush="255,255,255"/>
          </graphics>
        </attribute>
        <attribute name="Logic" id="12644137" net="1">
          <![CDATA[0]]>
          <graphics count="0"/>
        </attribute>
        <attribute name="Comment" id="12644138" net="1">
          <![CDATA[RESET]]>
          <graphics count="1">
            <graphic xoff="40.00" x="180.00" y="800.00" id="12644141" net="1" show="0" grparent="12644142" state="1" pen="0,0,0" brush="255,255,255"/>
          </graphics>
        </attribute>
        <graphics count="1">
          <graphic x="140.00" y="800.00" id="12644142" net="1" show="1" w="20.00" h="20.00" state="1" pen="0,0,0" brush="255,255,255"/>
        </graphics>
      </node>
      <node id="12644143" net="1">
        <attribute name="Name" id="12644144" net="1">
          <![CDATA[BW_times_FVlu]]>
          <graphics count="1">
            <graphic xoff="25.00" yoff="20.00" x="165.00" y="380.00" id="12644148" net="1" show="0" grparent="12644151" state="1" pen="0,0,0" brush="255,255,255"/>
          </graphics>
        </attribute>
        <attribute name="ID" id="12644145" net="1">
          <![CDATA[6]]>
          <graphics count="1">
            <graphic xoff="25.00" yoff="20.00" x="165.00" y="380.00" id="12644149" net="1" show="0" grparent="12644151" state="1" pen="0,0,0" brush="255,255,255"/>
          </graphics>
        </attribute>
        <attribute name="Logic" id="12644146" net="1">
          <![CDATA[0]]>
          <graphics count="0"/>
        </attribute>
        <attribute name="Comment" id="12644147" net="1">
          <![CDATA[RESET]]>
          <graphics count="1">
            <graphic xoff="40.00" x="180.00" y="360.00" id="12644150" net="1" show="0" grparent="12644151" state="1" pen="0,0,0" brush="255,255,255"/>
          </graphics>
        </attribute>
        <graphics count="1">
          <graphic x="140.00" y="360.00" id="12644151" net="1" show="1" w="20.00" h="20.00" state="1" pen="0,0,0" brush="255,255,255"/>
        </graphics>
      </node>
      <node id="12644152" net="1">
        <attribute name="Name" id="12644153" net="1">
          <![CDATA[BW_times_FVar]]>
          <graphics count="1">
            <graphic xoff="25.00" yoff="20.00" x="165.00" y="540.00" id="12644157" net="1" show="0" grparent="12644160" state="1" pen="0,0,0" brush="255,255,255"/>
          </graphics>
        </attribute>
        <attribute name="ID" id="12644154" net="1">
          <![CDATA[7]]>
          <graphics count="1">
            <graphic xoff="25.00" yoff="20.00" x="165.00" y="540.00" id="12644158" net="1" show="0" grparent="12644160" state="1" pen="0,0,0" brush="255,255,255"/>
          </graphics>
        </attribute>
        <attribute name="Logic" id="12644155" net="1">
          <![CDATA[0]]>
          <graphics count="0"/>
        </attribute>
        <attribute name="Comment" id="12644156" net="1">
          <![CDATA[RESET]]>
          <graphics count="1">
            <graphic xoff="40.00" x="180.00" y="520.00" id="12644159" net="1" show="0" grparent="12644160" state="1" pen="0,0,0" brush="255,255,255"/>
          </graphics>
        </attribute>
        <graphics count="1">
          <graphic x="140.00" y="520.00" id="12644160" net="1" show="1" w="20.00" h="20.00" state="1" pen="0,0,0" brush="255,255,255"/>
        </graphics>
      </node>
      <node id="12644161" net="1">
        <attribute name="Name" id="12644162" net="1">
          <![CDATA[BW_times_FVhe]]>
          <graphics count="1">
            <graphic xoff="25.00" yoff="20.00" x="165.00" y="600.00" id="12644166" net="1" show="0" grparent="12644169" state="1" pen="0,0,0" brush="255,255,255"/>
          </graphics>
        </attribute>
        <attribute name="ID" id="12644163" net="1">
          <![CDATA[8]]>
          <graphics count="1">
            <graphic xoff="25.00" yoff="20.00" x="165.00" y="600.00" id="12644167" net="1" show="0" grparent="12644169" state="1" pen="0,0,0" brush="255,255,255"/>
          </graphics>
        </attribute>
        <attribute name="Logic" id="12644164" net="1">
          <![CDATA[0]]>
          <graphics count="0"/>
        </attribute>
        <attribute name="Comment" id="12644165" net="1">
          <![CDATA[RESET]]>
          <graphics count="1">
            <graphic xoff="40.00" x="180.00" y="580.00" id="12644168" net="1" show="0" grparent="12644169" state="1" pen="0,0,0" brush="255,255,255"/>
          </graphics>
        </attribute>
        <graphics count="1">
          <graphic x="140.00" y="580.00" id="12644169" net="1" show="1" w="20.00" h="20.00" state="1" pen="0,0,0" brush="255,255,255"/>
        </graphics>
      </node>
      <node id="12644170" net="1">
        <attribute name="Name" id="12644171" net="1">
          <![CDATA[BW_times_Fve]]>
          <graphics count="1">
            <graphic xoff="25.00" yoff="20.00" x="165.00" y="900.00" id="12644175" net="1" show="0" grparent="12644178" state="1" pen="0,0,0" brush="255,255,255"/>
          </graphics>
        </attribute>
        <attribute name="ID" id="12644172" net="1">
          <![CDATA[9]]>
          <graphics count="1">
            <graphic xoff="25.00" yoff="20.00" x="165.00" y="900.00" id="12644176" net="1" show="0" grparent="12644178" state="1" pen="0,0,0" brush="255,255,255"/>
          </graphics>
        </attribute>
        <attribute name="Logic" id="12644173" net="1">
          <![CDATA[0]]>
          <graphics count="0"/>
        </attribute>
        <attribute name="Comment" id="12644174" net="1">
          <![CDATA[RESET]]>
          <graphics count="1">
            <graphic xoff="40.00" x="180.00" y="880.00" id="12644177" net="1" show="0" grparent="12644178" state="1" pen="0,0,0" brush="255,255,255"/>
          </graphics>
        </attribute>
        <graphics count="1">
          <graphic x="140.00" y="880.00" id="12644178" net="1" show="1" w="26.00" h="20.00" state="1" pen="0,0,0" brush="255,255,255"/>
        </graphics>
      </node>
      <node id="12644179" net="1">
        <attribute name="Name" id="12644180" net="1">
          <![CDATA[Ahe_to_Ave]]>
          <graphics count="1">
            <graphic xoff="25.00" yoff="20.00" x="575.00" y="370.00" id="12644184" net="1" show="0" grparent="12644187" state="1" pen="0,0,0" brush="255,255,255"/>
          </graphics>
        </attribute>
        <attribute name="ID" id="12644181" net="1">
          <![CDATA[10]]>
          <graphics count="1">
            <graphic xoff="25.00" yoff="20.00" x="575.00" y="370.00" id="12644185" net="1" show="0" grparent="12644187" state="1" pen="0,0,0" brush="255,255,255"/>
          </graphics>
        </attribute>
        <attribute name="Logic" id="12644182" net="1">
          <![CDATA[0]]>
          <graphics count="0"/>
        </attribute>
        <attribute name="Comment" id="12644183" net="1">
          <![CDATA[]]>
          <graphics count="1">
            <graphic xoff="40.00" x="590.00" y="350.00" id="12644186" net="1" show="1" grparent="12644187" state="1" pen="0,0,0" brush="255,255,255"/>
          </graphics>
        </attribute>
        <graphics count="1">
          <graphic x="550.00" y="350.00" id="12644187" net="1" show="1" w="20.00" h="20.00" state="4" pen="0,0,0" brush="255,255,255"/>
        </graphics>
      </node>
      <node id="12644188" net="1">
        <attribute name="Name" id="12644189" net="1">
          <![CDATA[Aar_to_Ahe]]>
          <graphics count="1">
            <graphic xoff="25.00" yoff="20.00" x="790.00" y="360.00" id="12644193" net="1" show="0" grparent="12644196" state="1" pen="0,0,0" brush="255,255,255"/>
          </graphics>
        </attribute>
        <attribute name="ID" id="12644190" net="1">
          <![CDATA[11]]>
          <graphics count="1">
            <graphic xoff="25.00" yoff="20.00" x="790.00" y="360.00" id="12644194" net="1" show="0" grparent="12644196" state="1" pen="0,0,0" brush="255,255,255"/>
          </graphics>
        </attribute>
        <attribute name="Logic" id="12644191" net="1">
          <![CDATA[0]]>
          <graphics count="0"/>
        </attribute>
        <attribute name="Comment" id="12644192" net="1">
          <![CDATA[]]>
          <graphics count="1">
            <graphic xoff="40.00" x="805.00" y="340.00" id="12644195" net="1" show="1" grparent="12644196" state="1" pen="0,0,0" brush="255,255,255"/>
          </graphics>
        </attribute>
        <graphics count="1">
          <graphic x="765.00" y="340.00" id="12644196" net="1" show="1" w="20.00" h="20.00" state="4" pen="0,0,0" brush="255,255,255"/>
        </graphics>
      </node>
      <node id="12644197" net="1">
        <attribute name="Name" id="12644198" net="1">
          <![CDATA[Alu_to_Aar]]>
          <graphics count="1">
            <graphic xoff="25.00" yoff="20.00" x="800.00" y="95.00" id="12644202" net="1" show="0" grparent="12644205" state="1" pen="0,0,0" brush="255,255,255"/>
          </graphics>
        </attribute>
        <attribute name="ID" id="12644199" net="1">
          <![CDATA[12]]>
          <graphics count="1">
            <graphic xoff="25.00" yoff="20.00" x="800.00" y="95.00" id="12644203" net="1" show="0" grparent="12644205" state="1" pen="0,0,0" brush="255,255,255"/>
          </graphics>
        </attribute>
        <attribute name="Logic" id="12644200" net="1">
          <![CDATA[0]]>
          <graphics count="0"/>
        </attribute>
        <attribute name="Comment" id="12644201" net="1">
          <![CDATA[]]>
          <graphics count="1">
            <graphic xoff="40.00" x="815.00" y="75.00" id="12644204" net="1" show="1" grparent="12644205" state="1" pen="0,0,0" brush="255,255,255"/>
          </graphics>
        </attribute>
        <graphics count="1">
          <graphic x="775.00" y="75.00" id="12644205" net="1" show="1" w="20.00" h="20.00" state="4" pen="0,0,0" brush="255,255,255"/>
        </graphics>
      </node>
      <node id="12644206" net="1">
        <attribute name="Name" id="12644207" net="1">
          <![CDATA[Ave_to_Alu]]>
          <graphics count="1">
            <graphic xoff="25.00" yoff="20.00" x="575.00" y="100.00" id="12644211" net="1" show="0" grparent="12644214" state="1" pen="0,0,0" brush="255,255,255"/>
          </graphics>
        </attribute>
        <attribute name="ID" id="12644208" net="1">
          <![CDATA[13]]>
          <graphics count="1">
            <graphic xoff="25.00" yoff="20.00" x="575.00" y="100.00" id="12644212" net="1" show="0" grparent="12644214" state="1" pen="0,0,0" brush="255,255,255"/>
          </graphics>
        </attribute>
        <attribute name="Logic" id="12644209" net="1">
          <![CDATA[0]]>
          <graphics count="0"/>
        </attribute>
        <attribute name="Comment" id="12644210" net="1">
          <![CDATA[]]>
          <graphics count="1">
            <graphic xoff="40.00" x="590.00" y="80.00" id="12644213" net="1" show="1" grparent="12644214" state="1" pen="0,0,0" brush="255,255,255"/>
          </graphics>
        </attribute>
        <graphics count="1">
          <graphic x="550.00" y="80.00" id="12644214" net="1" show="1" w="20.00" h="20.00" state="4" pen="0,0,0" brush="255,255,255"/>
        </graphics>
      </node>
      <node id="12644244" net="7">
        <attribute name="Name" id="12644245" net="1">
          <![CDATA[Aar_to_Ali]]>
          <graphics count="1">
            <graphic xoff="25.00" yoff="20.00" x="775.00" y="645.00" id="12644249" net="7" show="0" grparent="12644252" state="1" pen="0,0,0" brush="255,255,255"/>
          </graphics>
        </attribute>
        <attribute name="ID" id="12644246" net="1">
          <![CDATA[14]]>
          <graphics count="1">
            <graphic xoff="25.00" yoff="20.00" x="775.00" y="645.00" id="12644250" net="7" show="0" grparent="12644252" state="1" pen="0,0,0" brush="255,255,255"/>
          </graphics>
        </attribute>
        <attribute name="Logic" id="12644247" net="1">
          <![CDATA[0]]>
          <graphics count="0"/>
        </attribute>
        <attribute name="Comment" id="12644248" net="1">
          <![CDATA[]]>
          <graphics count="1">
            <graphic xoff="40.00" x="790.00" y="625.00" id="12644251" net="7" show="0" grparent="12644252" state="1" pen="0,0,0" brush="255,255,255"/>
          </graphics>
        </attribute>
        <graphics count="1">
          <graphic x="750.00" y="625.00" id="12644252" net="7" show="1" w="20.00" h="20.00" state="1" pen="0,0,0" brush="255,255,255"/>
        </graphics>
      </node>
      <node id="12644321" net="6">
        <attribute name="Name" id="12644322" net="1">
          <![CDATA[Ali_to_Ave]]>
          <graphics count="1">
            <graphic xoff="25.00" yoff="20.00" x="570.00" y="645.00" id="12644326" net="6" show="0" grparent="12644329" state="1" pen="0,0,0" brush="255,255,255"/>
          </graphics>
        </attribute>
        <attribute name="ID" id="12644323" net="1">
          <![CDATA[15]]>
          <graphics count="1">
            <graphic xoff="25.00" yoff="20.00" x="570.00" y="645.00" id="12644327" net="6" show="0" grparent="12644329" state="1" pen="0,0,0" brush="255,255,255"/>
          </graphics>
        </attribute>
        <attribute name="Logic" id="12644324" net="1">
          <![CDATA[0]]>
          <graphics count="0"/>
        </attribute>
        <attribute name="Comment" id="12644325" net="1">
          <![CDATA[]]>
          <graphics count="1">
            <graphic xoff="40.00" x="585.00" y="625.00" id="12644328" net="6" show="1" grparent="12644329" state="1" pen="0,0,0" brush="255,255,255"/>
          </graphics>
        </attribute>
        <graphics count="1">
          <graphic x="545.00" y="625.00" id="12644329" net="6" show="1" w="20.00" h="20.00" state="1" pen="0,0,0" brush="255,255,255"/>
        </graphics>
      </node>
      <node id="12644404" net="5">
        <attribute name="Name" id="12644405" net="1">
          <![CDATA[Agu_to_Ali]]>
          <graphics count="1">
            <graphic xoff="25.00" yoff="20.00" x="765.00" y="620.00" id="12644409" net="5" show="0" grparent="12644412" state="1" pen="0,0,0" brush="255,255,255"/>
          </graphics>
        </attribute>
        <attribute name="ID" id="12644406" net="1">
          <![CDATA[16]]>
          <graphics count="1">
            <graphic xoff="25.00" yoff="20.00" x="765.00" y="620.00" id="12644410" net="5" show="0" grparent="12644412" state="1" pen="0,0,0" brush="255,255,255"/>
          </graphics>
        </attribute>
        <attribute name="Logic" id="12644407" net="1">
          <![CDATA[0]]>
          <graphics count="0"/>
        </attribute>
        <attribute name="Comment" id="12644408" net="1">
          <![CDATA[]]>
          <graphics count="1">
            <graphic xoff="40.00" x="780.00" y="600.00" id="12644411" net="5" show="0" grparent="12644412" state="1" pen="0,0,0" brush="255,255,255"/>
          </graphics>
        </attribute>
        <graphics count="1">
          <graphic x="740.00" y="600.00" id="12644412" net="5" show="1" w="20.00" h="20.00" state="4" pen="0,0,0" brush="255,255,255"/>
        </graphics>
      </node>
      <node id="12646352" net="9">
        <attribute name="Name" id="12646353" net="9">
          <![CDATA[clock1]]>
          <graphics count="1">
            <graphic xoff="25.00" yoff="20.00" x="880.00" y="430.00" id="12646357" net="9" show="0" grparent="12646360" state="1" pen="0,0,0" brush="255,255,255"/>
          </graphics>
        </attribute>
        <attribute name="ID" id="12646354" net="9">
          <![CDATA[17]]>
          <graphics count="1">
            <graphic xoff="25.00" yoff="20.00" x="880.00" y="430.00" id="12646358" net="9" show="0" grparent="12646360" state="1" pen="0,0,0" brush="255,255,255"/>
          </graphics>
        </attribute>
        <attribute name="Logic" id="12646355" net="1">
          <![CDATA[0]]>
          <graphics count="0"/>
        </attribute>
        <attribute name="Comment" id="12646356" net="9">
          <![CDATA[FAST
RATE 1.0]]>
          <graphics count="1">
            <graphic xoff="40.00" x="895.00" y="410.00" id="12646359" net="9" show="0" grparent="12646360" state="1" pen="0,0,0" brush="255,255,255"/>
          </graphics>
        </attribute>
        <graphics count="1">
          <graphic x="855.00" y="410.00" id="12646360" net="9" show="1" w="20.00" h="20.00" state="1" pen="0,0,0" brush="255,255,255"/>
        </graphics>
      </node>
      <node id="12646361" net="9">
        <attribute name="Name" id="12646362" net="9">
          <![CDATA[dose]]>
          <graphics count="1">
            <graphic xoff="25.00" yoff="20.00" x="780.00" y="490.00" id="12646366" net="9" show="1" grparent="12646369" state="1" pen="0,0,0" brush="255,255,255"/>
          </graphics>
        </attribute>
        <attribute name="ID" id="12646363" net="9">
          <![CDATA[18]]>
          <graphics count="1">
            <graphic xoff="25.00" yoff="20.00" x="780.00" y="490.00" id="12646367" net="9" show="0" grparent="12646369" state="1" pen="0,0,0" brush="255,255,255"/>
          </graphics>
        </attribute>
        <attribute name="Logic" id="12646364" net="1">
          <![CDATA[0]]>
          <graphics count="0"/>
        </attribute>
        <attribute name="Comment" id="12646365" net="9">
          <![CDATA[RESET]]>
          <graphics count="1">
            <graphic xoff="40.00" x="795.00" y="470.00" id="12646368" net="9" show="0" grparent="12646369" state="1" pen="0,0,0" brush="255,255,255"/>
          </graphics>
        </attribute>
        <graphics count="1">
          <graphic x="755.00" y="470.00" id="12646369" net="9" show="1" w="20.00" h="20.00" state="1" pen="0,0,0" brush="255,255,255"/>
        </graphics>
      </node>
      <node id="12648601" net="1">
        <attribute name="Name" id="12648602" net="1">
          <![CDATA[GSH_conjugation]]>
          <graphics count="1">
            <graphic xoff="42.00" yoff="25.00" x="602.00" y="845.00" id="12648603" net="1" show="1" grparent="12648609" state="1" pen="0,0,0" brush="255,255,255"/>
          </graphics>
        </attribute>
        <attribute name="ID" id="12648604" net="1">
          <![CDATA[19]]>
          <graphics count="1">
            <graphic xoff="25.00" yoff="20.00" x="585.00" y="840.00" id="12648605" net="1" show="0" grparent="12648609" state="1" pen="0,0,0" brush="255,255,255"/>
          </graphics>
        </attribute>
        <attribute name="Logic" id="12648606" net="1">
          <![CDATA[0]]>
          <graphics count="0"/>
        </attribute>
        <attribute name="Comment" id="12648607" net="1">
          <![CDATA[]]>
          <graphics count="1">
            <graphic xoff="40.00" x="600.00" y="820.00" id="12648608" net="1" show="1" grparent="12648609" state="1" pen="0,0,0" brush="255,255,255"/>
          </graphics>
        </attribute>
        <graphics count="1">
          <graphic x="560.00" y="820.00" id="12648609" net="1" show="1" w="20.00" h="20.00" state="4" pen="0,0,0" brush="255,128,255"/>
        </graphics>
      </node>
      <node id="12651041" net="1">
        <attribute name="Name" id="12651042" net="1">
          <![CDATA[Aar_to_Aki]]>
          <graphics count="1">
            <graphic xoff="25.00" yoff="20.00" x="770.00" y="965.00" id="12651043" net="1" show="0" grparent="12651049" state="1" pen="0,0,0" brush="255,255,255"/>
          </graphics>
        </attribute>
        <attribute name="ID" id="12651044" net="1">
          <![CDATA[20]]>
          <graphics count="1">
            <graphic xoff="25.00" yoff="20.00" x="770.00" y="965.00" id="12651045" net="1" show="0" grparent="12651049" state="1" pen="0,0,0" brush="255,255,255"/>
          </graphics>
        </attribute>
        <attribute name="Logic" id="12651046" net="1">
          <![CDATA[0]]>
          <graphics count="0"/>
        </attribute>
        <attribute name="Comment" id="12651047" net="1">
          <![CDATA[]]>
          <graphics count="1">
            <graphic xoff="40.00" x="785.00" y="945.00" id="12651048" net="1" show="1" grparent="12651049" state="1" pen="0,0,0" brush="255,255,255"/>
          </graphics>
        </attribute>
        <graphics count="1">
          <graphic x="745.00" y="945.00" id="12651049" net="1" show="1" w="20.00" h="20.00" state="4" pen="0,0,0" brush="255,255,255"/>
        </graphics>
      </node>
      <node id="12651067" net="1">
        <attribute name="Name" id="12651068" net="1">
          <![CDATA[Aki_to_Ave]]>
          <graphics count="1">
            <graphic xoff="25.00" yoff="20.00" x="565.00" y="980.00" id="12651069" net="1" show="0" grparent="12651075" state="1" pen="0,0,0" brush="255,255,255"/>
          </graphics>
        </attribute>
        <attribute name="ID" id="12651070" net="1">
          <![CDATA[21]]>
          <graphics count="1">
            <graphic xoff="25.00" yoff="20.00" x="565.00" y="980.00" id="12651071" net="1" show="0" grparent="12651075" state="1" pen="0,0,0" brush="255,255,255"/>
          </graphics>
        </attribute>
        <attribute name="Logic" id="12651072" net="1">
          <![CDATA[0]]>
          <graphics count="0"/>
        </attribute>
        <attribute name="Comment" id="12651073" net="1">
          <![CDATA[]]>
          <graphics count="1">
            <graphic xoff="40.00" x="580.00" y="960.00" id="12651074" net="1" show="1" grparent="12651075" state="1" pen="0,0,0" brush="255,255,255"/>
          </graphics>
        </attribute>
        <graphics count="1">
          <graphic x="540.00" y="960.00" id="12651075" net="1" show="1" w="20.00" h="20.00" state="4" pen="0,0,0" brush="255,255,255"/>
        </graphics>
      </node>
      <node id="12651119" net="1">
        <attribute name="Name" id="12651120" net="1">
          <![CDATA[Aar_to_Are]]>
          <graphics count="1">
            <graphic xoff="25.00" yoff="20.00" x="770.00" y="1050.00" id="12651121" net="1" show="0" grparent="12651127" state="1" pen="0,0,0" brush="255,255,255"/>
          </graphics>
        </attribute>
        <attribute name="ID" id="12651122" net="1">
          <![CDATA[22]]>
          <graphics count="1">
            <graphic xoff="25.00" yoff="20.00" x="770.00" y="1050.00" id="12651123" net="1" show="0" grparent="12651127" state="1" pen="0,0,0" brush="255,255,255"/>
          </graphics>
        </attribute>
        <attribute name="Logic" id="12651124" net="1">
          <![CDATA[0]]>
          <graphics count="0"/>
        </attribute>
        <attribute name="Comment" id="12651125" net="1">
          <![CDATA[]]>
          <graphics count="1">
            <graphic xoff="40.00" x="785.00" y="1030.00" id="12651126" net="1" show="1" grparent="12651127" state="1" pen="0,0,0" brush="255,255,255"/>
          </graphics>
        </attribute>
        <graphics count="1">
          <graphic x="745.00" y="1030.00" id="12651127" net="1" show="1" w="20.00" h="20.00" state="4" pen="0,0,0" brush="255,255,255"/>
        </graphics>
      </node>
      <node id="12651150" net="1">
        <attribute name="Name" id="12651151" net="1">
          <![CDATA[Are_to_Ave]]>
          <graphics count="1">
            <graphic xoff="25.00" yoff="20.00" x="565.00" y="1045.00" id="12651152" net="1" show="0" grparent="12651158" state="1" pen="0,0,0" brush="255,255,255"/>
          </graphics>
        </attribute>
        <attribute name="ID" id="12651153" net="1">
          <![CDATA[23]]>
          <graphics count="1">
            <graphic xoff="25.00" yoff="20.00" x="565.00" y="1045.00" id="12651154" net="1" show="0" grparent="12651158" state="1" pen="0,0,0" brush="255,255,255"/>
          </graphics>
        </attribute>
        <attribute name="Logic" id="12651155" net="1">
          <![CDATA[0]]>
          <graphics count="0"/>
        </attribute>
        <attribute name="Comment" id="12651156" net="1">
          <![CDATA[]]>
          <graphics count="1">
            <graphic xoff="40.00" x="580.00" y="1025.00" id="12651157" net="1" show="1" grparent="12651158" state="1" pen="0,0,0" brush="255,255,255"/>
          </graphics>
        </attribute>
        <graphics count="1">
          <graphic x="540.00" y="1025.00" id="12651158" net="1" show="1" w="20.00" h="20.00" state="4" pen="0,0,0" brush="255,255,255"/>
        </graphics>
      </node>
      <node id="12651186" net="1">
        <attribute name="Name" id="12651187" net="1">
          <![CDATA[Renal_clearance]]>
          <graphics count="1">
            <graphic xoff="17.00" yoff="18.00" x="586.00" y="998.00" id="12651188" net="1" show="1" grparent="12651194" state="1" pen="0,0,0" brush="255,255,255"/>
          </graphics>
        </attribute>
        <attribute name="ID" id="12651189" net="1">
          <![CDATA[24]]>
          <graphics count="1">
            <graphic xoff="25.00" yoff="20.00" x="594.00" y="1000.00" id="12651190" net="1" show="0" grparent="12651194" state="1" pen="0,0,0" brush="255,255,255"/>
          </graphics>
        </attribute>
        <attribute name="Logic" id="12651191" net="1">
          <![CDATA[0]]>
          <graphics count="0"/>
        </attribute>
        <attribute name="Comment" id="12651192" net="1">
          <![CDATA[]]>
          <graphics count="1">
            <graphic xoff="40.00" x="609.00" y="980.00" id="12651193" net="1" show="1" grparent="12651194" state="1" pen="0,0,0" brush="255,255,255"/>
          </graphics>
        </attribute>
        <graphics count="1">
          <graphic x="569.00" y="980.00" id="12651194" net="1" show="1" w="20.00" h="20.00" state="1" pen="0,0,0" brush="255,255,255"/>
        </graphics>
      </node>
      <node id="12651243" net="1">
        <attribute name="Name" id="12651244" net="1">
          <![CDATA[Aar_to_Asp]]>
          <graphics count="1">
            <graphic xoff="25.00" yoff="20.00" x="1060.00" y="785.00" id="12651245" net="1" show="0" grparent="12651251" state="1" pen="0,0,0" brush="255,255,255"/>
          </graphics>
        </attribute>
        <attribute name="ID" id="12651246" net="1">
          <![CDATA[25]]>
          <graphics count="1">
            <graphic xoff="25.00" yoff="20.00" x="1060.00" y="785.00" id="12651247" net="1" show="0" grparent="12651251" state="1" pen="0,0,0" brush="255,255,255"/>
          </graphics>
        </attribute>
        <attribute name="Logic" id="12651248" net="1">
          <![CDATA[0]]>
          <graphics count="0"/>
        </attribute>
        <attribute name="Comment" id="12651249" net="1">
          <![CDATA[]]>
          <graphics count="1">
            <graphic xoff="40.00" x="1075.00" y="765.00" id="12651250" net="1" show="1" grparent="12651251" state="1" pen="0,0,0" brush="255,255,255"/>
          </graphics>
        </attribute>
        <graphics count="1">
          <graphic x="1035.00" y="765.00" id="12651251" net="1" show="1" w="20.00" h="20.00" state="4" pen="0,0,0" brush="255,255,255"/>
        </graphics>
      </node>
      <node id="12651274" net="1">
        <attribute name="Name" id="12651275" net="1">
          <![CDATA[Asp_to_Ali]]>
          <graphics count="1">
            <graphic xoff="25.00" yoff="20.00" x="785.00" y="780.00" id="12651276" net="1" show="0" grparent="12651282" state="1" pen="0,0,0" brush="255,255,255"/>
          </graphics>
        </attribute>
        <attribute name="ID" id="12651277" net="1">
          <![CDATA[26]]>
          <graphics count="1">
            <graphic xoff="25.00" yoff="20.00" x="785.00" y="780.00" id="12651278" net="1" show="0" grparent="12651282" state="1" pen="0,0,0" brush="255,255,255"/>
          </graphics>
        </attribute>
        <attribute name="Logic" id="12651279" net="1">
          <![CDATA[0]]>
          <graphics count="0"/>
        </attribute>
        <attribute name="Comment" id="12651280" net="1">
          <![CDATA[]]>
          <graphics count="1">
            <graphic xoff="40.00" x="800.00" y="760.00" id="12651281" net="1" show="1" grparent="12651282" state="1" pen="0,0,0" brush="255,255,255"/>
          </graphics>
        </attribute>
        <graphics count="1">
          <graphic x="760.00" y="760.00" id="12651282" net="1" show="1" w="20.00" h="20.00" state="4" pen="0,0,0" brush="255,255,255"/>
        </graphics>
      </node>
      <node id="12651300" net="1">
        <attribute name="Name" id="12651301" net="1">
          <![CDATA[Aar_to_Ask]]>
          <graphics count="1">
            <graphic xoff="25.00" yoff="20.00" x="790.00" y="500.00" id="12651302" net="1" show="0" grparent="12651308" state="1" pen="0,0,0" brush="255,255,255"/>
          </graphics>
        </attribute>
        <attribute name="ID" id="12651303" net="1">
          <![CDATA[27]]>
          <graphics count="1">
            <graphic xoff="25.00" yoff="20.00" x="790.00" y="500.00" id="12651304" net="1" show="0" grparent="12651308" state="1" pen="0,0,0" brush="255,255,255"/>
          </graphics>
        </attribute>
        <attribute name="Logic" id="12651305" net="1">
          <![CDATA[0]]>
          <graphics count="0"/>
        </attribute>
        <attribute name="Comment" id="12651306" net="1">
          <![CDATA[]]>
          <graphics count="1">
            <graphic xoff="40.00" x="805.00" y="480.00" id="12651307" net="1" show="1" grparent="12651308" state="1" pen="0,0,0" brush="255,255,255"/>
          </graphics>
        </attribute>
        <graphics count="1">
          <graphic x="765.00" y="480.00" id="12651308" net="1" show="1" w="20.00" h="20.00" state="4" pen="0,0,0" brush="255,255,255"/>
        </graphics>
      </node>
      <node id="12651309" net="1">
        <attribute name="Name" id="12651310" net="1">
          <![CDATA[Ask_to_Ave]]>
          <graphics count="1">
            <graphic xoff="25.00" yoff="20.00" x="575.00" y="510.00" id="12651311" net="1" show="0" grparent="12651317" state="1" pen="0,0,0" brush="255,255,255"/>
          </graphics>
        </attribute>
        <attribute name="ID" id="12651312" net="1">
          <![CDATA[28]]>
          <graphics count="1">
            <graphic xoff="25.00" yoff="20.00" x="575.00" y="510.00" id="12651313" net="1" show="0" grparent="12651317" state="1" pen="0,0,0" brush="255,255,255"/>
          </graphics>
        </attribute>
        <attribute name="Logic" id="12651314" net="1">
          <![CDATA[0]]>
          <graphics count="0"/>
        </attribute>
        <attribute name="Comment" id="12651315" net="1">
          <![CDATA[]]>
          <graphics count="1">
            <graphic xoff="40.00" x="590.00" y="490.00" id="12651316" net="1" show="1" grparent="12651317" state="1" pen="0,0,0" brush="255,255,255"/>
          </graphics>
        </attribute>
        <graphics count="1">
          <graphic x="550.00" y="490.00" id="12651317" net="1" show="1" w="20.00" h="20.00" state="4" pen="0,0,0" brush="255,255,255"/>
        </graphics>
      </node>
      <node id="12651352" net="1">
        <attribute name="Name" id="12651353" net="1">
          <![CDATA[Aar_to_Abr]]>
          <graphics count="1">
            <graphic xoff="25.00" yoff="20.00" x="785.00" y="290.00" id="12651354" net="1" show="0" grparent="12651360" state="1" pen="0,0,0" brush="255,255,255"/>
          </graphics>
        </attribute>
        <attribute name="ID" id="12651355" net="1">
          <![CDATA[29]]>
          <graphics count="1">
            <graphic xoff="25.00" yoff="20.00" x="785.00" y="290.00" id="12651356" net="1" show="0" grparent="12651360" state="1" pen="0,0,0" brush="255,255,255"/>
          </graphics>
        </attribute>
        <attribute name="Logic" id="12651357" net="1">
          <![CDATA[0]]>
          <graphics count="0"/>
        </attribute>
        <attribute name="Comment" id="12651358" net="1">
          <![CDATA[]]>
          <graphics count="1">
            <graphic xoff="40.00" x="800.00" y="270.00" id="12651359" net="1" show="1" grparent="12651360" state="1" pen="0,0,0" brush="255,255,255"/>
          </graphics>
        </attribute>
        <graphics count="1">
          <graphic x="760.00" y="270.00" id="12651360" net="1" show="1" w="20.00" h="20.00" state="4" pen="0,0,0" brush="255,255,255"/>
        </graphics>
      </node>
      <node id="12651361" net="1">
        <attribute name="Name" id="12651362" net="1">
          <![CDATA[Abr_to_Ave]]>
          <graphics count="1">
            <graphic xoff="25.00" yoff="20.00" x="570.00" y="295.00" id="12651363" net="1" show="0" grparent="12651369" state="1" pen="0,0,0" brush="255,255,255"/>
          </graphics>
        </attribute>
        <attribute name="ID" id="12651364" net="1">
          <![CDATA[30]]>
          <graphics count="1">
            <graphic xoff="25.00" yoff="20.00" x="570.00" y="295.00" id="12651365" net="1" show="0" grparent="12651369" state="1" pen="0,0,0" brush="255,255,255"/>
          </graphics>
        </attribute>
        <attribute name="Logic" id="12651366" net="1">
          <![CDATA[0]]>
          <graphics count="0"/>
        </attribute>
        <attribute name="Comment" id="12651367" net="1">
          <![CDATA[]]>
          <graphics count="1">
            <graphic xoff="40.00" x="585.00" y="275.00" id="12651368" net="1" show="1" grparent="12651369" state="1" pen="0,0,0" brush="255,255,255"/>
          </graphics>
        </attribute>
        <graphics count="1">
          <graphic x="545.00" y="275.00" id="12651369" net="1" show="1" w="20.00" h="20.00" state="4" pen="0,0,0" brush="255,255,255"/>
        </graphics>
      </node>
      <node id="12651404" net="1">
        <attribute name="Name" id="12651405" net="1">
          <![CDATA[Aar_to_Amu]]>
          <graphics count="1">
            <graphic xoff="25.00" yoff="20.00" x="785.00" y="440.00" id="12651406" net="1" show="0" grparent="12651412" state="1" pen="0,0,0" brush="255,255,255"/>
          </graphics>
        </attribute>
        <attribute name="ID" id="12651407" net="1">
          <![CDATA[31]]>
          <graphics count="1">
            <graphic xoff="25.00" yoff="20.00" x="785.00" y="440.00" id="12651408" net="1" show="0" grparent="12651412" state="1" pen="0,0,0" brush="255,255,255"/>
          </graphics>
        </attribute>
        <attribute name="Logic" id="12651409" net="1">
          <![CDATA[0]]>
          <graphics count="0"/>
        </attribute>
        <attribute name="Comment" id="12651410" net="1">
          <![CDATA[]]>
          <graphics count="1">
            <graphic xoff="40.00" x="800.00" y="420.00" id="12651411" net="1" show="1" grparent="12651412" state="1" pen="0,0,0" brush="255,255,255"/>
          </graphics>
        </attribute>
        <graphics count="1">
          <graphic x="760.00" y="420.00" id="12651412" net="1" show="1" w="16.00" h="14.00" state="4" pen="0,0,0" brush="255,255,255"/>
        </graphics>
      </node>
      <node id="12651413" net="1">
        <attribute name="Name" id="12651414" net="1">
          <![CDATA[Amu_to_Ave]]>
          <graphics count="1">
            <graphic xoff="25.00" yoff="20.00" x="565.00" y="440.00" id="12651415" net="1" show="0" grparent="12651421" state="1" pen="0,0,0" brush="255,255,255"/>
          </graphics>
        </attribute>
        <attribute name="ID" id="12651416" net="1">
          <![CDATA[32]]>
          <graphics count="1">
            <graphic xoff="25.00" yoff="20.00" x="565.00" y="440.00" id="12651417" net="1" show="0" grparent="12651421" state="1" pen="0,0,0" brush="255,255,255"/>
          </graphics>
        </attribute>
        <attribute name="Logic" id="12651418" net="1">
          <![CDATA[0]]>
          <graphics count="0"/>
        </attribute>
        <attribute name="Comment" id="12651419" net="1">
          <![CDATA[]]>
          <graphics count="1">
            <graphic xoff="40.00" x="580.00" y="420.00" id="12651420" net="1" show="1" grparent="12651421" state="1" pen="0,0,0" brush="255,255,255"/>
          </graphics>
        </attribute>
        <graphics count="1">
          <graphic x="540.00" y="420.00" id="12651421" net="1" show="1" w="20.00" h="20.00" state="4" pen="0,0,0" brush="255,255,255"/>
        </graphics>
      </node>
      <node id="12651456" net="1">
        <attribute name="Name" id="12651457" net="1">
          <![CDATA[Aar_to_Aad]]>
          <graphics count="1">
            <graphic xoff="25.00" yoff="20.00" x="780.00" y="160.00" id="12651458" net="1" show="0" grparent="12651464" state="1" pen="0,0,0" brush="255,255,255"/>
          </graphics>
        </attribute>
        <attribute name="ID" id="12651459" net="1">
          <![CDATA[33]]>
          <graphics count="1">
            <graphic xoff="25.00" yoff="20.00" x="780.00" y="160.00" id="12651460" net="1" show="0" grparent="12651464" state="1" pen="0,0,0" brush="255,255,255"/>
          </graphics>
        </attribute>
        <attribute name="Logic" id="12651461" net="1">
          <![CDATA[0]]>
          <graphics count="0"/>
        </attribute>
        <attribute name="Comment" id="12651462" net="1">
          <![CDATA[]]>
          <graphics count="1">
            <graphic xoff="40.00" x="795.00" y="140.00" id="12651463" net="1" show="1" grparent="12651464" state="1" pen="0,0,0" brush="255,255,255"/>
          </graphics>
        </attribute>
        <graphics count="1">
          <graphic x="755.00" y="140.00" id="12651464" net="1" show="1" w="20.00" h="20.00" state="4" pen="0,0,0" brush="255,255,255"/>
        </graphics>
      </node>
      <node id="12651465" net="1">
        <attribute name="Name" id="12651466" net="1">
          <![CDATA[Aad_to_Ave]]>
          <graphics count="1">
            <graphic xoff="25.00" yoff="20.00" x="565.00" y="170.00" id="12651467" net="1" show="0" grparent="12651473" state="1" pen="0,0,0" brush="255,255,255"/>
          </graphics>
        </attribute>
        <attribute name="ID" id="12651468" net="1">
          <![CDATA[34]]>
          <graphics count="1">
            <graphic xoff="25.00" yoff="20.00" x="565.00" y="170.00" id="12651469" net="1" show="0" grparent="12651473" state="1" pen="0,0,0" brush="255,255,255"/>
          </graphics>
        </attribute>
        <attribute name="Logic" id="12651470" net="1">
          <![CDATA[0]]>
          <graphics count="0"/>
        </attribute>
        <attribute name="Comment" id="12651471" net="1">
          <![CDATA[]]>
          <graphics count="1">
            <graphic xoff="40.00" x="580.00" y="150.00" id="12651472" net="1" show="1" grparent="12651473" state="1" pen="0,0,0" brush="255,255,255"/>
          </graphics>
        </attribute>
        <graphics count="1">
          <graphic x="540.00" y="150.00" id="12651473" net="1" show="1" w="20.00" h="20.00" state="4" pen="0,0,0" brush="255,255,255"/>
        </graphics>
      </node>
      <node id="12651518" net="1">
        <attribute name="Name" id="12651519" net="1">
          <![CDATA[Aar_to_Abo]]>
          <graphics count="1">
            <graphic xoff="25.00" yoff="20.00" x="780.00" y="225.00" id="12651520" net="1" show="0" grparent="12651526" state="1" pen="0,0,0" brush="255,255,255"/>
          </graphics>
        </attribute>
        <attribute name="ID" id="12651521" net="1">
          <![CDATA[35]]>
          <graphics count="1">
            <graphic xoff="25.00" yoff="20.00" x="780.00" y="225.00" id="12651522" net="1" show="0" grparent="12651526" state="1" pen="0,0,0" brush="255,255,255"/>
          </graphics>
        </attribute>
        <attribute name="Logic" id="12651523" net="1">
          <![CDATA[0]]>
          <graphics count="0"/>
        </attribute>
        <attribute name="Comment" id="12651524" net="1">
          <![CDATA[]]>
          <graphics count="1">
            <graphic xoff="40.00" x="795.00" y="205.00" id="12651525" net="1" show="1" grparent="12651526" state="1" pen="0,0,0" brush="255,255,255"/>
          </graphics>
        </attribute>
        <graphics count="1">
          <graphic x="755.00" y="205.00" id="12651526" net="1" show="1" w="20.00" h="20.00" state="4" pen="0,0,0" brush="255,255,255"/>
        </graphics>
      </node>
      <node id="12651527" net="1">
        <attribute name="Name" id="12651528" net="1">
          <![CDATA[Abo_to_Ave]]>
          <graphics count="1">
            <graphic xoff="25.00" yoff="20.00" x="570.00" y="230.00" id="12651529" net="1" show="0" grparent="12651535" state="1" pen="0,0,0" brush="255,255,255"/>
          </graphics>
        </attribute>
        <attribute name="ID" id="12651530" net="1">
          <![CDATA[36]]>
          <graphics count="1">
            <graphic xoff="25.00" yoff="20.00" x="570.00" y="230.00" id="12651531" net="1" show="0" grparent="12651535" state="1" pen="0,0,0" brush="255,255,255"/>
          </graphics>
        </attribute>
        <attribute name="Logic" id="12651532" net="1">
          <![CDATA[0]]>
          <graphics count="0"/>
        </attribute>
        <attribute name="Comment" id="12651533" net="1">
          <![CDATA[]]>
          <graphics count="1">
            <graphic xoff="40.00" x="585.00" y="210.00" id="12651534" net="1" show="1" grparent="12651535" state="1" pen="0,0,0" brush="255,255,255"/>
          </graphics>
        </attribute>
        <graphics count="1">
          <graphic x="545.00" y="210.00" id="12651535" net="1" show="1" w="20.00" h="20.00" state="4" pen="0,0,0" brush="255,255,255"/>
        </graphics>
      </node>
      <node id="12652364" net="1">
        <attribute name="Name" id="12652365" net="1">
          <![CDATA[BW_times_FVad]]>
          <graphics count="1">
            <graphic xoff="119.00" yoff="-29.00" x="259.00" y="411.00" id="12652366" net="1" show="0" grparent="12652372" state="1" pen="0,0,0" brush="255,255,255"/>
          </graphics>
        </attribute>
        <attribute name="ID" id="12652367" net="1">
          <![CDATA[37]]>
          <graphics count="1">
            <graphic xoff="25.00" yoff="20.00" x="165.00" y="460.00" id="12652368" net="1" show="0" grparent="12652372" state="1" pen="0,0,0" brush="255,255,255"/>
          </graphics>
        </attribute>
        <attribute name="Logic" id="12652369" net="1">
          <![CDATA[0]]>
          <graphics count="0"/>
        </attribute>
        <attribute name="Comment" id="12652370" net="1">
          <![CDATA[RESET]]>
          <graphics count="1">
            <graphic xoff="40.00" x="180.00" y="440.00" id="12652371" net="1" show="0" grparent="12652372" state="1" pen="0,0,0" brush="255,255,255"/>
          </graphics>
        </attribute>
        <graphics count="1">
          <graphic x="140.00" y="440.00" id="12652372" net="1" show="1" w="20.00" h="20.00" state="1" pen="0,0,0" brush="255,255,255"/>
        </graphics>
      </node>
      <node id="12654924" net="1">
        <attribute name="Name" id="12654925" net="1">
          <![CDATA[BW_times_FVbr]]>
          <graphics count="1">
            <graphic xoff="25.00" yoff="20.00" x="165.00" y="680.00" id="12654926" net="1" show="1" grparent="12654932" state="1" pen="0,0,0" brush="255,255,255"/>
          </graphics>
        </attribute>
        <attribute name="ID" id="12654927" net="1">
          <![CDATA[38]]>
          <graphics count="1">
            <graphic xoff="25.00" yoff="20.00" x="165.00" y="680.00" id="12654928" net="1" show="0" grparent="12654932" state="1" pen="0,0,0" brush="255,255,255"/>
          </graphics>
        </attribute>
        <attribute name="Logic" id="12654929" net="1">
          <![CDATA[0]]>
          <graphics count="0"/>
        </attribute>
        <attribute name="Comment" id="12654930" net="1">
          <![CDATA[RESET]]>
          <graphics count="1">
            <graphic xoff="40.00" x="180.00" y="660.00" id="12654931" net="1" show="0" grparent="12654932" state="1" pen="0,0,0" brush="255,255,255"/>
          </graphics>
        </attribute>
        <graphics count="1">
          <graphic x="140.00" y="660.00" id="12654932" net="1" show="1" w="20.00" h="20.00" state="1" pen="0,0,0" brush="255,255,255"/>
        </graphics>
      </node>
      <node id="12655348" net="1">
        <attribute name="Name" id="12655349" net="1">
          <![CDATA[BW_times_FVbo]]>
          <graphics count="1">
            <graphic xoff="25.00" yoff="20.00" x="165.00" y="980.00" id="12655350" net="1" show="0" grparent="12655356" state="1" pen="0,0,0" brush="255,255,255"/>
          </graphics>
        </attribute>
        <attribute name="ID" id="12655351" net="1">
          <![CDATA[39]]>
          <graphics count="1">
            <graphic xoff="25.00" yoff="20.00" x="165.00" y="980.00" id="12655352" net="1" show="0" grparent="12655356" state="1" pen="0,0,0" brush="255,255,255"/>
          </graphics>
        </attribute>
        <attribute name="Logic" id="12655353" net="1">
          <![CDATA[0]]>
          <graphics count="0"/>
        </attribute>
        <attribute name="Comment" id="12655354" net="1">
          <![CDATA[RESET]]>
          <graphics count="1">
            <graphic xoff="40.00" x="180.00" y="960.00" id="12655355" net="1" show="0" grparent="12655356" state="1" pen="0,0,0" brush="255,255,255"/>
          </graphics>
        </attribute>
        <graphics count="1">
          <graphic x="140.00" y="960.00" id="12655356" net="1" show="1" w="20.00" h="20.00" state="1" pen="0,0,0" brush="255,255,255"/>
        </graphics>
      </node>
      <node id="12655670" net="1">
        <attribute name="Name" id="12655671" net="1">
          <![CDATA[BW_times_FVmu]]>
          <graphics count="1">
            <graphic xoff="25.00" yoff="20.00" x="165.00" y="1060.00" id="12655672" net="1" show="0" grparent="12655678" state="1" pen="0,0,0" brush="255,255,255"/>
          </graphics>
        </attribute>
        <attribute name="ID" id="12655673" net="1">
          <![CDATA[40]]>
          <graphics count="1">
            <graphic xoff="25.00" yoff="20.00" x="165.00" y="1060.00" id="12655674" net="1" show="0" grparent="12655678" state="1" pen="0,0,0" brush="255,255,255"/>
          </graphics>
        </attribute>
        <attribute name="Logic" id="12655675" net="1">
          <![CDATA[0]]>
          <graphics count="0"/>
        </attribute>
        <attribute name="Comment" id="12655676" net="1">
          <![CDATA[RESET]]>
          <graphics count="1">
            <graphic xoff="40.00" x="180.00" y="1040.00" id="12655677" net="1" show="0" grparent="12655678" state="1" pen="0,0,0" brush="255,255,255"/>
          </graphics>
        </attribute>
        <graphics count="1">
          <graphic x="140.00" y="1040.00" id="12655678" net="1" show="1" w="20.00" h="20.00" state="1" pen="0,0,0" brush="255,255,255"/>
        </graphics>
      </node>
      <node id="12656269" net="1">
        <attribute name="Name" id="12656270" net="1">
          <![CDATA[BW_times_FVsk]]>
          <graphics count="1">
            <graphic xoff="16.00" yoff="27.00" x="56.00" y="747.00" id="12656271" net="1" show="0" grparent="12656277" state="1" pen="0,0,0" brush="255,255,255"/>
          </graphics>
        </attribute>
        <attribute name="ID" id="12656272" net="1">
          <![CDATA[41]]>
          <graphics count="1">
            <graphic xoff="25.00" yoff="20.00" x="65.00" y="740.00" id="12656273" net="1" show="0" grparent="12656277" state="1" pen="0,0,0" brush="255,255,255"/>
          </graphics>
        </attribute>
        <attribute name="Logic" id="12656274" net="1">
          <![CDATA[0]]>
          <graphics count="0"/>
        </attribute>
        <attribute name="Comment" id="12656275" net="1">
          <![CDATA[RESET]]>
          <graphics count="1">
            <graphic xoff="40.00" x="80.00" y="720.00" id="12656276" net="1" show="0" grparent="12656277" state="1" pen="0,0,0" brush="255,255,255"/>
          </graphics>
        </attribute>
        <graphics count="1">
          <graphic x="40.00" y="720.00" id="12656277" net="1" show="1" w="20.00" h="20.00" state="1" pen="0,0,0" brush="255,255,255"/>
        </graphics>
      </node>
      <node id="12656397" net="1">
        <attribute name="Name" id="12656398" net="1">
          <![CDATA[BW_times_FVsp]]>
          <graphics count="1">
            <graphic xoff="25.00" yoff="20.00" x="65.00" y="820.00" id="12656399" net="1" show="0" grparent="12656405" state="1" pen="0,0,0" brush="255,255,255"/>
          </graphics>
        </attribute>
        <attribute name="ID" id="12656400" net="1">
          <![CDATA[42]]>
          <graphics count="1">
            <graphic xoff="25.00" yoff="20.00" x="65.00" y="820.00" id="12656401" net="1" show="0" grparent="12656405" state="1" pen="0,0,0" brush="255,255,255"/>
          </graphics>
        </attribute>
        <attribute name="Logic" id="12656402" net="1">
          <![CDATA[0]]>
          <graphics count="0"/>
        </attribute>
        <attribute name="Comment" id="12656403" net="1">
          <![CDATA[RESET]]>
          <graphics count="1">
            <graphic xoff="40.00" x="80.00" y="800.00" id="12656404" net="1" show="0" grparent="12656405" state="1" pen="0,0,0" brush="255,255,255"/>
          </graphics>
        </attribute>
        <graphics count="1">
          <graphic x="40.00" y="800.00" id="12656405" net="1" show="1" w="20.00" h="20.00" state="1" pen="0,0,0" brush="255,255,255"/>
        </graphics>
      </node>
      <node id="12656841" net="1">
        <attribute name="Name" id="12656842" net="1">
          <![CDATA[BW_times_FVre]]>
          <graphics count="1">
            <graphic xoff="25.00" yoff="20.00" x="45.00" y="400.00" id="12656843" net="1" show="0" grparent="12656849" state="1" pen="0,0,0" brush="255,255,255"/>
          </graphics>
        </attribute>
        <attribute name="ID" id="12656844" net="1">
          <![CDATA[43]]>
          <graphics count="1">
            <graphic xoff="25.00" yoff="20.00" x="45.00" y="400.00" id="12656845" net="1" show="0" grparent="12656849" state="1" pen="0,0,0" brush="255,255,255"/>
          </graphics>
        </attribute>
        <attribute name="Logic" id="12656846" net="1">
          <![CDATA[0]]>
          <graphics count="0"/>
        </attribute>
        <attribute name="Comment" id="12656847" net="1">
          <![CDATA[RESET]]>
          <graphics count="1">
            <graphic xoff="40.00" x="60.00" y="380.00" id="12656848" net="1" show="0" grparent="12656849" state="1" pen="0,0,0" brush="255,255,255"/>
          </graphics>
        </attribute>
        <graphics count="1">
          <graphic x="20.00" y="380.00" id="12656849" net="1" show="1" w="20.00" h="20.00" state="1" pen="0,0,0" brush="255,255,255"/>
        </graphics>
      </node>
      <node id="12657030" net="1">
        <attribute name="Name" id="12657031" net="1">
          <![CDATA[BW_times_FVki]]>
          <graphics count="1">
            <graphic xoff="25.00" yoff="20.00" x="165.00" y="280.00" id="12657032" net="1" show="0" grparent="12657038" state="1" pen="0,0,0" brush="255,255,255"/>
          </graphics>
        </attribute>
        <attribute name="ID" id="12657033" net="1">
          <![CDATA[44]]>
          <graphics count="1">
            <graphic xoff="25.00" yoff="20.00" x="165.00" y="280.00" id="12657034" net="1" show="0" grparent="12657038" state="1" pen="0,0,0" brush="255,255,255"/>
          </graphics>
        </attribute>
        <attribute name="Logic" id="12657035" net="1">
          <![CDATA[0]]>
          <graphics count="0"/>
        </attribute>
        <attribute name="Comment" id="12657036" net="1">
          <![CDATA[RESET]]>
          <graphics count="1">
            <graphic xoff="40.00" x="180.00" y="260.00" id="12657037" net="1" show="0" grparent="12657038" state="1" pen="0,0,0" brush="255,255,255"/>
          </graphics>
        </attribute>
        <graphics count="1">
          <graphic x="140.00" y="260.00" id="12657038" net="1" show="1" w="20.00" h="20.00" state="1" pen="0,0,0" brush="255,255,255"/>
        </graphics>
      </node>
      <node id="12660401" net="1">
        <attribute name="Name" id="12660402" net="1">
          <![CDATA[Liver_GSMN]]>
          <graphics count="1">
            <graphic xoff="25.00" yoff="20.00" x="1445.00" y="1000.00" id="12660403" net="1" show="1" grparent="12660409" state="1" pen="0,0,0" brush="255,255,255"/>
          </graphics>
        </attribute>
        <attribute name="ID" id="12660404" net="1">
          <![CDATA[45]]>
          <graphics count="1">
            <graphic xoff="25.00" yoff="20.00" x="1445.00" y="1000.00" id="12660405" net="1" show="0" grparent="12660409" state="1" pen="0,0,0" brush="255,255,255"/>
          </graphics>
        </attribute>
        <attribute name="Logic" id="12660406" net="1">
          <![CDATA[0]]>
          <graphics count="0"/>
        </attribute>
        <attribute name="Comment" id="12660407" net="1">
          <![CDATA[MODEL HepatoNet1_PIPES
EXT_TAG _xt]]>
          <graphics count="1">
            <graphic xoff="40.00" x="1460.00" y="980.00" id="12660408" net="1" show="0" grparent="12660409" state="1" pen="0,0,0" brush="255,255,255"/>
          </graphics>
        </attribute>
        <graphics count="1">
          <graphic x="1420.00" y="980.00" id="12660409" net="1" show="1" w="298.00" h="168.00" state="4" pen="0,0,0" brush="255,255,255"/>
        </graphics>
      </node>
      <node id="12666039" net="1">
        <attribute name="Name" id="12666040" net="1">
          <![CDATA[GR_transcription]]>
          <graphics count="1">
            <graphic xoff="25.00" yoff="20.00" x="1285.00" y="240.00" id="12666041" net="1" show="0" grparent="12666047" state="1" pen="0,0,0" brush="255,255,255"/>
          </graphics>
        </attribute>
        <attribute name="ID" id="12666042" net="1">
          <![CDATA[46]]>
          <graphics count="1">
            <graphic xoff="25.00" yoff="20.00" x="1285.00" y="240.00" id="12666043" net="1" show="0" grparent="12666047" state="1" pen="0,0,0" brush="255,255,255"/>
          </graphics>
        </attribute>
        <attribute name="Logic" id="12666044" net="1">
          <![CDATA[0]]>
          <graphics count="0"/>
        </attribute>
        <attribute name="Comment" id="12666045" net="1">
          <![CDATA[FAST]]>
          <graphics count="1">
            <graphic xoff="40.00" x="1300.00" y="220.00" id="12666046" net="1" show="0" grparent="12666047" state="1" pen="0,0,0" brush="255,255,255"/>
          </graphics>
        </attribute>
        <graphics count="1">
          <graphic x="1260.00" y="220.00" id="12666047" net="1" show="1" w="14.00" h="16.00" state="1" pen="0,0,0" brush="255,0,0"/>
        </graphics>
      </node>
      <node id="12666048" net="1">
        <attribute name="Name" id="12666049" net="1">
          <![CDATA[GR_mRNA_degradation]]>
          <graphics count="1">
            <graphic xoff="25.00" yoff="20.00" x="1245.00" y="280.00" id="12666050" net="1" show="0" grparent="12666056" state="1" pen="0,0,0" brush="255,255,255"/>
          </graphics>
        </attribute>
        <attribute name="ID" id="12666051" net="1">
          <![CDATA[47]]>
          <graphics count="1">
            <graphic xoff="25.00" yoff="20.00" x="1245.00" y="280.00" id="12666052" net="1" show="0" grparent="12666056" state="1" pen="0,0,0" brush="255,255,255"/>
          </graphics>
        </attribute>
        <attribute name="Logic" id="12666053" net="1">
          <![CDATA[0]]>
          <graphics count="0"/>
        </attribute>
        <attribute name="Comment" id="12666054" net="1">
          <![CDATA[FAST]]>
          <graphics count="1">
            <graphic xoff="40.00" x="1260.00" y="260.00" id="12666055" net="1" show="0" grparent="12666056" state="1" pen="0,0,0" brush="255,255,255"/>
          </graphics>
        </attribute>
        <graphics count="1">
          <graphic x="1220.00" y="260.00" id="12666056" net="1" show="1" w="14.00" h="14.00" state="1" pen="0,0,0" brush="255,0,0"/>
        </graphics>
      </node>
      <node id="12666147" net="1">
        <attribute name="Name" id="12666148" net="1">
          <![CDATA[GR_transcription_GRcort]]>
          <graphics count="1">
            <graphic xoff="25.00" yoff="20.00" x="1405.00" y="240.00" id="12666152" net="1" show="0" grparent="12666155" state="1" pen="0,0,0" brush="255,255,255"/>
          </graphics>
        </attribute>
        <attribute name="ID" id="12666149" net="1">
          <![CDATA[48]]>
          <graphics count="1">
            <graphic xoff="25.00" yoff="20.00" x="1405.00" y="240.00" id="12666153" net="1" show="0" grparent="12666155" state="1" pen="0,0,0" brush="255,255,255"/>
          </graphics>
        </attribute>
        <attribute name="Logic" id="12666150" net="1">
          <![CDATA[0]]>
          <graphics count="0"/>
        </attribute>
        <attribute name="Comment" id="12666151" net="1">
          <![CDATA[FAST]]>
          <graphics count="1">
            <graphic xoff="40.00" x="1420.00" y="220.00" id="12666154" net="1" show="0" grparent="12666155" state="1" pen="0,0,0" brush="255,255,255"/>
          </graphics>
        </attribute>
        <graphics count="1">
          <graphic x="1380.00" y="220.00" id="12666155" net="1" show="1" w="14.00" h="16.00" state="1" pen="0,0,0" brush="255,0,0"/>
        </graphics>
      </node>
      <node id="12666505" net="1">
        <attribute name="Name" id="12666506" net="1">
          <![CDATA[GR_translation]]>
          <graphics count="1">
            <graphic xoff="25.00" yoff="20.00" x="1345.00" y="320.00" id="12666510" net="1" show="0" grparent="12666513" state="1" pen="0,0,0" brush="255,255,255"/>
          </graphics>
        </attribute>
        <attribute name="ID" id="12666507" net="1">
          <![CDATA[49]]>
          <graphics count="1">
            <graphic xoff="25.00" yoff="20.00" x="1345.00" y="320.00" id="12666511" net="1" show="0" grparent="12666513" state="1" pen="0,0,0" brush="255,255,255"/>
          </graphics>
        </attribute>
        <attribute name="Logic" id="12666508" net="1">
          <![CDATA[0]]>
          <graphics count="0"/>
        </attribute>
        <attribute name="Comment" id="12666509" net="1">
          <![CDATA[FAST]]>
          <graphics count="1">
            <graphic xoff="40.00" x="1360.00" y="300.00" id="12666512" net="1" show="0" grparent="12666513" state="1" pen="0,0,0" brush="255,255,255"/>
          </graphics>
        </attribute>
        <graphics count="1">
          <graphic x="1320.00" y="300.00" id="12666513" net="1" show="1" w="14.00" h="14.00" state="1" pen="0,0,0" brush="255,0,0"/>
        </graphics>
      </node>
      <node id="12666623" net="1">
        <attribute name="Name" id="12666624" net="1">
          <![CDATA[GR_degradation]]>
          <graphics count="1">
            <graphic xoff="25.00" yoff="20.00" x="1345.00" y="460.00" id="12666628" net="1" show="0" grparent="12666631" state="1" pen="0,0,0" brush="255,255,255"/>
          </graphics>
        </attribute>
        <attribute name="ID" id="12666625" net="1">
          <![CDATA[50]]>
          <graphics count="1">
            <graphic xoff="25.00" yoff="20.00" x="1345.00" y="460.00" id="12666629" net="1" show="0" grparent="12666631" state="1" pen="0,0,0" brush="255,255,255"/>
          </graphics>
        </attribute>
        <attribute name="Logic" id="12666626" net="1">
          <![CDATA[0]]>
          <graphics count="0"/>
        </attribute>
        <attribute name="Comment" id="12666627" net="1">
          <![CDATA[FAST]]>
          <graphics count="1">
            <graphic xoff="40.00" x="1360.00" y="440.00" id="12666630" net="1" show="0" grparent="12666631" state="1" pen="0,0,0" brush="255,255,255"/>
          </graphics>
        </attribute>
        <graphics count="1">
          <graphic x="1320.00" y="440.00" id="12666631" net="1" show="1" w="14.00" h="14.00" state="1" pen="0,0,0" brush="255,0,0"/>
        </graphics>
      </node>
      <node id="12666779" net="1">
        <attribute name="Name" id="12666780" net="1">
          <![CDATA[GR_cort_degradation]]>
          <graphics count="1">
            <graphic xoff="25.00" yoff="20.00" x="1425.00" y="540.00" id="12666784" net="1" show="0" grparent="12666787" state="1" pen="0,0,0" brush="255,255,255"/>
          </graphics>
        </attribute>
        <attribute name="ID" id="12666781" net="1">
          <![CDATA[51]]>
          <graphics count="1">
            <graphic xoff="25.00" yoff="20.00" x="1425.00" y="540.00" id="12666785" net="1" show="0" grparent="12666787" state="1" pen="0,0,0" brush="255,255,255"/>
          </graphics>
        </attribute>
        <attribute name="Logic" id="12666782" net="1">
          <![CDATA[0]]>
          <graphics count="0"/>
        </attribute>
        <attribute name="Comment" id="12666783" net="1">
          <![CDATA[FAST]]>
          <graphics count="1">
            <graphic xoff="40.00" x="1440.00" y="520.00" id="12666786" net="1" show="0" grparent="12666787" state="1" pen="0,0,0" brush="255,255,255"/>
          </graphics>
        </attribute>
        <graphics count="1">
          <graphic x="1400.00" y="520.00" id="12666787" net="1" show="1" w="14.00" h="14.00" state="1" pen="0,0,0" brush="255,0,0"/>
        </graphics>
      </node>
      <node id="12666872" net="1">
        <attribute name="Name" id="12666873" net="1">
          <![CDATA[GR_cort_disassociation]]>
          <graphics count="1">
            <graphic xoff="25.00" yoff="20.00" x="1525.00" y="520.00" id="12666877" net="1" show="0" grparent="12666880" state="1" pen="0,0,0" brush="255,255,255"/>
          </graphics>
        </attribute>
        <attribute name="ID" id="12666874" net="1">
          <![CDATA[52]]>
          <graphics count="1">
            <graphic xoff="25.00" yoff="20.00" x="1525.00" y="520.00" id="12666878" net="1" show="0" grparent="12666880" state="1" pen="0,0,0" brush="255,255,255"/>
          </graphics>
        </attribute>
        <attribute name="Logic" id="12666875" net="1">
          <![CDATA[0]]>
          <graphics count="0"/>
        </attribute>
        <attribute name="Comment" id="12666876" net="1">
          <![CDATA[FAST]]>
          <graphics count="1">
            <graphic xoff="40.00" x="1540.00" y="500.00" id="12666879" net="1" show="0" grparent="12666880" state="1" pen="0,0,0" brush="255,255,255"/>
          </graphics>
        </attribute>
        <graphics count="1">
          <graphic x="1500.00" y="500.00" id="12666880" net="1" show="1" w="14.00" h="14.00" state="1" pen="0,0,0" brush="255,0,0"/>
        </graphics>
      </node>
      <node id="12666942" net="1">
        <attribute name="Name" id="12666943" net="1">
          <![CDATA[GR_cort_association]]>
          <graphics count="1">
            <graphic xoff="25.00" yoff="20.00" x="1605.00" y="500.00" id="12666947" net="1" show="0" grparent="12666950" state="1" pen="0,0,0" brush="255,255,255"/>
          </graphics>
        </attribute>
        <attribute name="ID" id="12666944" net="1">
          <![CDATA[53]]>
          <graphics count="1">
            <graphic xoff="25.00" yoff="20.00" x="1605.00" y="500.00" id="12666948" net="1" show="0" grparent="12666950" state="1" pen="0,0,0" brush="255,255,255"/>
          </graphics>
        </attribute>
        <attribute name="Logic" id="12666945" net="1">
          <![CDATA[0]]>
          <graphics count="0"/>
        </attribute>
        <attribute name="Comment" id="12666946" net="1">
          <![CDATA[FAST]]>
          <graphics count="1">
            <graphic xoff="40.00" x="1620.00" y="480.00" id="12666949" net="1" show="0" grparent="12666950" state="1" pen="0,0,0" brush="255,255,255"/>
          </graphics>
        </attribute>
        <graphics count="1">
          <graphic x="1580.00" y="480.00" id="12666950" net="1" show="1" w="14.00" h="14.00" state="1" pen="0,0,0" brush="255,0,0"/>
        </graphics>
      </node>
      <node id="12667083" net="1">
        <attribute name="Name" id="12667084" net="1">
          <![CDATA[PXR_transcription_GRcort]]>
          <graphics count="1">
            <graphic xoff="25.00" yoff="20.00" x="1785.00" y="240.00" id="12667088" net="1" show="0" grparent="12667091" state="1" pen="0,0,0" brush="255,255,255"/>
          </graphics>
        </attribute>
        <attribute name="ID" id="12667085" net="1">
          <![CDATA[54]]>
          <graphics count="1">
            <graphic xoff="25.00" yoff="20.00" x="1785.00" y="240.00" id="12667089" net="1" show="0" grparent="12667091" state="1" pen="0,0,0" brush="255,255,255"/>
          </graphics>
        </attribute>
        <attribute name="Logic" id="12667086" net="1">
          <![CDATA[0]]>
          <graphics count="0"/>
        </attribute>
        <attribute name="Comment" id="12667087" net="1">
          <![CDATA[FAST]]>
          <graphics count="1">
            <graphic xoff="40.00" x="1800.00" y="220.00" id="12667090" net="1" show="0" grparent="12667091" state="1" pen="0,0,0" brush="255,255,255"/>
          </graphics>
        </attribute>
        <graphics count="1">
          <graphic x="1760.00" y="220.00" id="12667091" net="1" show="1" w="14.00" h="16.00" state="1" pen="0,0,0" brush="255,0,0"/>
        </graphics>
      </node>
      <node id="12667092" net="1">
        <attribute name="Name" id="12667093" net="1">
          <![CDATA[PXR_transcription]]>
          <graphics count="1">
            <graphic xoff="25.00" yoff="20.00" x="1885.00" y="240.00" id="12667097" net="1" show="0" grparent="12667100" state="1" pen="0,0,0" brush="255,255,255"/>
          </graphics>
        </attribute>
        <attribute name="ID" id="12667094" net="1">
          <![CDATA[55]]>
          <graphics count="1">
            <graphic xoff="25.00" yoff="20.00" x="1885.00" y="240.00" id="12667098" net="1" show="0" grparent="12667100" state="1" pen="0,0,0" brush="255,255,255"/>
          </graphics>
        </attribute>
        <attribute name="Logic" id="12667095" net="1">
          <![CDATA[0]]>
          <graphics count="0"/>
        </attribute>
        <attribute name="Comment" id="12667096" net="1">
          <![CDATA[FAST]]>
          <graphics count="1">
            <graphic xoff="40.00" x="1900.00" y="220.00" id="12667099" net="1" show="0" grparent="12667100" state="1" pen="0,0,0" brush="255,255,255"/>
          </graphics>
        </attribute>
        <graphics count="1">
          <graphic x="1860.00" y="220.00" id="12667100" net="1" show="1" w="14.00" h="16.00" state="1" pen="0,0,0" brush="255,0,0"/>
        </graphics>
      </node>
      <node id="12669216" net="1">
        <attribute name="Name" id="12669217" net="1">
          <![CDATA[PXR_translation]]>
          <graphics count="1">
            <graphic xoff="25.00" yoff="20.00" x="1825.00" y="340.00" id="12669221" net="1" show="0" grparent="12669224" state="1" pen="0,0,0" brush="255,255,255"/>
          </graphics>
        </attribute>
        <attribute name="ID" id="12669218" net="1">
          <![CDATA[56]]>
          <graphics count="1">
            <graphic xoff="25.00" yoff="20.00" x="1825.00" y="340.00" id="12669222" net="1" show="0" grparent="12669224" state="1" pen="0,0,0" brush="255,255,255"/>
          </graphics>
        </attribute>
        <attribute name="Logic" id="12669219" net="1">
          <![CDATA[0]]>
          <graphics count="0"/>
        </attribute>
        <attribute name="Comment" id="12669220" net="1">
          <![CDATA[FAST]]>
          <graphics count="1">
            <graphic xoff="40.00" x="1840.00" y="320.00" id="12669223" net="1" show="0" grparent="12669224" state="1" pen="0,0,0" brush="255,255,255"/>
          </graphics>
        </attribute>
        <graphics count="1">
          <graphic x="1800.00" y="320.00" id="12669224" net="1" show="1" w="14.00" h="16.00" state="1" pen="0,0,0" brush="255,0,0"/>
        </graphics>
      </node>
      <node id="12669311" net="1">
        <attribute name="Name" id="12669312" net="1">
          <![CDATA[PXR_mRNA_degradation]]>
          <graphics count="1">
            <graphic xoff="25.00" yoff="20.00" x="1765.00" y="280.00" id="12669316" net="1" show="0" grparent="12669319" state="1" pen="0,0,0" brush="255,255,255"/>
          </graphics>
        </attribute>
        <attribute name="ID" id="12669313" net="1">
          <![CDATA[57]]>
          <graphics count="1">
            <graphic xoff="25.00" yoff="20.00" x="1765.00" y="280.00" id="12669317" net="1" show="0" grparent="12669319" state="1" pen="0,0,0" brush="255,255,255"/>
          </graphics>
        </attribute>
        <attribute name="Logic" id="12669314" net="1">
          <![CDATA[0]]>
          <graphics count="0"/>
        </attribute>
        <attribute name="Comment" id="12669315" net="1">
          <![CDATA[FAST]]>
          <graphics count="1">
            <graphic xoff="40.00" x="1780.00" y="260.00" id="12669318" net="1" show="0" grparent="12669319" state="1" pen="0,0,0" brush="255,255,255"/>
          </graphics>
        </attribute>
        <graphics count="1">
          <graphic x="1740.00" y="260.00" id="12669319" net="1" show="1" w="14.00" h="14.00" state="1" pen="0,0,0" brush="255,0,0"/>
        </graphics>
      </node>
      <node id="12669428" net="1">
        <attribute name="Name" id="12669429" net="1">
          <![CDATA[PXR_degradation]]>
          <graphics count="1">
            <graphic xoff="25.00" yoff="20.00" x="1745.00" y="400.00" id="12669433" net="1" show="0" grparent="12669436" state="1" pen="0,0,0" brush="255,255,255"/>
          </graphics>
        </attribute>
        <attribute name="ID" id="12669430" net="1">
          <![CDATA[58]]>
          <graphics count="1">
            <graphic xoff="25.00" yoff="20.00" x="1745.00" y="400.00" id="12669434" net="1" show="0" grparent="12669436" state="1" pen="0,0,0" brush="255,255,255"/>
          </graphics>
        </attribute>
        <attribute name="Logic" id="12669431" net="1">
          <![CDATA[0]]>
          <graphics count="0"/>
        </attribute>
        <attribute name="Comment" id="12669432" net="1">
          <![CDATA[FAST]]>
          <graphics count="1">
            <graphic xoff="40.00" x="1760.00" y="380.00" id="12669435" net="1" show="0" grparent="12669436" state="1" pen="0,0,0" brush="255,255,255"/>
          </graphics>
        </attribute>
        <graphics count="1">
          <graphic x="1720.00" y="380.00" id="12669436" net="1" show="1" w="14.00" h="14.00" state="1" pen="0,0,0" brush="255,0,0"/>
        </graphics>
      </node>
      <node id="12669578" net="1">
        <attribute name="Name" id="12669579" net="1">
          <![CDATA[PXR_ligand2_association]]>
          <graphics count="1">
            <graphic xoff="25.00" yoff="20.00" x="1885.00" y="440.00" id="12669583" net="1" show="0" grparent="12669586" state="1" pen="0,0,0" brush="255,255,255"/>
          </graphics>
        </attribute>
        <attribute name="ID" id="12669580" net="1">
          <![CDATA[59]]>
          <graphics count="1">
            <graphic xoff="25.00" yoff="20.00" x="1885.00" y="440.00" id="12669584" net="1" show="0" grparent="12669586" state="1" pen="0,0,0" brush="255,255,255"/>
          </graphics>
        </attribute>
        <attribute name="Logic" id="12669581" net="1">
          <![CDATA[0]]>
          <graphics count="0"/>
        </attribute>
        <attribute name="Comment" id="12669582" net="1">
          <![CDATA[FAST]]>
          <graphics count="1">
            <graphic xoff="40.00" x="1900.00" y="420.00" id="12669585" net="1" show="0" grparent="12669586" state="1" pen="0,0,0" brush="255,255,255"/>
          </graphics>
        </attribute>
        <graphics count="1">
          <graphic x="1860.00" y="420.00" id="12669586" net="1" show="1" w="14.00" h="14.00" state="1" pen="0,0,0" brush="255,0,0"/>
        </graphics>
      </node>
      <node id="12669691" net="1">
        <attribute name="Name" id="12669692" net="1">
          <![CDATA[PXR_ligand2_degradation]]>
          <graphics count="1">
            <graphic xoff="25.00" yoff="20.00" x="1905.00" y="520.00" id="12669696" net="1" show="0" grparent="12669699" state="1" pen="0,0,0" brush="255,255,255"/>
          </graphics>
        </attribute>
        <attribute name="ID" id="12669693" net="1">
          <![CDATA[60]]>
          <graphics count="1">
            <graphic xoff="25.00" yoff="20.00" x="1905.00" y="520.00" id="12669697" net="1" show="0" grparent="12669699" state="1" pen="0,0,0" brush="255,255,255"/>
          </graphics>
        </attribute>
        <attribute name="Logic" id="12669694" net="1">
          <![CDATA[0]]>
          <graphics count="0"/>
        </attribute>
        <attribute name="Comment" id="12669695" net="1">
          <![CDATA[FAST]]>
          <graphics count="1">
            <graphic xoff="40.00" x="1920.00" y="500.00" id="12669698" net="1" show="0" grparent="12669699" state="1" pen="0,0,0" brush="255,255,255"/>
          </graphics>
        </attribute>
        <graphics count="1">
          <graphic x="1880.00" y="500.00" id="12669699" net="1" show="1" w="14.00" h="14.00" state="1" pen="0,0,0" brush="255,0,0"/>
        </graphics>
      </node>
      <node id="12669751" net="1">
        <attribute name="Name" id="12669752" net="1">
          <![CDATA[PXR_ligand2_disassociation]]>
          <graphics count="1">
            <graphic xoff="25.00" yoff="20.00" x="1905.00" y="480.00" id="12669756" net="1" show="0" grparent="12669759" state="1" pen="0,0,0" brush="255,255,255"/>
          </graphics>
        </attribute>
        <attribute name="ID" id="12669753" net="1">
          <![CDATA[61]]>
          <graphics count="1">
            <graphic xoff="25.00" yoff="20.00" x="1905.00" y="480.00" id="12669757" net="1" show="0" grparent="12669759" state="1" pen="0,0,0" brush="255,255,255"/>
          </graphics>
        </attribute>
        <attribute name="Logic" id="12669754" net="1">
          <![CDATA[0]]>
          <graphics count="0"/>
        </attribute>
        <attribute name="Comment" id="12669755" net="1">
          <![CDATA[FAST]]>
          <graphics count="1">
            <graphic xoff="40.00" x="1920.00" y="460.00" id="12669758" net="1" show="0" grparent="12669759" state="1" pen="0,0,0" brush="255,255,255"/>
          </graphics>
        </attribute>
        <graphics count="1">
          <graphic x="1880.00" y="460.00" id="12669759" net="1" show="1" w="14.00" h="14.00" state="1" pen="0,0,0" brush="255,0,0"/>
        </graphics>
      </node>
      <node id="12669811" net="1">
        <attribute name="Name" id="12669812" net="1">
          <![CDATA[PXR_cort_degradation]]>
          <graphics count="1">
            <graphic xoff="25.00" yoff="20.00" x="1665.00" y="440.00" id="12669816" net="1" show="0" grparent="12669819" state="1" pen="0,0,0" brush="255,255,255"/>
          </graphics>
        </attribute>
        <attribute name="ID" id="12669813" net="1">
          <![CDATA[62]]>
          <graphics count="1">
            <graphic xoff="25.00" yoff="20.00" x="1665.00" y="440.00" id="12669817" net="1" show="0" grparent="12669819" state="1" pen="0,0,0" brush="255,255,255"/>
          </graphics>
        </attribute>
        <attribute name="Logic" id="12669814" net="1">
          <![CDATA[0]]>
          <graphics count="0"/>
        </attribute>
        <attribute name="Comment" id="12669815" net="1">
          <![CDATA[FAST]]>
          <graphics count="1">
            <graphic xoff="40.00" x="1680.00" y="420.00" id="12669818" net="1" show="0" grparent="12669819" state="1" pen="0,0,0" brush="255,255,255"/>
          </graphics>
        </attribute>
        <graphics count="1">
          <graphic x="1640.00" y="420.00" id="12669819" net="1" show="1" w="14.00" h="14.00" state="1" pen="0,0,0" brush="255,0,0"/>
        </graphics>
      </node>
      <node id="12669881" net="1">
        <attribute name="Name" id="12669882" net="1">
          <![CDATA[PXR_cort_disassociation]]>
          <graphics count="1">
            <graphic xoff="25.00" yoff="20.00" x="1685.00" y="500.00" id="12669886" net="1" show="0" grparent="12669889" state="1" pen="0,0,0" brush="255,255,255"/>
          </graphics>
        </attribute>
        <attribute name="ID" id="12669883" net="1">
          <![CDATA[63]]>
          <graphics count="1">
            <graphic xoff="25.00" yoff="20.00" x="1685.00" y="500.00" id="12669887" net="1" show="0" grparent="12669889" state="1" pen="0,0,0" brush="255,255,255"/>
          </graphics>
        </attribute>
        <attribute name="Logic" id="12669884" net="1">
          <![CDATA[0]]>
          <graphics count="0"/>
        </attribute>
        <attribute name="Comment" id="12669885" net="1">
          <![CDATA[FAST]]>
          <graphics count="1">
            <graphic xoff="40.00" x="1700.00" y="480.00" id="12669888" net="1" show="0" grparent="12669889" state="1" pen="0,0,0" brush="255,255,255"/>
          </graphics>
        </attribute>
        <graphics count="1">
          <graphic x="1660.00" y="480.00" id="12669889" net="1" show="1" w="14.00" h="14.00" state="1" pen="0,0,0" brush="255,0,0"/>
        </graphics>
      </node>
      <node id="12669946" net="1">
        <attribute name="Name" id="12669947" net="1">
          <![CDATA[PXR_cort_association]]>
          <graphics count="1">
            <graphic xoff="25.00" yoff="20.00" x="1705.00" y="540.00" id="12669951" net="1" show="0" grparent="12669954" state="1" pen="0,0,0" brush="255,255,255"/>
          </graphics>
        </attribute>
        <attribute name="ID" id="12669948" net="1">
          <![CDATA[64]]>
          <graphics count="1">
            <graphic xoff="25.00" yoff="20.00" x="1705.00" y="540.00" id="12669952" net="1" show="0" grparent="12669954" state="1" pen="0,0,0" brush="255,255,255"/>
          </graphics>
        </attribute>
        <attribute name="Logic" id="12669949" net="1">
          <![CDATA[0]]>
          <graphics count="0"/>
        </attribute>
        <attribute name="Comment" id="12669950" net="1">
          <![CDATA[FAST]]>
          <graphics count="1">
            <graphic xoff="40.00" x="1720.00" y="520.00" id="12669953" net="1" show="0" grparent="12669954" state="1" pen="0,0,0" brush="255,255,255"/>
          </graphics>
        </attribute>
        <graphics count="1">
          <graphic x="1680.00" y="520.00" id="12669954" net="1" show="1" w="14.00" h="14.00" state="1" pen="0,0,0" brush="255,0,0"/>
        </graphics>
      </node>
      <node id="12670006" net="1">
        <attribute name="Name" id="12670007" net="1">
          <![CDATA[cortisol_degradation_CYP3A4]]>
          <graphics count="1">
            <graphic xoff="25.00" yoff="20.00" x="1665.00" y="620.00" id="12670011" net="1" show="0" grparent="12670014" state="1" pen="0,0,0" brush="255,255,255"/>
          </graphics>
        </attribute>
        <attribute name="ID" id="12670008" net="1">
          <![CDATA[65]]>
          <graphics count="1">
            <graphic xoff="25.00" yoff="20.00" x="1665.00" y="620.00" id="12670012" net="1" show="0" grparent="12670014" state="1" pen="0,0,0" brush="255,255,255"/>
          </graphics>
        </attribute>
        <attribute name="Logic" id="12670009" net="1">
          <![CDATA[0]]>
          <graphics count="0"/>
        </attribute>
        <attribute name="Comment" id="12670010" net="1">
          <![CDATA[FAST]]>
          <graphics count="1">
            <graphic xoff="40.00" x="1680.00" y="600.00" id="12670013" net="1" show="0" grparent="12670014" state="1" pen="0,0,0" brush="255,255,255"/>
          </graphics>
        </attribute>
        <graphics count="1">
          <graphic x="1640.00" y="600.00" id="12670014" net="1" show="1" w="14.00" h="14.00" state="1" pen="0,0,0" brush="255,0,0"/>
        </graphics>
      </node>
      <node id="12670232" net="1">
        <attribute name="Name" id="12670233" net="1">
          <![CDATA[CYP3A4_degradation]]>
          <graphics count="1">
            <graphic xoff="25.00" yoff="20.00" x="1885.00" y="720.00" id="12670237" net="1" show="0" grparent="12670240" state="1" pen="0,0,0" brush="255,255,255"/>
          </graphics>
        </attribute>
        <attribute name="ID" id="12670234" net="1">
          <![CDATA[66]]>
          <graphics count="1">
            <graphic xoff="25.00" yoff="20.00" x="1885.00" y="720.00" id="12670238" net="1" show="0" grparent="12670240" state="1" pen="0,0,0" brush="255,255,255"/>
          </graphics>
        </attribute>
        <attribute name="Logic" id="12670235" net="1">
          <![CDATA[0]]>
          <graphics count="0"/>
        </attribute>
        <attribute name="Comment" id="12670236" net="1">
          <![CDATA[FAST]]>
          <graphics count="1">
            <graphic xoff="40.00" x="1900.00" y="700.00" id="12670239" net="1" show="0" grparent="12670240" state="1" pen="0,0,0" brush="255,255,255"/>
          </graphics>
        </attribute>
        <graphics count="1">
          <graphic x="1860.00" y="700.00" id="12670240" net="1" show="1" w="14.00" h="14.00" state="1" pen="0,0,0" brush="255,0,0"/>
        </graphics>
      </node>
      <node id="12670381" net="1">
        <attribute name="Name" id="12670382" net="1">
          <![CDATA[CYP3A4_transcription]]>
          <graphics count="1">
            <graphic xoff="25.00" yoff="20.00" x="1725.00" y="640.00" id="12670386" net="1" show="0" grparent="12670389" state="1" pen="0,0,0" brush="255,255,255"/>
          </graphics>
        </attribute>
        <attribute name="ID" id="12670383" net="1">
          <![CDATA[67]]>
          <graphics count="1">
            <graphic xoff="25.00" yoff="20.00" x="1725.00" y="640.00" id="12670387" net="1" show="0" grparent="12670389" state="1" pen="0,0,0" brush="255,255,255"/>
          </graphics>
        </attribute>
        <attribute name="Logic" id="12670384" net="1">
          <![CDATA[0]]>
          <graphics count="0"/>
        </attribute>
        <attribute name="Comment" id="12670385" net="1">
          <![CDATA[FAST]]>
          <graphics count="1">
            <graphic xoff="40.00" x="1740.00" y="620.00" id="12670388" net="1" show="0" grparent="12670389" state="1" pen="0,0,0" brush="255,255,255"/>
          </graphics>
        </attribute>
        <graphics count="1">
          <graphic x="1700.00" y="620.00" id="12670389" net="1" show="1" w="14.00" h="16.00" state="1" pen="0,0,0" brush="255,0,0"/>
        </graphics>
      </node>
      <node id="12670413" net="1">
        <attribute name="Name" id="12670414" net="1">
          <![CDATA[CYP3A4_transcription_PXRcort]]>
          <graphics count="1">
            <graphic xoff="25.00" yoff="20.00" x="1765.00" y="640.00" id="12670418" net="1" show="0" grparent="12670421" state="1" pen="0,0,0" brush="255,255,255"/>
          </graphics>
        </attribute>
        <attribute name="ID" id="12670415" net="1">
          <![CDATA[68]]>
          <graphics count="1">
            <graphic xoff="25.00" yoff="20.00" x="1765.00" y="640.00" id="12670419" net="1" show="0" grparent="12670421" state="1" pen="0,0,0" brush="255,255,255"/>
          </graphics>
        </attribute>
        <attribute name="Logic" id="12670416" net="1">
          <![CDATA[0]]>
          <graphics count="0"/>
        </attribute>
        <attribute name="Comment" id="12670417" net="1">
          <![CDATA[FAST]]>
          <graphics count="1">
            <graphic xoff="40.00" x="1780.00" y="620.00" id="12670420" net="1" show="0" grparent="12670421" state="1" pen="0,0,0" brush="255,255,255"/>
          </graphics>
        </attribute>
        <graphics count="1">
          <graphic x="1740.00" y="620.00" id="12670421" net="1" show="1" w="14.00" h="16.00" state="1" pen="0,0,0" brush="255,0,0"/>
        </graphics>
      </node>
      <node id="12670580" net="1">
        <attribute name="Name" id="12670581" net="1">
          <![CDATA[CYP3A4_translation]]>
          <graphics count="1">
            <graphic xoff="25.00" yoff="20.00" x="1665.00" y="680.00" id="12670585" net="1" show="0" grparent="12670588" state="1" pen="0,0,0" brush="255,255,255"/>
          </graphics>
        </attribute>
        <attribute name="ID" id="12670582" net="1">
          <![CDATA[69]]>
          <graphics count="1">
            <graphic xoff="25.00" yoff="20.00" x="1665.00" y="680.00" id="12670586" net="1" show="0" grparent="12670588" state="1" pen="0,0,0" brush="255,255,255"/>
          </graphics>
        </attribute>
        <attribute name="Logic" id="12670583" net="1">
          <![CDATA[0]]>
          <graphics count="0"/>
        </attribute>
        <attribute name="Comment" id="12670584" net="1">
          <![CDATA[FAST]]>
          <graphics count="1">
            <graphic xoff="40.00" x="1680.00" y="660.00" id="12670587" net="1" show="0" grparent="12670588" state="1" pen="0,0,0" brush="255,255,255"/>
          </graphics>
        </attribute>
        <graphics count="1">
          <graphic x="1640.00" y="660.00" id="12670588" net="1" show="1" w="14.00" h="16.00" state="1" pen="0,0,0" brush="255,0,0"/>
        </graphics>
      </node>
      <node id="12670639" net="1">
        <attribute name="Name" id="12670640" net="1">
          <![CDATA[CYP3A4_mRNA_degradation]]>
          <graphics count="1">
            <graphic xoff="25.00" yoff="20.00" x="1825.00" y="680.00" id="12670644" net="1" show="0" grparent="12670647" state="1" pen="0,0,0" brush="255,255,255"/>
          </graphics>
        </attribute>
        <attribute name="ID" id="12670641" net="1">
          <![CDATA[70]]>
          <graphics count="1">
            <graphic xoff="25.00" yoff="20.00" x="1825.00" y="680.00" id="12670645" net="1" show="0" grparent="12670647" state="1" pen="0,0,0" brush="255,255,255"/>
          </graphics>
        </attribute>
        <attribute name="Logic" id="12670642" net="1">
          <![CDATA[0]]>
          <graphics count="0"/>
        </attribute>
        <attribute name="Comment" id="12670643" net="1">
          <![CDATA[FAST]]>
          <graphics count="1">
            <graphic xoff="40.00" x="1840.00" y="660.00" id="12670646" net="1" show="0" grparent="12670647" state="1" pen="0,0,0" brush="255,255,255"/>
          </graphics>
        </attribute>
        <graphics count="1">
          <graphic x="1800.00" y="660.00" id="12670647" net="1" show="1" w="14.00" h="14.00" state="1" pen="0,0,0" brush="255,0,0"/>
        </graphics>
      </node>
      <node id="12670777" net="1">
        <attribute name="Name" id="12670778" net="1">
          <![CDATA[perturbation]]>
          <graphics count="1">
            <graphic xoff="25.00" yoff="20.00" x="1305.00" y="680.00" id="12670779" net="1" show="1" grparent="12670785" state="1" pen="0,0,0" brush="255,255,255"/>
          </graphics>
        </attribute>
        <attribute name="ID" id="12670780" net="1">
          <![CDATA[71]]>
          <graphics count="1">
            <graphic xoff="25.00" yoff="20.00" x="1305.00" y="680.00" id="12670781" net="1" show="0" grparent="12670785" state="1" pen="0,0,0" brush="255,255,255"/>
          </graphics>
        </attribute>
        <attribute name="Logic" id="12670782" net="1">
          <![CDATA[0]]>
          <graphics count="0"/>
        </attribute>
        <attribute name="Comment" id="12670783" net="1">
          <![CDATA[RESET]]>
          <graphics count="1">
            <graphic xoff="40.00" x="1320.00" y="660.00" id="12670784" net="1" show="0" grparent="12670785" state="1" pen="0,0,0" brush="255,255,255"/>
          </graphics>
        </attribute>
        <graphics count="1">
          <graphic x="1280.00" y="660.00" id="12670785" net="1" show="1" w="20.00" h="20.00" state="1" pen="0,0,0" brush="255,255,255"/>
        </graphics>
      </node>
      <node id="12670786" net="1">
        <attribute name="Name" id="12670787" net="1">
          <![CDATA[clock]]>
          <graphics count="1">
            <graphic xoff="25.00" yoff="20.00" x="1385.00" y="640.00" id="12670788" net="1" show="0" grparent="12670794" state="1" pen="0,0,0" brush="255,255,255"/>
          </graphics>
        </attribute>
        <attribute name="ID" id="12670789" net="1">
          <![CDATA[72]]>
          <graphics count="1">
            <graphic xoff="25.00" yoff="20.00" x="1385.00" y="640.00" id="12670790" net="1" show="0" grparent="12670794" state="1" pen="0,0,0" brush="255,255,255"/>
          </graphics>
        </attribute>
        <attribute name="Logic" id="12670791" net="1">
          <![CDATA[0]]>
          <graphics count="0"/>
        </attribute>
        <attribute name="Comment" id="12670792" net="1">
          <![CDATA[FAST
RATE 1.0]]>
          <graphics count="1">
            <graphic xoff="40.00" x="1400.00" y="620.00" id="12670793" net="1" show="0" grparent="12670794" state="1" pen="0,0,0" brush="255,255,255"/>
          </graphics>
        </attribute>
        <graphics count="1">
          <graphic x="1360.00" y="620.00" id="12670794" net="1" show="1" w="20.00" h="20.00" state="1" pen="0,0,0" brush="255,255,255"/>
        </graphics>
      </node>
      <node id="12670947" net="1">
        <attribute name="Name" id="12670948" net="1">
          <![CDATA[cortisol_uptake]]>
          <graphics count="1">
            <graphic xoff="-2.00" yoff="-22.00" x="1378.00" y="558.00" id="12670949" net="1" show="1" grparent="12670955" state="1" pen="0,0,0" brush="255,255,255"/>
          </graphics>
        </attribute>
        <attribute name="ID" id="12670950" net="1">
          <![CDATA[73]]>
          <graphics count="1">
            <graphic xoff="25.00" yoff="20.00" x="1405.00" y="600.00" id="12670951" net="1" show="0" grparent="12670955" state="1" pen="0,0,0" brush="255,255,255"/>
          </graphics>
        </attribute>
        <attribute name="Logic" id="12670952" net="1">
          <![CDATA[0]]>
          <graphics count="0"/>
        </attribute>
        <attribute name="Comment" id="12670953" net="1">
          <![CDATA[FAST
RATE 2

]]>
          <graphics count="1">
            <graphic xoff="40.00" x="1420.00" y="580.00" id="12670954" net="1" show="0" grparent="12670955" state="1" pen="0,0,0" brush="255,255,255"/>
          </graphics>
        </attribute>
        <graphics count="1">
          <graphic x="1380.00" y="580.00" id="12670955" net="1" show="1" w="20.00" h="20.00" state="1" pen="0,0,0" brush="255,255,255"/>
        </graphics>
      </node>
    </nodeclass>
    <nodeclass count="0" name="Coarse Place"/>
    <nodeclass count="4" name="Coarse Transition">
      <node id="12644215" net="1" coarse="7">
        <attribute name="Name" id="12644216" net="1">
          <![CDATA[]]>
          <graphics count="1">
            <graphic yoff="20.00" x="750.00" y="670.00" id="12644273" net="1" show="1" grparent="12644275" state="1" pen="0,0,0" brush="255,255,255"/>
          </graphics>
        </attribute>
        <attribute name="Comment" id="12644217" net="1">
          <![CDATA[]]>
          <graphics count="1">
            <graphic xoff="40.00" x="790.00" y="650.00" id="12644274" net="1" show="1" grparent="12644275" state="1" pen="0,0,0" brush="255,255,255"/>
          </graphics>
        </attribute>
        <graphics count="1">
          <graphic x="750.00" y="650.00" id="12644275" net="1" show="1" w="20.00" h="20.00" state="16" pen="0,0,0" brush="255,255,255" designtype="1" thickness="1"/>
        </graphics>
      </node>
      <node id="12644276" net="1" coarse="6">
        <attribute name="Name" id="12644277" net="1">
          <![CDATA[]]>
          <graphics count="1">
            <graphic yoff="20.00" x="560.00" y="660.00" id="12644362" net="1" show="1" grparent="12644364" state="1" pen="0,0,0" brush="255,255,255"/>
          </graphics>
        </attribute>
        <attribute name="Comment" id="12644278" net="1">
          <![CDATA[]]>
          <graphics count="1">
            <graphic xoff="40.00" x="600.00" y="640.00" id="12644363" net="1" show="1" grparent="12644364" state="1" pen="0,0,0" brush="255,255,255"/>
          </graphics>
        </attribute>
        <graphics count="1">
          <graphic x="560.00" y="640.00" id="12644364" net="1" show="1" w="20.00" h="20.00" state="16" pen="0,0,0" brush="255,255,255" designtype="1" thickness="1"/>
        </graphics>
      </node>
      <node id="12644365" net="1" coarse="5">
        <attribute name="Name" id="12644366" net="1">
          <![CDATA[]]>
          <graphics count="1">
            <graphic yoff="20.00" x="750.00" y="640.00" id="12644445" net="1" show="1" grparent="12644447" state="1" pen="0,0,0" brush="255,255,255"/>
          </graphics>
        </attribute>
        <attribute name="Comment" id="12644367" net="1">
          <![CDATA[]]>
          <graphics count="1">
            <graphic xoff="40.00" x="790.00" y="620.00" id="12644446" net="1" show="1" grparent="12644447" state="1" pen="0,0,0" brush="255,255,255"/>
          </graphics>
        </attribute>
        <graphics count="1">
          <graphic x="750.00" y="620.00" id="12644447" net="1" show="1" w="20.00" h="20.00" state="16" pen="0,0,0" brush="255,255,255" designtype="1" thickness="1"/>
        </graphics>
      </node>
      <node id="12646445" net="1" coarse="9">
        <attribute name="Name" id="12646446" net="1">
          <![CDATA[dosing]]>
          <graphics count="1">
            <graphic xoff="3.00" yoff="-21.00" x="753.00" y="554.00" id="12646447" net="1" show="1" grparent="12646450" state="1" pen="0,0,0" brush="255,255,255"/>
          </graphics>
        </attribute>
        <attribute name="Comment" id="12646448" net="1">
          <![CDATA[]]>
          <graphics count="1">
            <graphic xoff="40.00" x="790.00" y="575.00" id="12646449" net="1" show="1" grparent="12646450" state="1" pen="0,0,0" brush="255,255,255"/>
          </graphics>
        </attribute>
        <graphics count="1">
          <graphic x="750.00" y="575.00" id="12646450" net="1" show="1" w="20.00" h="20.00" state="16" pen="0,0,0" brush="255,255,255" designtype="1" thickness="1"/>
        </graphics>
      </node>
    </nodeclass>
  </nodeclasses>
  <edgeclasses count="5">
    <edgeclass count="131" name="Edge">
      <edge source="12644067" target="12644244" id="12644253" net="1">
        <attribute name="Comment" id="12644254" net="1">
          <![CDATA[]]>
          <graphics count="2">
            <graphic xoff="-113.59" yoff="10.55" x="971.41" y="498.05" id="12644448" net="7" show="1" grparent="12644256" state="1" pen="0,0,0" brush="255,255,255"/>
            <graphic xoff="-133.59" yoff="-9.45" x="951.41" y="478.05" id="12644820" net="7" show="1" state="1" pen="0,0,0" brush="255,255,255"/>
          </graphics>
        </attribute>
        <attribute name="Multiplicity" id="12644255" net="1">
          <![CDATA[1]]>
          <graphics count="2">
            <graphic xoff="-133.59" yoff="10.55" x="951.41" y="498.05" id="12644449" net="7" show="1" grparent="12644256" state="1" pen="0,0,0" brush="255,255,255"/>
            <graphic xoff="-133.59" yoff="10.55" x="971.41" y="518.05" id="12652311" net="1" show="1" grparent="12644450" state="1" pen="0,0,0" brush="255,255,255"/>
          </graphics>
        </attribute>
        <graphics count="2">
          <graphic id="12644256" net="7" source="12644232" target="12644252" state="8" show="1" pen="0,0,0" brush="0,0,0" edge_designtype="3">
            <points count="3">
              <point x="1085.00" y="350.00"/>
              <point x="1085.00" y="625.00"/>
              <point x="760.00" y="625.00"/>
            </points>
          </graphic>
          <graphic id="12644450" net="1" source="12644077" target="12644275" state="4" show="1" pen="0,0,0" brush="0,0,0" edge_designtype="3">
            <points count="3">
              <point x="1105.00" y="370.00"/>
              <point x="1105.00" y="645.00"/>
              <point x="760.00" y="649.86"/>
            </points>
          </graphic>
        </graphics>
      </edge>
      <edge source="12644244" target="12643957" id="12644257" net="1">
        <attribute name="Comment" id="12644258" net="1">
          <![CDATA[]]>
          <graphics count="2">
            <graphic xoff="60.00" yoff="20.00" x="765.00" y="644.18" id="12644451" net="7" show="1" grparent="12644260" state="1" pen="0,0,0" brush="255,255,255"/>
            <graphic xoff="50.53" yoff="-3.48" x="755.53" y="620.70" id="12644821" net="7" show="1" state="1" pen="0,0,0" brush="255,255,255"/>
          </graphics>
        </attribute>
        <attribute name="Multiplicity" id="12644259" net="1">
          <![CDATA[1]]>
          <graphics count="2">
            <graphic xoff="40.00" yoff="20.00" x="745.00" y="644.18" id="12644452" net="7" show="1" grparent="12644260" state="1" pen="0,0,0" brush="255,255,255"/>
            <graphic xoff="40.00" yoff="20.00" x="754.47" y="667.65" id="12652312" net="1" show="1" grparent="12644453" state="1" pen="0,0,0" brush="255,255,255"/>
          </graphics>
        </attribute>
        <graphics count="2">
          <graphic id="12644260" net="7" source="12644252" target="12644227" state="8" show="1" pen="0,0,0" brush="0,0,0" edge_designtype="3">
            <points count="2">
              <point x="740.00" y="624.82"/>
              <point x="670.00" y="623.55"/>
            </points>
          </graphic>
          <graphic id="12644453" net="1" source="12644275" target="12643967" state="4" show="1" pen="0,0,0" brush="0,0,0" edge_designtype="3">
            <points count="2">
              <point x="740.00" y="649.34"/>
              <point x="688.94" y="645.97"/>
            </points>
          </graphic>
        </graphics>
      </edge>
      <edge source="12643957" target="12644321" id="12644330" net="1">
        <attribute name="Comment" id="12644331" net="1">
          <![CDATA[]]>
          <graphics count="2">
            <graphic xoff="60.00" yoff="20.00" x="642.50" y="644.21" id="12644454" net="6" show="1" grparent="12644333" state="1" pen="0,0,0" brush="255,255,255"/>
            <graphic xoff="42.99" yoff="2.61" x="625.50" y="626.82" id="12644822" net="6" show="1" state="1" pen="0,0,0" brush="255,255,255"/>
          </graphics>
        </attribute>
        <attribute name="Multiplicity" id="12644332" net="1">
          <![CDATA[1]]>
          <graphics count="2">
            <graphic xoff="40.00" yoff="20.00" x="622.50" y="644.21" id="12644455" net="6" show="1" grparent="12644333" state="1" pen="0,0,0" brush="255,255,255"/>
            <graphic xoff="40.00" yoff="20.00" x="639.51" y="661.60" id="12652313" net="1" show="1" grparent="12644456" state="1" pen="0,0,0" brush="255,255,255"/>
          </graphics>
        </attribute>
        <graphics count="2">
          <graphic id="12644333" net="6" source="12644293" target="12644329" state="8" show="1" pen="0,0,0" brush="0,0,0" edge_designtype="3">
            <points count="2">
              <point x="610.01" y="623.63"/>
              <point x="555.00" y="624.79"/>
            </points>
          </graphic>
          <graphic id="12644456" net="1" source="12643967" target="12644364" state="4" show="1" pen="0,0,0" brush="0,0,0" edge_designtype="3">
            <points count="2">
              <point x="629.02" y="642.79"/>
              <point x="570.00" y="640.40"/>
            </points>
          </graphic>
        </graphics>
      </edge>
      <edge source="12644321" target="12644078" id="12644334" net="1">
        <attribute name="Comment" id="12644335" net="1">
          <![CDATA[]]>
          <graphics count="2">
            <graphic xoff="70.61" yoff="-116.89" x="468.11" y="508.11" id="12644457" net="6" show="1" grparent="12644337" state="1" pen="0,0,0" brush="255,255,255"/>
            <graphic xoff="53.11" yoff="-134.48" x="450.61" y="490.52" id="12644823" net="6" show="1" state="1" pen="0,0,0" brush="255,255,255"/>
          </graphics>
        </attribute>
        <attribute name="Multiplicity" id="12644336" net="1">
          <![CDATA[1]]>
          <graphics count="2">
            <graphic xoff="50.61" yoff="-116.89" x="448.11" y="508.11" id="12644458" net="6" show="1" grparent="12644337" state="1" pen="0,0,0" brush="255,255,255"/>
            <graphic xoff="50.61" yoff="-116.89" x="465.61" y="525.70" id="12652314" net="1" show="1" grparent="12644459" state="1" pen="0,0,0" brush="255,255,255"/>
          </graphics>
        </attribute>
        <graphics count="2">
          <graphic id="12644337" net="6" source="12644329" target="12644298" state="8" show="1" pen="0,0,0" brush="0,0,0" edge_designtype="3">
            <points count="3">
              <point x="535.00" y="625.00"/>
              <point x="260.00" y="625.00"/>
              <point x="260.00" y="370.00"/>
            </points>
          </graphic>
          <graphic id="12644459" net="1" source="12644364" target="12644088" state="4" show="1" pen="0,0,0" brush="0,0,0" edge_designtype="3">
            <points count="3">
              <point x="550.00" y="640.18"/>
              <point x="280.00" y="645.00"/>
              <point x="280.00" y="390.00"/>
            </points>
          </graphic>
        </graphics>
      </edge>
      <edge source="12643935" target="12644404" id="12644413" net="1">
        <attribute name="Comment" id="12644414" net="1">
          <![CDATA[]]>
          <graphics count="2">
            <graphic xoff="-56.91" yoff="7.73" x="868.09" y="600.23" id="12644460" net="5" show="1" grparent="12644416" state="1" pen="0,0,0" brush="255,255,255"/>
            <graphic xoff="-76.91" yoff="-12.27" x="848.09" y="580.23" id="12644824" net="5" show="1" state="1" pen="0,0,0" brush="255,255,255"/>
          </graphics>
        </attribute>
        <attribute name="Multiplicity" id="12644415" net="1">
          <![CDATA[1]]>
          <graphics count="2">
            <graphic xoff="-76.91" yoff="7.73" x="848.09" y="600.23" id="12644461" net="5" show="1" grparent="12644416" state="1" pen="0,0,0" brush="255,255,255"/>
            <graphic xoff="-76.91" yoff="7.73" x="868.09" y="620.23" id="12652315" net="1" show="1" grparent="12644462" state="1" pen="0,0,0" brush="255,255,255"/>
          </graphics>
        </attribute>
        <graphics count="2">
          <graphic id="12644416" net="5" source="12644387" target="12644412" state="8" show="1" pen="0,0,0" brush="0,0,0" edge_designtype="3">
            <points count="3">
              <point x="925.00" y="585.00"/>
              <point x="925.00" y="600.00"/>
              <point x="750.00" y="600.00"/>
            </points>
          </graphic>
          <graphic id="12644462" net="1" source="12643945" target="12644447" state="4" show="1" pen="0,0,0" brush="0,0,0" edge_designtype="3">
            <points count="3">
              <point x="945.00" y="605.00"/>
              <point x="945.00" y="620.00"/>
              <point x="760.00" y="620.00"/>
            </points>
          </graphic>
        </graphics>
      </edge>
      <edge source="12644404" target="12643957" id="12644417" net="1">
        <attribute name="Comment" id="12644418" net="1">
          <![CDATA[]]>
          <graphics count="2">
            <graphic xoff="59.99" yoff="19.99" x="759.61" y="629.28" id="12644463" net="5" show="1" grparent="12644420" state="1" pen="0,0,0" brush="255,255,255"/>
            <graphic xoff="45.61" yoff="-0.21" x="745.23" y="609.08" id="12644825" net="5" show="1" state="1" pen="0,0,0" brush="255,255,255"/>
          </graphics>
        </attribute>
        <attribute name="Multiplicity" id="12644419" net="1">
          <![CDATA[1]]>
          <graphics count="2">
            <graphic xoff="39.99" yoff="19.99" x="739.61" y="629.28" id="12644464" net="5" show="1" grparent="12644420" state="1" pen="0,0,0" brush="255,255,255"/>
            <graphic xoff="39.99" yoff="19.99" x="754.00" y="649.49" id="12652316" net="1" show="1" grparent="12644465" state="1" pen="0,0,0" brush="255,255,255"/>
          </graphics>
        </attribute>
        <graphics count="2">
          <graphic id="12644420" net="5" source="12644412" target="12644392" state="4" show="1" pen="0,0,0" brush="0,0,0" edge_designtype="3">
            <points count="2">
              <point x="730.00" y="602.30"/>
              <point x="669.24" y="616.28"/>
            </points>
          </graphic>
          <graphic id="12644465" net="1" source="12644447" target="12643967" state="4" show="1" pen="0,0,0" brush="0,0,0" edge_designtype="3">
            <points count="2">
              <point x="740.00" y="622.64"/>
              <point x="688.01" y="636.35"/>
            </points>
          </graphic>
        </graphics>
      </edge>
      <edge source="12644089" target="12643616" id="12644466" net="1">
        <attribute name="Comment" id="12644467" net="1">
          <![CDATA[]]>
          <graphics count="1">
            <graphic xoff="40.00" x="175.03" y="172.50" id="12644469" net="1" show="1" grparent="12644471" state="1" pen="0,0,0" brush="255,255,255"/>
          </graphics>
        </attribute>
        <attribute name="Multiplicity" id="12644468" net="1">
          <![CDATA[1]]>
          <graphics count="1">
            <graphic xoff="20.00" x="155.03" y="172.50" id="12644470" net="1" show="1" grparent="12644471" state="1" pen="0,0,0" brush="255,255,255"/>
          </graphics>
        </attribute>
        <graphics count="1">
          <graphic id="12644471" net="1" source="12644097" target="12643631" state="1" show="1" pen="0,0,0" brush="0,0,0" edge_designtype="3">
            <points count="2">
              <point x="120.00" y="171.00"/>
              <point x="150.05" y="174.00"/>
            </points>
          </graphic>
        </graphics>
      </edge>
      <edge source="12643957" target="12644098" id="12644472" net="1">
        <attribute name="Comment" id="12644473" net="1">
          <![CDATA[]]>
          <graphics count="1">
            <graphic xoff="40.00" x="640.89" y="671.00" id="12644475" net="1" show="1" grparent="12644477" state="1" pen="0,0,0" brush="255,255,255"/>
          </graphics>
        </attribute>
        <attribute name="Multiplicity" id="12644474" net="1">
          <![CDATA[1]]>
          <graphics count="1">
            <graphic xoff="20.00" x="620.89" y="671.00" id="12644476" net="1" show="1" grparent="12644477" state="1" pen="0,0,0" brush="255,255,255"/>
          </graphics>
        </attribute>
        <graphics count="1">
          <graphic id="12644477" net="1" source="12643967" target="12644106" state="4" show="1" pen="0,0,0" brush="0,0,0" edge_designtype="3">
            <points count="2">
              <point x="631.79" y="656.64"/>
              <point x="570.00" y="685.35"/>
            </points>
          </graphic>
        </graphics>
      </edge>
      <edge source="12644107" target="12643654" id="12644478" net="1">
        <attribute name="Comment" id="12644479" net="1">
          <![CDATA[]]>
          <graphics count="1">
            <graphic xoff="17.55" yoff="-27.49" x="177.55" y="712.51" id="12644481" net="1" show="1" grparent="12644483" state="1" pen="0,0,0" brush="255,255,255"/>
          </graphics>
        </attribute>
        <attribute name="Multiplicity" id="12644480" net="1">
          <![CDATA[1]]>
          <graphics count="1">
            <graphic xoff="-2.45" yoff="-27.49" x="157.55" y="712.51" id="12644482" net="1" show="1" grparent="12644483" state="1" pen="0,0,0" brush="255,255,255"/>
          </graphics>
        </attribute>
        <graphics count="1">
          <graphic id="12644483" net="1" source="12644115" target="12643664" state="1" show="1" pen="0,0,0" brush="0,0,0" edge_designtype="3">
            <points count="2">
              <point x="150.00" y="740.00"/>
              <point x="170.00" y="740.00"/>
            </points>
          </graphic>
        </graphics>
      </edge>
      <edge source="12644067" target="12644116" id="12644484" net="1">
        <attribute name="Comment" id="12644485" net="1">
          <![CDATA[]]>
          <graphics count="1">
            <graphic xoff="-16.39" yoff="-6.30" x="1088.61" y="466.20" id="12644487" net="1" show="1" grparent="12644489" state="1" pen="0,0,0" brush="255,255,255"/>
          </graphics>
        </attribute>
        <attribute name="Multiplicity" id="12644486" net="1">
          <![CDATA[1]]>
          <graphics count="1">
            <graphic xoff="-36.39" yoff="-6.30" x="1068.61" y="466.20" id="12644488" net="1" show="1" grparent="12644489" state="1" pen="0,0,0" brush="255,255,255"/>
          </graphics>
        </attribute>
        <graphics count="1">
          <graphic id="12644489" net="1" source="12644077" target="12644124" state="4" show="1" pen="0,0,0" brush="0,0,0" edge_designtype="3">
            <points count="3">
              <point x="1105.00" y="370.00"/>
              <point x="1105.00" y="575.00"/>
              <point x="1040.00" y="575.00"/>
            </points>
          </graphic>
        </graphics>
      </edge>
      <edge source="12644116" target="12643935" id="12644490" net="1">
        <attribute name="Comment" id="12644491" net="1">
          <![CDATA[]]>
          <graphics count="1">
            <graphic xoff="10.00" x="1007.50" y="575.00" id="12644493" net="1" show="1" grparent="12644495" state="1" pen="0,0,0" brush="255,255,255"/>
          </graphics>
        </attribute>
        <attribute name="Multiplicity" id="12644492" net="1">
          <![CDATA[1]]>
          <graphics count="1">
            <graphic xoff="-10.00" x="987.50" y="575.00" id="12644494" net="1" show="1" grparent="12644495" state="1" pen="0,0,0" brush="255,255,255"/>
          </graphics>
        </attribute>
        <graphics count="1">
          <graphic id="12644495" net="1" source="12644124" target="12643945" state="4" show="1" pen="0,0,0" brush="0,0,0" edge_designtype="3">
            <points count="2">
              <point x="1020.00" y="575.00"/>
              <point x="975.00" y="575.00"/>
            </points>
          </graphic>
        </graphics>
      </edge>
      <edge source="12644125" target="12643935" id="12644496" net="1">
        <attribute name="Comment" id="12644497" net="1">
          <![CDATA[]]>
          <graphics count="1">
            <graphic xoff="10.00" x="907.50" y="575.00" id="12644499" net="1" show="1" grparent="12644501" state="1" pen="0,0,0" brush="255,255,255"/>
          </graphics>
        </attribute>
        <attribute name="Multiplicity" id="12644498" net="1">
          <![CDATA[1]]>
          <graphics count="1">
            <graphic xoff="-10.00" x="887.50" y="575.00" id="12644500" net="1" show="1" grparent="12644501" state="1" pen="0,0,0" brush="255,255,255"/>
          </graphics>
        </attribute>
        <graphics count="1">
          <graphic id="12644501" net="1" source="12644133" target="12643945" state="4" show="1" pen="0,0,0" brush="0,0,0" edge_designtype="3">
            <points count="2">
              <point x="880.00" y="575.00"/>
              <point x="915.00" y="575.00"/>
            </points>
          </graphic>
        </graphics>
      </edge>
      <edge source="12643698" target="12644125" id="12644502" net="1">
        <attribute name="Comment" id="12644503" net="1">
          <![CDATA[]]>
          <graphics count="1">
            <graphic xoff="10.00" x="857.50" y="575.00" id="12644505" net="1" show="1" grparent="12644507" state="1" pen="0,0,0" brush="255,255,255"/>
          </graphics>
        </attribute>
        <attribute name="Multiplicity" id="12644504" net="1">
          <![CDATA[1]]>
          <graphics count="1">
            <graphic xoff="-10.00" x="837.50" y="575.00" id="12644506" net="1" show="1" grparent="12644507" state="1" pen="0,0,0" brush="255,255,255"/>
          </graphics>
        </attribute>
        <graphics count="1">
          <graphic id="12644507" net="1" source="12643708" target="12644133" state="1" show="1" pen="0,0,0" brush="0,0,0" edge_designtype="3">
            <points count="2">
              <point x="835.00" y="575.00"/>
              <point x="860.00" y="575.00"/>
            </points>
          </graphic>
        </graphics>
      </edge>
      <edge source="12644134" target="12643709" id="12644508" net="1">
        <attribute name="Comment" id="12644509" net="1">
          <![CDATA[]]>
          <graphics count="1">
            <graphic xoff="20.00" yoff="-170.00" x="180.00" y="630.00" id="12644511" net="1" show="1" grparent="12644513" state="1" pen="0,0,0" brush="255,255,255"/>
          </graphics>
        </attribute>
        <attribute name="Multiplicity" id="12644510" net="1">
          <![CDATA[1]]>
          <graphics count="1">
            <graphic yoff="-170.00" x="160.00" y="630.00" id="12644512" net="1" show="1" grparent="12644513" state="1" pen="0,0,0" brush="255,255,255"/>
          </graphics>
        </attribute>
        <graphics count="1">
          <graphic id="12644513" net="1" source="12644142" target="12643724" state="1" show="1" pen="0,0,0" brush="0,0,0" edge_designtype="3">
            <points count="2">
              <point x="150.00" y="800.00"/>
              <point x="170.00" y="800.00"/>
            </points>
          </graphic>
        </graphics>
      </edge>
      <edge source="12644143" target="12643779" id="12644514" net="1">
        <attribute name="Comment" id="12644515" net="1">
          <![CDATA[]]>
          <graphics count="1">
            <graphic xoff="18.50" yoff="195.00" x="180.00" y="555.00" id="12644517" net="1" show="1" grparent="12644519" state="1" pen="0,0,0" brush="255,255,255"/>
          </graphics>
        </attribute>
        <attribute name="Multiplicity" id="12644516" net="1">
          <![CDATA[1]]>
          <graphics count="1">
            <graphic xoff="-1.50" yoff="195.00" x="160.00" y="555.00" id="12644518" net="1" show="1" grparent="12644519" state="1" pen="0,0,0" brush="255,255,255"/>
          </graphics>
        </attribute>
        <graphics count="1">
          <graphic id="12644519" net="1" source="12644151" target="12643789" state="1" show="1" pen="0,0,0" brush="0,0,0" edge_designtype="3">
            <points count="2">
              <point x="150.00" y="360.00"/>
              <point x="173.00" y="360.00"/>
            </points>
          </graphic>
        </graphics>
      </edge>
      <edge source="12644056" target="12644197" id="12644520" net="1">
        <attribute name="Comment" id="12644521" net="1">
          <![CDATA[]]>
          <graphics count="1">
            <graphic xoff="142.88" yoff="105.15" x="870.37" y="182.22" id="12644523" net="1" show="1" grparent="12644525" state="1" pen="0,0,0" brush="255,255,255"/>
          </graphics>
        </attribute>
        <attribute name="Multiplicity" id="12644522" net="1">
          <![CDATA[1]]>
          <graphics count="1">
            <graphic xoff="122.88" yoff="105.15" x="850.37" y="182.22" id="12644524" net="1" show="1" grparent="12644525" state="1" pen="0,0,0" brush="255,255,255"/>
          </graphics>
        </attribute>
        <graphics count="1">
          <graphic id="12644525" net="1" source="12644066" target="12644205" state="1" show="1" pen="0,0,0" brush="0,0,0" edge_designtype="3">
            <points count="2">
              <point x="689.97" y="78.70"/>
              <point x="765.00" y="75.43"/>
            </points>
          </graphic>
        </graphics>
      </edge>
      <edge source="12644152" target="12653028" id="12644526" net="1">
        <attribute name="Comment" id="12644527" net="1">
          <![CDATA[]]>
          <graphics count="1">
            <graphic xoff="20.04" yoff="-27.50" x="180.04" y="492.50" id="12644529" net="1" show="1" grparent="12644531" state="1" pen="0,0,0" brush="255,255,255"/>
          </graphics>
        </attribute>
        <attribute name="Multiplicity" id="12644528" net="1">
          <![CDATA[1]]>
          <graphics count="1">
            <graphic xoff="0.04" yoff="-27.50" x="160.04" y="492.50" id="12644530" net="1" show="1" grparent="12644531" state="1" pen="0,0,0" brush="255,255,255"/>
          </graphics>
        </attribute>
        <graphics count="1">
          <graphic id="12644531" net="1" source="12644160" target="12643842" state="1" show="1" pen="0,0,0" brush="0,0,0" edge_designtype="3">
            <points count="2">
              <point x="150.00" y="520.00"/>
              <point x="170.00" y="520.00"/>
            </points>
          </graphic>
        </graphics>
      </edge>
      <edge source="12644161" target="12643843" id="12644532" net="1">
        <attribute name="Comment" id="12644533" net="1">
          <![CDATA[]]>
          <graphics count="1">
            <graphic xoff="25.04" yoff="-152.50" x="185.04" y="427.50" id="12644535" net="1" show="1" grparent="12644537" state="1" pen="0,0,0" brush="255,255,255"/>
          </graphics>
        </attribute>
        <attribute name="Multiplicity" id="12644534" net="1">
          <![CDATA[1]]>
          <graphics count="1">
            <graphic xoff="5.04" yoff="-152.50" x="165.04" y="427.50" id="12644536" net="1" show="1" grparent="12644537" state="1" pen="0,0,0" brush="255,255,255"/>
          </graphics>
        </attribute>
        <graphics count="1">
          <graphic id="12644537" net="1" source="12644169" target="12643858" state="1" show="1" pen="0,0,0" brush="0,0,0" edge_designtype="3">
            <points count="2">
              <point x="150.00" y="580.00"/>
              <point x="170.00" y="580.00"/>
            </points>
          </graphic>
        </graphics>
      </edge>
      <edge source="12644170" target="12643919" id="12644538" net="1">
        <attribute name="Comment" id="12644539" net="1">
          <![CDATA[]]>
          <graphics count="1">
            <graphic xoff="25.75" yoff="-407.59" x="197.50" y="461.82" id="12644541" net="1" show="1" grparent="12644543" state="1" pen="0,0,0" brush="255,255,255"/>
          </graphics>
        </attribute>
        <attribute name="Multiplicity" id="12644540" net="1">
          <![CDATA[1]]>
          <graphics count="1">
            <graphic xoff="5.75" yoff="-407.59" x="177.50" y="461.82" id="12644542" net="1" show="1" grparent="12644543" state="1" pen="0,0,0" brush="255,255,255"/>
          </graphics>
        </attribute>
        <graphics count="1">
          <graphic id="12644543" net="1" source="12644178" target="12643929" state="1" show="1" pen="0,0,0" brush="0,0,0" edge_designtype="3">
            <points count="2">
              <point x="153.00" y="875.67"/>
              <point x="190.51" y="863.16"/>
            </points>
          </graphic>
        </graphics>
      </edge>
      <edge source="12644179" target="12644078" id="12644544" net="1">
        <attribute name="Comment" id="12644545" net="1">
          <![CDATA[]]>
          <graphics count="1">
            <graphic xoff="145.46" yoff="-2.98" x="570.45" y="351.65" id="12644547" net="1" show="1" grparent="12644549" state="1" pen="0,0,0" brush="255,255,255"/>
          </graphics>
        </attribute>
        <attribute name="Multiplicity" id="12644546" net="1">
          <![CDATA[1]]>
          <graphics count="1">
            <graphic xoff="125.46" yoff="-2.98" x="550.45" y="351.65" id="12644548" net="1" show="1" grparent="12644549" state="1" pen="0,0,0" brush="255,255,255"/>
          </graphics>
        </attribute>
        <graphics count="1">
          <graphic id="12644549" net="1" source="12644187" target="12644088" state="4" show="1" pen="0,0,0" brush="0,0,0" edge_designtype="3">
            <points count="2">
              <point x="540.00" y="350.37"/>
              <point x="309.98" y="358.89"/>
            </points>
          </graphic>
        </graphics>
      </edge>
      <edge source="12644012" target="12644179" id="12644550" net="1">
        <attribute name="Comment" id="12644551" net="1">
          <![CDATA[]]>
          <graphics count="1">
            <graphic xoff="70.01" yoff="-2.30" x="664.51" y="346.47" id="12644553" net="1" show="1" grparent="12644555" state="1" pen="0,0,0" brush="255,255,255"/>
          </graphics>
        </attribute>
        <attribute name="Multiplicity" id="12644552" net="1">
          <![CDATA[1]]>
          <graphics count="1">
            <graphic xoff="50.01" yoff="-2.30" x="644.51" y="346.47" id="12644554" net="1" show="1" grparent="12644555" state="1" pen="0,0,0" brush="255,255,255"/>
          </graphics>
        </attribute>
        <graphics count="1">
          <graphic id="12644555" net="1" source="12644022" target="12644187" state="1" show="1" pen="0,0,0" brush="0,0,0" edge_designtype="3">
            <points count="2">
              <point x="629.01" y="347.83"/>
              <point x="560.00" y="349.72"/>
            </points>
          </graphic>
        </graphics>
      </edge>
      <edge source="12644188" target="12644012" id="12644556" net="1">
        <attribute name="Comment" id="12644557" net="1">
          <![CDATA[]]>
          <graphics count="1">
            <graphic xoff="150.03" yoff="3.47" x="871.99" y="346.31" id="12644559" net="1" show="1" grparent="12644561" state="1" pen="0,0,0" brush="255,255,255"/>
          </graphics>
        </attribute>
        <attribute name="Multiplicity" id="12644558" net="1">
          <![CDATA[1]]>
          <graphics count="1">
            <graphic xoff="130.03" yoff="3.47" x="851.99" y="346.31" id="12644560" net="1" show="1" grparent="12644561" state="1" pen="0,0,0" brush="255,255,255"/>
          </graphics>
        </attribute>
        <graphics count="1">
          <graphic id="12644561" net="1" source="12644196" target="12644022" state="1" show="1" pen="0,0,0" brush="0,0,0" edge_designtype="3">
            <points count="2">
              <point x="755.00" y="340.66"/>
              <point x="688.93" y="345.02"/>
            </points>
          </graphic>
        </graphics>
      </edge>
      <edge source="12644067" target="12644188" id="12644562" net="1">
        <attribute name="Comment" id="12644563" net="1">
          <![CDATA[]]>
          <graphics count="1">
            <graphic xoff="175.00" yoff="15.00" x="1100.00" y="355.00" id="12644565" net="1" show="1" grparent="12644567" state="1" pen="0,0,0" brush="255,255,255"/>
          </graphics>
        </attribute>
        <attribute name="Multiplicity" id="12644564" net="1">
          <![CDATA[1]]>
          <graphics count="1">
            <graphic xoff="155.00" yoff="15.00" x="1080.00" y="355.00" id="12644566" net="1" show="1" grparent="12644567" state="1" pen="0,0,0" brush="255,255,255"/>
          </graphics>
        </attribute>
        <graphics count="1">
          <graphic id="12644567" net="1" source="12644077" target="12644196" state="4" show="1" pen="0,0,0" brush="0,0,0" edge_designtype="3">
            <points count="2">
              <point x="1075.00" y="340.00"/>
              <point x="775.00" y="340.00"/>
            </points>
          </graphic>
        </graphics>
      </edge>
      <edge source="12644197" target="12644067" id="12644568" net="1">
        <attribute name="Comment" id="12644569" net="1">
          <![CDATA[]]>
          <graphics count="1">
            <graphic xoff="-125.45" yoff="8.00" x="819.55" y="83.00" id="12644571" net="1" show="1" grparent="12644573" state="1" pen="0,0,0" brush="255,255,255"/>
          </graphics>
        </attribute>
        <attribute name="Multiplicity" id="12644570" net="1">
          <![CDATA[1]]>
          <graphics count="1">
            <graphic xoff="-145.45" yoff="8.00" x="799.55" y="83.00" id="12644572" net="1" show="1" grparent="12644573" state="1" pen="0,0,0" brush="255,255,255"/>
          </graphics>
        </attribute>
        <graphics count="1">
          <graphic id="12644573" net="1" source="12644205" target="12644077" state="4" show="1" pen="0,0,0" brush="0,0,0" edge_designtype="3">
            <points count="3">
              <point x="785.00" y="75.00"/>
              <point x="1105.00" y="75.00"/>
              <point x="1105.00" y="310.00"/>
            </points>
          </graphic>
        </graphics>
      </edge>
      <edge source="12644206" target="12644056" id="12644574" net="1">
        <attribute name="Comment" id="12644575" net="1">
          <![CDATA[]]>
          <graphics count="1">
            <graphic xoff="-61.00" yoff="-1.08" x="534.00" y="78.92" id="12644577" net="1" show="1" grparent="12644579" state="1" pen="0,0,0" brush="255,255,255"/>
          </graphics>
        </attribute>
        <attribute name="Multiplicity" id="12644576" net="1">
          <![CDATA[1]]>
          <graphics count="1">
            <graphic xoff="-81.00" yoff="-1.08" x="514.00" y="78.92" id="12644578" net="1" show="1" grparent="12644579" state="1" pen="0,0,0" brush="255,255,255"/>
          </graphics>
        </attribute>
        <graphics count="1">
          <graphic id="12644579" net="1" source="12644214" target="12644066" state="1" show="1" pen="0,0,0" brush="0,0,0" edge_designtype="3">
            <points count="2">
              <point x="560.00" y="80.00"/>
              <point x="630.00" y="80.00"/>
            </points>
          </graphic>
        </graphics>
      </edge>
      <edge source="12644078" target="12644206" id="12644580" net="1">
        <attribute name="Comment" id="12644581" net="1">
          <![CDATA[]]>
          <graphics count="1">
            <graphic xoff="184.04" yoff="4.01" x="464.04" y="209.01" id="12644583" net="1" show="1" grparent="12644585" state="1" pen="0,0,0" brush="255,255,255"/>
          </graphics>
        </attribute>
        <attribute name="Multiplicity" id="12644582" net="1">
          <![CDATA[1]]>
          <graphics count="1">
            <graphic xoff="164.04" yoff="4.01" x="444.04" y="209.01" id="12644584" net="1" show="1" grparent="12644585" state="1" pen="0,0,0" brush="255,255,255"/>
          </graphics>
        </attribute>
        <graphics count="1">
          <graphic id="12644585" net="1" source="12644088" target="12644214" state="4" show="1" pen="0,0,0" brush="0,0,0" edge_designtype="3">
            <points count="3">
              <point x="280.00" y="330.00"/>
              <point x="280.00" y="80.00"/>
              <point x="540.00" y="80.00"/>
            </points>
          </graphic>
        </graphics>
      </edge>
      <edge source="12646352" target="12646330" id="12646370" net="9">
        <attribute name="Comment" id="12646371" net="9">
          <![CDATA[]]>
          <graphics count="1">
            <graphic xoff="70.00" x="895.00" y="410.00" id="12646373" net="9" show="1" grparent="12646375" state="1" pen="0,0,0" brush="255,255,255"/>
          </graphics>
        </attribute>
        <attribute name="Multiplicity" id="12646372" net="9">
          <![CDATA[1]]>
          <graphics count="1">
            <graphic xoff="50.00" x="875.00" y="410.00" id="12646374" net="9" show="1" grparent="12646375" state="1" pen="0,0,0" brush="255,255,255"/>
          </graphics>
        </attribute>
        <graphics count="1">
          <graphic id="12646375" net="9" source="12646360" target="12646340" state="1" show="1" pen="0,0,0" brush="0,0,0" edge_designtype="3">
            <points count="2">
              <point x="845.00" y="410.00"/>
              <point x="805.00" y="410.00"/>
            </points>
          </graphic>
        </graphics>
      </edge>
      <edge source="12646361" target="12646341" id="12646376" net="9">
        <attribute name="Comment" id="12646377" net="9">
          <![CDATA[STOICHIOMETRY 0.0]]>
          <graphics count="1">
            <graphic xoff="25.23" yoff="-0.07" x="865.23" y="469.93" id="12646379" net="9" show="0" grparent="12646381" state="1" pen="0,0,0" brush="255,255,255"/>
          </graphics>
        </attribute>
        <attribute name="Multiplicity" id="12646378" net="9">
          <![CDATA[1]]>
          <graphics count="1">
            <graphic xoff="5.23" yoff="-0.07" x="845.23" y="469.93" id="12646380" net="9" show="1" grparent="12646381" state="1" pen="0,0,0" brush="255,255,255"/>
          </graphics>
        </attribute>
        <graphics count="1">
          <graphic id="12646381" net="9" source="12646369" target="12646351" state="1" show="1" pen="0,0,0" brush="0,0,0" edge_designtype="3">
            <points count="3">
              <point x="765.00" y="470.00"/>
              <point x="915.00" y="470.00"/>
              <point x="915.00" y="420.00"/>
            </points>
          </graphic>
        </graphics>
      </edge>
      <edge source="12646361" target="12646330" id="12646382" net="9">
        <attribute name="Comment" id="12646383" net="9">
          <![CDATA[STOICHIOMETRY 0.0]]>
          <graphics count="1">
            <graphic xoff="1.00" yoff="34.25" x="756.00" y="469.25" id="12646385" net="9" show="0" grparent="12646387" state="1" pen="0,0,0" brush="255,255,255"/>
          </graphics>
        </attribute>
        <attribute name="Multiplicity" id="12646384" net="9">
          <![CDATA[1]]>
          <graphics count="1">
            <graphic xoff="-19.00" yoff="34.25" x="736.00" y="469.25" id="12646386" net="9" show="1" grparent="12646387" state="1" pen="0,0,0" brush="255,255,255"/>
          </graphics>
        </attribute>
        <graphics count="1">
          <graphic id="12646387" net="9" source="12646369" target="12646340" state="1" show="1" pen="0,0,0" brush="0,0,0" edge_designtype="3">
            <points count="3">
              <point x="755.00" y="460.00"/>
              <point x="755.00" y="410.00"/>
              <point x="785.00" y="410.00"/>
            </points>
          </graphic>
        </graphics>
      </edge>
      <edge source="12646330" target="12646361" id="12646388" net="9">
        <attribute name="Comment" id="12646389" net="9">
          <![CDATA[ACTIVITY 2
    0.0 0.0
   50.0 1.0
END]]>
          <graphics count="1">
            <graphic xoff="20.44" yoff="0.09" x="796.00" y="439.25" id="12646391" net="9" show="0" grparent="12646393" state="1" pen="0,0,0" brush="255,255,255"/>
          </graphics>
        </attribute>
        <attribute name="Multiplicity" id="12646390" net="9">
          <![CDATA[1]]>
          <graphics count="1">
            <graphic xoff="0.44" yoff="0.09" x="776.00" y="439.25" id="12646392" net="9" show="1" grparent="12646393" state="1" pen="0,0,0" brush="255,255,255"/>
          </graphics>
        </attribute>
        <graphics count="1">
          <graphic id="12646393" net="9" source="12646340" target="12646369" state="1" show="1" pen="0,0,0" brush="0,0,0" edge_designtype="3">
            <points count="2">
              <point x="789.45" y="418.32"/>
              <point x="761.67" y="460.00"/>
            </points>
          </graphic>
        </graphics>
      </edge>
      <edge source="12646361" target="12643698" id="12646422" net="1">
        <attribute name="Comment" id="12646423" net="1">
          <![CDATA[STOICHIOMETRY 100]]>
          <graphics count="2">
            <graphic xoff="43.06" yoff="-51.66" x="830.56" y="523.34" id="12646424" net="1" show="0" grparent="12646427" state="1" pen="0,0,0" brush="255,255,255"/>
            <graphic xoff="40.00" x="830.56" y="523.34" id="12646457" net="9" show="0" state="1" pen="0,0,0" brush="255,255,255"/>
          </graphics>
        </attribute>
        <attribute name="Multiplicity" id="12646425" net="1">
          <![CDATA[1]]>
          <graphics count="2">
            <graphic xoff="23.06" yoff="-51.66" x="810.56" y="523.34" id="12646426" net="1" show="1" grparent="12646427" state="1" pen="0,0,0" brush="255,255,255"/>
            <graphic xoff="20.00" x="810.56" y="523.34" id="12646458" net="9" show="1" state="1" pen="0,0,0" brush="255,255,255"/>
          </graphics>
        </attribute>
        <graphics count="2">
          <graphic id="12646427" net="1" source="12646450" target="12643708" state="4" show="1" pen="0,0,0" brush="0,0,0" edge_designtype="3">
            <points count="2">
              <point x="760.00" y="575.00"/>
              <point x="815.00" y="575.00"/>
            </points>
          </graphic>
          <graphic id="12646456" net="9" source="12646369" target="12646451" state="8" show="1" pen="0,0,0" brush="0,0,0" edge_designtype="3">
            <points count="2">
              <point x="761.67" y="480.00"/>
              <point x="819.45" y="566.68"/>
            </points>
          </graphic>
        </graphics>
      </edge>
      <edge source="12644098" target="12648569" id="12648592" net="1">
        <attribute name="Comment" id="12648593" net="1">
          <![CDATA[STOICHIOMETRY 0.1]]>
          <graphics count="1">
            <graphic xoff="37.60" yoff="20.52" x="595.42" y="745.04" id="12648594" net="1" show="0" grparent="12648597" state="1" pen="0,0,0" brush="255,255,255"/>
          </graphics>
        </attribute>
        <attribute name="Multiplicity" id="12648595" net="1">
          <![CDATA[1]]>
          <graphics count="1">
            <graphic xoff="17.60" yoff="20.52" x="575.42" y="745.04" id="12648596" net="1" show="1" grparent="12648597" state="1" pen="0,0,0" brush="255,255,255"/>
          </graphics>
        </attribute>
        <graphics count="1">
          <graphic id="12648597" net="1" source="12644106" target="12648579" state="4" show="1" pen="0,0,0" brush="0,0,0" edge_designtype="3">
            <points count="2">
              <point x="559.37" y="700.00"/>
              <point x="556.26" y="749.04"/>
            </points>
          </graphic>
        </graphics>
      </edge>
      <edge source="12648569" target="12648601" id="12648610" net="1">
        <attribute name="Comment" id="12648611" net="1">
          <![CDATA[]]>
          <graphics count="1">
            <graphic xoff="74.51" yoff="-38.59" x="632.50" y="760.86" id="12648612" net="1" show="1" grparent="12648615" state="1" pen="0,0,0" brush="255,255,255"/>
          </graphics>
        </attribute>
        <attribute name="Multiplicity" id="12648613" net="1">
          <![CDATA[1]]>
          <graphics count="1">
            <graphic xoff="54.51" yoff="-38.59" x="612.50" y="760.86" id="12648614" net="1" show="1" grparent="12648615" state="1" pen="0,0,0" brush="255,255,255"/>
          </graphics>
        </attribute>
        <graphics count="1">
          <graphic id="12648615" net="1" source="12648579" target="12648609" state="4" show="1" pen="0,0,0" brush="0,0,0" edge_designtype="3">
            <points count="2">
              <point x="556.95" y="788.90"/>
              <point x="559.02" y="810.00"/>
            </points>
          </graphic>
        </graphics>
      </edge>
      <edge source="12651041" target="12643946" id="12651055" net="1">
        <attribute name="Comment" id="12651056" net="1">
          <![CDATA[]]>
          <graphics count="1">
            <graphic xoff="40.00" x="747.48" y="946.97" id="12651057" net="1" show="1" grparent="12651060" state="1" pen="0,0,0" brush="255,255,255"/>
          </graphics>
        </attribute>
        <attribute name="Multiplicity" id="12651058" net="1">
          <![CDATA[1]]>
          <graphics count="1">
            <graphic xoff="20.00" x="727.48" y="946.97" id="12651059" net="1" show="1" grparent="12651060" state="1" pen="0,0,0" brush="255,255,255"/>
          </graphics>
        </attribute>
        <graphics count="1">
          <graphic id="12651060" net="1" source="12651049" target="12643956" state="1" show="1" pen="0,0,0" brush="0,0,0" edge_designtype="3">
            <points count="2">
              <point x="735.00" y="945.53"/>
              <point x="679.96" y="948.42"/>
            </points>
          </graphic>
        </graphics>
      </edge>
      <edge source="12644067" target="12651041" id="12651061" net="1">
        <attribute name="Comment" id="12651062" net="1">
          <![CDATA[]]>
          <graphics count="1">
            <graphic xoff="-144.70" yoff="-7.11" x="960.30" y="650.39" id="12651063" net="1" show="1" grparent="12651066" state="1" pen="0,0,0" brush="255,255,255"/>
          </graphics>
        </attribute>
        <attribute name="Multiplicity" id="12651064" net="1">
          <![CDATA[1]]>
          <graphics count="1">
            <graphic xoff="-164.70" yoff="-7.11" x="940.30" y="650.39" id="12651065" net="1" show="1" grparent="12651066" state="1" pen="0,0,0" brush="255,255,255"/>
          </graphics>
        </attribute>
        <graphics count="1">
          <graphic id="12651066" net="1" source="12644077" target="12651049" state="4" show="1" pen="0,0,0" brush="0,0,0" edge_designtype="3">
            <points count="3">
              <point x="1105.00" y="370.00"/>
              <point x="1105.00" y="945.00"/>
              <point x="755.00" y="945.00"/>
            </points>
          </graphic>
        </graphics>
      </edge>
      <edge source="12643946" target="12651067" id="12651102" net="1">
        <attribute name="Comment" id="12651103" net="1">
          <![CDATA[]]>
          <graphics count="1">
            <graphic xoff="39.94" yoff="-5.90" x="625.00" y="950.00" id="12651104" net="1" show="1" grparent="12651107" state="1" pen="0,0,0" brush="255,255,255"/>
          </graphics>
        </attribute>
        <attribute name="Multiplicity" id="12651105" net="1">
          <![CDATA[1]]>
          <graphics count="1">
            <graphic xoff="19.94" yoff="-5.90" x="605.00" y="950.00" id="12651106" net="1" show="1" grparent="12651107" state="1" pen="0,0,0" brush="255,255,255"/>
          </graphics>
        </attribute>
        <graphics count="1">
          <graphic id="12651107" net="1" source="12643956" target="12651075" state="1" show="1" pen="0,0,0" brush="0,0,0" edge_designtype="3">
            <points count="2">
              <point x="620.12" y="952.72"/>
              <point x="550.00" y="959.09"/>
            </points>
          </graphic>
        </graphics>
      </edge>
      <edge source="12651067" target="12644078" id="12651108" net="1">
        <attribute name="Comment" id="12651109" net="1">
          <![CDATA[]]>
          <graphics count="1">
            <graphic xoff="48.85" yoff="-4.81" x="453.85" y="950.00" id="12651110" net="1" show="1" grparent="12651113" state="1" pen="0,0,0" brush="255,255,255"/>
          </graphics>
        </attribute>
        <attribute name="Multiplicity" id="12651111" net="1">
          <![CDATA[1]]>
          <graphics count="1">
            <graphic xoff="28.85" yoff="-4.81" x="433.85" y="950.00" id="12651112" net="1" show="1" grparent="12651113" state="1" pen="0,0,0" brush="255,255,255"/>
          </graphics>
        </attribute>
        <graphics count="1">
          <graphic id="12651113" net="1" source="12651075" target="12644088" state="4" show="1" pen="0,0,0" brush="0,0,0" edge_designtype="3">
            <points count="3">
              <point x="530.00" y="959.62"/>
              <point x="280.00" y="950.00"/>
              <point x="280.00" y="390.00"/>
            </points>
          </graphic>
        </graphics>
      </edge>
      <edge source="12651119" target="12643632" id="12651138" net="1">
        <attribute name="Comment" id="12651139" net="1">
          <![CDATA[]]>
          <graphics count="1">
            <graphic xoff="40.00" x="750.00" y="1030.00" id="12651140" net="1" show="1" grparent="12651143" state="1" pen="0,0,0" brush="255,255,255"/>
          </graphics>
        </attribute>
        <attribute name="Multiplicity" id="12651141" net="1">
          <![CDATA[1]]>
          <graphics count="1">
            <graphic xoff="20.00" x="730.00" y="1030.00" id="12651142" net="1" show="1" grparent="12651143" state="1" pen="0,0,0" brush="255,255,255"/>
          </graphics>
        </attribute>
        <graphics count="1">
          <graphic id="12651143" net="1" source="12651127" target="12643642" state="1" show="1" pen="0,0,0" brush="0,0,0" edge_designtype="3">
            <points count="2">
              <point x="735.00" y="1030.00"/>
              <point x="685.00" y="1030.00"/>
            </points>
          </graphic>
        </graphics>
      </edge>
      <edge source="12644067" target="12651119" id="12651144" net="1">
        <attribute name="Comment" id="12651145" net="1">
          <![CDATA[]]>
          <graphics count="1">
            <graphic xoff="-144.33" yoff="-6.70" x="960.67" y="693.30" id="12651146" net="1" show="1" grparent="12651149" state="1" pen="0,0,0" brush="255,255,255"/>
          </graphics>
        </attribute>
        <attribute name="Multiplicity" id="12651147" net="1">
          <![CDATA[1]]>
          <graphics count="1">
            <graphic xoff="-164.33" yoff="-6.70" x="940.67" y="693.30" id="12651148" net="1" show="1" grparent="12651149" state="1" pen="0,0,0" brush="255,255,255"/>
          </graphics>
        </attribute>
        <graphics count="1">
          <graphic id="12651149" net="1" source="12644077" target="12651127" state="4" show="1" pen="0,0,0" brush="0,0,0" edge_designtype="3">
            <points count="3">
              <point x="1105.00" y="370.00"/>
              <point x="1105.00" y="1030.00"/>
              <point x="755.00" y="1030.00"/>
            </points>
          </graphic>
        </graphics>
      </edge>
      <edge source="12643632" target="12651150" id="12651169" net="1">
        <attribute name="Comment" id="12651170" net="1">
          <![CDATA[]]>
          <graphics count="1">
            <graphic xoff="40.00" x="627.51" y="1027.07" id="12651171" net="1" show="1" grparent="12651174" state="1" pen="0,0,0" brush="255,255,255"/>
          </graphics>
        </attribute>
        <attribute name="Multiplicity" id="12651172" net="1">
          <![CDATA[1]]>
          <graphics count="1">
            <graphic xoff="20.00" x="607.51" y="1027.07" id="12651173" net="1" show="1" grparent="12651174" state="1" pen="0,0,0" brush="255,255,255"/>
          </graphics>
        </attribute>
        <graphics count="1">
          <graphic id="12651174" net="1" source="12643642" target="12651158" state="1" show="1" pen="0,0,0" brush="0,0,0" edge_designtype="3">
            <points count="2">
              <point x="625.03" y="1028.70"/>
              <point x="550.00" y="1025.43"/>
            </points>
          </graphic>
        </graphics>
      </edge>
      <edge source="12651150" target="12644078" id="12651175" net="1">
        <attribute name="Comment" id="12651176" net="1">
          <![CDATA[]]>
          <graphics count="1">
            <graphic xoff="48.51" x="453.51" y="1025.00" id="12651177" net="1" show="1" grparent="12651180" state="1" pen="0,0,0" brush="255,255,255"/>
          </graphics>
        </attribute>
        <attribute name="Multiplicity" id="12651178" net="1">
          <![CDATA[1]]>
          <graphics count="1">
            <graphic xoff="28.51" x="433.51" y="1025.00" id="12651179" net="1" show="1" grparent="12651180" state="1" pen="0,0,0" brush="255,255,255"/>
          </graphics>
        </attribute>
        <graphics count="1">
          <graphic id="12651180" net="1" source="12651158" target="12644088" state="4" show="1" pen="0,0,0" brush="0,0,0" edge_designtype="3">
            <points count="3">
              <point x="530.00" y="1025.00"/>
              <point x="280.00" y="1025.00"/>
              <point x="280.00" y="390.00"/>
            </points>
          </graphic>
        </graphics>
      </edge>
      <edge source="12643946" target="12651186" id="12651205" net="1">
        <attribute name="Comment" id="12651206" net="1">
          <![CDATA[]]>
          <graphics count="1">
            <graphic xoff="22.90" yoff="5.11" x="623.33" y="973.47" id="12651207" net="1" show="1" grparent="12651210" state="1" pen="0,0,0" brush="255,255,255"/>
          </graphics>
        </attribute>
        <attribute name="Multiplicity" id="12651208" net="1">
          <![CDATA[1]]>
          <graphics count="1">
            <graphic xoff="2.90" yoff="5.11" x="603.33" y="973.47" id="12651209" net="1" show="1" grparent="12651210" state="1" pen="0,0,0" brush="255,255,255"/>
          </graphics>
        </attribute>
        <graphics count="1">
          <graphic id="12651210" net="1" source="12643956" target="12651194" state="1" show="1" pen="0,0,0" brush="0,0,0" edge_designtype="3">
            <points count="2">
              <point x="621.87" y="960.42"/>
              <point x="579.00" y="976.30"/>
            </points>
          </graphic>
        </graphics>
      </edge>
      <edge source="12644067" target="12651243" id="12651262" net="1">
        <attribute name="Comment" id="12651263" net="1">
          <![CDATA[]]>
          <graphics count="1">
            <graphic xoff="3.39" yoff="-5.20" x="1108.39" y="562.30" id="12651264" net="1" show="1" grparent="12651267" state="1" pen="0,0,0" brush="255,255,255"/>
          </graphics>
        </attribute>
        <attribute name="Multiplicity" id="12651265" net="1">
          <![CDATA[1]]>
          <graphics count="1">
            <graphic xoff="-16.61" yoff="-5.20" x="1088.39" y="562.30" id="12651266" net="1" show="1" grparent="12651267" state="1" pen="0,0,0" brush="255,255,255"/>
          </graphics>
        </attribute>
        <graphics count="1">
          <graphic id="12651267" net="1" source="12644077" target="12651251" state="4" show="1" pen="0,0,0" brush="0,0,0" edge_designtype="3">
            <points count="3">
              <point x="1105.00" y="370.00"/>
              <point x="1105.00" y="765.00"/>
              <point x="1045.00" y="765.00"/>
            </points>
          </graphic>
        </graphics>
      </edge>
      <edge source="12651243" target="12643979" id="12651268" net="1">
        <attribute name="Comment" id="12651269" net="1">
          <![CDATA[]]>
          <graphics count="1">
            <graphic xoff="63.47" yoff="0.13" x="1045.96" y="767.23" id="12651270" net="1" show="1" grparent="12651273" state="1" pen="0,0,0" brush="255,255,255"/>
          </graphics>
        </attribute>
        <attribute name="Multiplicity" id="12651271" net="1">
          <![CDATA[1]]>
          <graphics count="1">
            <graphic xoff="43.47" yoff="0.13" x="1025.96" y="767.23" id="12651272" net="1" show="1" grparent="12651273" state="1" pen="0,0,0" brush="255,255,255"/>
          </graphics>
        </attribute>
        <graphics count="1">
          <graphic id="12651273" net="1" source="12651251" target="12643989" state="4" show="1" pen="0,0,0" brush="0,0,0" edge_designtype="3">
            <points count="2">
              <point x="1025.00" y="765.40"/>
              <point x="939.98" y="768.80"/>
            </points>
          </graphic>
        </graphics>
      </edge>
      <edge source="12643979" target="12651274" id="12651288" net="1">
        <attribute name="Comment" id="12651289" net="1">
          <![CDATA[]]>
          <graphics count="1">
            <graphic xoff="58.47" yoff="3.37" x="883.51" y="767.71" id="12651290" net="1" show="1" grparent="12651293" state="1" pen="0,0,0" brush="255,255,255"/>
          </graphics>
        </attribute>
        <attribute name="Multiplicity" id="12651291" net="1">
          <![CDATA[1]]>
          <graphics count="1">
            <graphic xoff="38.47" yoff="3.37" x="863.51" y="767.71" id="12651292" net="1" show="1" grparent="12651293" state="1" pen="0,0,0" brush="255,255,255"/>
          </graphics>
        </attribute>
        <graphics count="1">
          <graphic id="12651293" net="1" source="12643989" target="12651282" state="4" show="1" pen="0,0,0" brush="0,0,0" edge_designtype="3">
            <points count="2">
              <point x="880.07" y="768.00"/>
              <point x="770.00" y="760.67"/>
            </points>
          </graphic>
        </graphics>
      </edge>
      <edge source="12651274" target="12643957" id="12651294" net="1">
        <attribute name="Comment" id="12651295" net="1">
          <![CDATA[]]>
          <graphics count="1">
            <graphic xoff="34.76" yoff="3.18" x="749.75" y="711.50" id="12651296" net="1" show="1" grparent="12651299" state="1" pen="0,0,0" brush="255,255,255"/>
          </graphics>
        </attribute>
        <attribute name="Multiplicity" id="12651297" net="1">
          <![CDATA[1]]>
          <graphics count="1">
            <graphic xoff="14.76" yoff="3.18" x="729.75" y="711.50" id="12651298" net="1" show="1" grparent="12651299" state="1" pen="0,0,0" brush="255,255,255"/>
          </graphics>
        </attribute>
        <graphics count="1">
          <graphic id="12651299" net="1" source="12651282" target="12643967" state="4" show="1" pen="0,0,0" brush="0,0,0" edge_designtype="3">
            <points count="2">
              <point x="751.29" y="750.00"/>
              <point x="678.70" y="666.63"/>
            </points>
          </graphic>
        </graphics>
      </edge>
      <edge source="12643990" target="12651309" id="12651318" net="1">
        <attribute name="Comment" id="12651319" net="1">
          <![CDATA[]]>
          <graphics count="1">
            <graphic xoff="40.00" x="634.53" y="487.14" id="12651320" net="1" show="1" grparent="12651323" state="1" pen="0,0,0" brush="255,255,255"/>
          </graphics>
        </attribute>
        <attribute name="Multiplicity" id="12651321" net="1">
          <![CDATA[1]]>
          <graphics count="1">
            <graphic xoff="20.00" x="614.53" y="487.14" id="12651322" net="1" show="1" grparent="12651323" state="1" pen="0,0,0" brush="255,255,255"/>
          </graphics>
        </attribute>
        <graphics count="1">
          <graphic id="12651323" net="1" source="12644000" target="12651317" state="1" show="1" pen="0,0,0" brush="0,0,0" edge_designtype="3">
            <points count="2">
              <point x="629.06" y="484.92"/>
              <point x="560.00" y="489.36"/>
            </points>
          </graphic>
        </graphics>
      </edge>
      <edge source="12651309" target="12644078" id="12651324" net="1">
        <attribute name="Comment" id="12651325" net="1">
          <![CDATA[]]>
          <graphics count="1">
            <graphic xoff="53.52" yoff="-60.90" x="463.52" y="429.10" id="12651326" net="1" show="1" grparent="12651329" state="1" pen="0,0,0" brush="255,255,255"/>
          </graphics>
        </attribute>
        <attribute name="Multiplicity" id="12651327" net="1">
          <![CDATA[1]]>
          <graphics count="1">
            <graphic xoff="33.52" yoff="-60.90" x="443.52" y="429.10" id="12651328" net="1" show="1" grparent="12651329" state="1" pen="0,0,0" brush="255,255,255"/>
          </graphics>
        </attribute>
        <graphics count="1">
          <graphic id="12651329" net="1" source="12651317" target="12644088" state="4" show="1" pen="0,0,0" brush="0,0,0" edge_designtype="3">
            <points count="3">
              <point x="540.00" y="490.00"/>
              <point x="280.00" y="490.00"/>
              <point x="280.00" y="390.00"/>
            </points>
          </graphic>
        </graphics>
      </edge>
      <edge source="12644067" target="12651300" id="12651330" net="1">
        <attribute name="Comment" id="12651331" net="1">
          <![CDATA[]]>
          <graphics count="1">
            <graphic xoff="-138.87" yoff="-8.85" x="966.13" y="413.65" id="12651332" net="1" show="1" grparent="12651335" state="1" pen="0,0,0" brush="255,255,255"/>
          </graphics>
        </attribute>
        <attribute name="Multiplicity" id="12651333" net="1">
          <![CDATA[1]]>
          <graphics count="1">
            <graphic xoff="-158.87" yoff="-8.85" x="946.13" y="413.65" id="12651334" net="1" show="1" grparent="12651335" state="1" pen="0,0,0" brush="255,255,255"/>
          </graphics>
        </attribute>
        <graphics count="1">
          <graphic id="12651335" net="1" source="12644077" target="12651308" state="4" show="1" pen="0,0,0" brush="0,0,0" edge_designtype="3">
            <points count="3">
              <point x="1105.00" y="370.00"/>
              <point x="1105.00" y="475.00"/>
              <point x="775.00" y="479.85"/>
            </points>
          </graphic>
        </graphics>
      </edge>
      <edge source="12651300" target="12643990" id="12651336" net="1">
        <attribute name="Comment" id="12651337" net="1">
          <![CDATA[]]>
          <graphics count="1">
            <graphic xoff="40.00" x="762.00" y="481.21" id="12651338" net="1" show="1" grparent="12651341" state="1" pen="0,0,0" brush="255,255,255"/>
          </graphics>
        </attribute>
        <attribute name="Multiplicity" id="12651339" net="1">
          <![CDATA[1]]>
          <graphics count="1">
            <graphic xoff="20.00" x="742.00" y="481.21" id="12651340" net="1" show="1" grparent="12651341" state="1" pen="0,0,0" brush="255,255,255"/>
          </graphics>
        </attribute>
        <graphics count="1">
          <graphic id="12651341" net="1" source="12651308" target="12644000" state="4" show="1" pen="0,0,0" brush="0,0,0" edge_designtype="3">
            <points count="2">
              <point x="755.00" y="480.28"/>
              <point x="688.99" y="482.15"/>
            </points>
          </graphic>
        </graphics>
      </edge>
      <edge source="12644067" target="12651352" id="12651370" net="1">
        <attribute name="Comment" id="12651371" net="1">
          <![CDATA[]]>
          <graphics count="1">
            <graphic xoff="-142.20" yoff="13.03" x="962.80" y="303.03" id="12651372" net="1" show="1" grparent="12651375" state="1" pen="0,0,0" brush="255,255,255"/>
          </graphics>
        </attribute>
        <attribute name="Multiplicity" id="12651373" net="1">
          <![CDATA[1]]>
          <graphics count="1">
            <graphic xoff="-162.20" yoff="13.03" x="942.80" y="303.03" id="12651374" net="1" show="1" grparent="12651375" state="1" pen="0,0,0" brush="255,255,255"/>
          </graphics>
        </attribute>
        <graphics count="1">
          <graphic id="12651375" net="1" source="12644077" target="12651360" state="4" show="1" pen="0,0,0" brush="0,0,0" edge_designtype="3">
            <points count="3">
              <point x="1105.00" y="310.00"/>
              <point x="1105.00" y="270.00"/>
              <point x="770.00" y="270.00"/>
            </points>
          </graphic>
        </graphics>
      </edge>
      <edge source="12651352" target="12644023" id="12651376" net="1">
        <attribute name="Comment" id="12651377" net="1">
          <![CDATA[]]>
          <graphics count="1">
            <graphic xoff="40.00" x="757.43" y="274.06" id="12651378" net="1" show="1" grparent="12651381" state="1" pen="0,0,0" brush="255,255,255"/>
          </graphics>
        </attribute>
        <attribute name="Multiplicity" id="12651379" net="1">
          <![CDATA[1]]>
          <graphics count="1">
            <graphic xoff="20.00" x="737.43" y="274.06" id="12651380" net="1" show="1" grparent="12651381" state="1" pen="0,0,0" brush="255,255,255"/>
          </graphics>
        </attribute>
        <graphics count="1">
          <graphic id="12651381" net="1" source="12651360" target="12644033" state="4" show="1" pen="0,0,0" brush="0,0,0" edge_designtype="3">
            <points count="2">
              <point x="750.00" y="270.95"/>
              <point x="684.86" y="277.16"/>
            </points>
          </graphic>
        </graphics>
      </edge>
      <edge source="12644023" target="12651361" id="12651382" net="1">
        <attribute name="Comment" id="12651383" net="1">
          <![CDATA[]]>
          <graphics count="1">
            <graphic xoff="40.00" x="630.01" y="277.04" id="12651384" net="1" show="1" grparent="12651387" state="1" pen="0,0,0" brush="255,255,255"/>
          </graphics>
        </attribute>
        <attribute name="Multiplicity" id="12651385" net="1">
          <![CDATA[1]]>
          <graphics count="1">
            <graphic xoff="20.00" x="610.01" y="277.04" id="12651386" net="1" show="1" grparent="12651387" state="1" pen="0,0,0" brush="255,255,255"/>
          </graphics>
        </attribute>
        <graphics count="1">
          <graphic id="12651387" net="1" source="12644033" target="12651369" state="4" show="1" pen="0,0,0" brush="0,0,0" edge_designtype="3">
            <points count="2">
              <point x="625.03" y="278.64"/>
              <point x="555.00" y="275.45"/>
            </points>
          </graphic>
        </graphics>
      </edge>
      <edge source="12651361" target="12644078" id="12651388" net="1">
        <attribute name="Comment" id="12651389" net="1">
          <![CDATA[]]>
          <graphics count="1">
            <graphic xoff="54.28" yoff="36.93" x="461.78" y="314.53" id="12651390" net="1" show="1" grparent="12651393" state="1" pen="0,0,0" brush="255,255,255"/>
          </graphics>
        </attribute>
        <attribute name="Multiplicity" id="12651391" net="1">
          <![CDATA[1]]>
          <graphics count="1">
            <graphic xoff="34.28" yoff="36.93" x="441.78" y="314.53" id="12651392" net="1" show="1" grparent="12651393" state="1" pen="0,0,0" brush="255,255,255"/>
          </graphics>
        </attribute>
        <graphics count="1">
          <graphic id="12651393" net="1" source="12651369" target="12644088" state="4" show="1" pen="0,0,0" brush="0,0,0" edge_designtype="3">
            <points count="3">
              <point x="535.00" y="275.19"/>
              <point x="280.00" y="280.00"/>
              <point x="280.00" y="330.00"/>
            </points>
          </graphic>
        </graphics>
      </edge>
      <edge source="12644067" target="12651404" id="12651422" net="1">
        <attribute name="Comment" id="12651423" net="1">
          <![CDATA[]]>
          <graphics count="1">
            <graphic xoff="-142.20" yoff="-13.03" x="962.80" y="376.97" id="12651424" net="1" show="1" grparent="12651427" state="1" pen="0,0,0" brush="255,255,255"/>
          </graphics>
        </attribute>
        <attribute name="Multiplicity" id="12651425" net="1">
          <![CDATA[1]]>
          <graphics count="1">
            <graphic xoff="-162.20" yoff="-13.03" x="942.80" y="376.97" id="12651426" net="1" show="1" grparent="12651427" state="1" pen="0,0,0" brush="255,255,255"/>
          </graphics>
        </attribute>
        <graphics count="1">
          <graphic id="12651427" net="1" source="12644077" target="12651412" state="4" show="1" pen="0,0,0" brush="0,0,0" edge_designtype="3">
            <points count="3">
              <point x="1105.00" y="370.00"/>
              <point x="1105.00" y="410.00"/>
              <point x="768.00" y="419.77"/>
            </points>
          </graphic>
        </graphics>
      </edge>
      <edge source="12651404" target="12644001" id="12651428" net="1">
        <attribute name="Comment" id="12651429" net="1">
          <![CDATA[]]>
          <graphics count="1">
            <graphic xoff="39.02" yoff="-6.06" x="760.00" y="411.60" id="12651430" net="1" show="1" grparent="12651433" state="1" pen="0,0,0" brush="255,255,255"/>
          </graphics>
        </attribute>
        <attribute name="Multiplicity" id="12651431" net="1">
          <![CDATA[1]]>
          <graphics count="1">
            <graphic xoff="19.02" yoff="-6.06" x="740.00" y="411.60" id="12651432" net="1" show="1" grparent="12651433" state="1" pen="0,0,0" brush="255,255,255"/>
          </graphics>
        </attribute>
        <graphics count="1">
          <graphic id="12651433" net="1" source="12651412" target="12644011" state="4" show="1" pen="0,0,0" brush="0,0,0" edge_designtype="3">
            <points count="2">
              <point x="752.00" y="419.52"/>
              <point x="689.95" y="415.80"/>
            </points>
          </graphic>
        </graphics>
      </edge>
      <edge source="12644001" target="12651413" id="12651434" net="1">
        <attribute name="Comment" id="12651435" net="1">
          <![CDATA[]]>
          <graphics count="1">
            <graphic xoff="42.50" yoff="0.02" x="632.52" y="417.52" id="12651436" net="1" show="1" grparent="12651439" state="1" pen="0,0,0" brush="255,255,255"/>
          </graphics>
        </attribute>
        <attribute name="Multiplicity" id="12651437" net="1">
          <![CDATA[1]]>
          <graphics count="1">
            <graphic xoff="22.50" yoff="0.02" x="612.52" y="417.52" id="12651438" net="1" show="1" grparent="12651439" state="1" pen="0,0,0" brush="255,255,255"/>
          </graphics>
        </attribute>
        <graphics count="1">
          <graphic id="12651439" net="1" source="12644011" target="12651421" state="4" show="1" pen="0,0,0" brush="0,0,0" edge_designtype="3">
            <points count="2">
              <point x="630.04" y="415.50"/>
              <point x="550.00" y="419.50"/>
            </points>
          </graphic>
        </graphics>
      </edge>
      <edge source="12651413" target="12644078" id="12651440" net="1">
        <attribute name="Comment" id="12651441" net="1">
          <![CDATA[]]>
          <graphics count="1">
            <graphic xoff="57.13" yoff="-27.82" x="462.13" y="392.18" id="12651442" net="1" show="1" grparent="12651445" state="1" pen="0,0,0" brush="255,255,255"/>
          </graphics>
        </attribute>
        <attribute name="Multiplicity" id="12651443" net="1">
          <![CDATA[1]]>
          <graphics count="1">
            <graphic xoff="37.13" yoff="-27.82" x="442.13" y="392.18" id="12651444" net="1" show="1" grparent="12651445" state="1" pen="0,0,0" brush="255,255,255"/>
          </graphics>
        </attribute>
        <graphics count="1">
          <graphic id="12651445" net="1" source="12651421" target="12644088" state="4" show="1" pen="0,0,0" brush="0,0,0" edge_designtype="3">
            <points count="3">
              <point x="530.00" y="420.00"/>
              <point x="280.00" y="420.00"/>
              <point x="280.00" y="390.00"/>
            </points>
          </graphic>
        </graphics>
      </edge>
      <edge source="12644067" target="12651456" id="12651484" net="1">
        <attribute name="Comment" id="12651485" net="1">
          <![CDATA[]]>
          <graphics count="1">
            <graphic xoff="-143.02" yoff="10.42" x="961.98" y="235.42" id="12651486" net="1" show="1" grparent="12651489" state="1" pen="0,0,0" brush="255,255,255"/>
          </graphics>
        </attribute>
        <attribute name="Multiplicity" id="12651487" net="1">
          <![CDATA[1]]>
          <graphics count="1">
            <graphic xoff="-163.02" yoff="10.42" x="941.98" y="235.42" id="12651488" net="1" show="1" grparent="12651489" state="1" pen="0,0,0" brush="255,255,255"/>
          </graphics>
        </attribute>
        <graphics count="1">
          <graphic id="12651489" net="1" source="12644077" target="12651464" state="4" show="1" pen="0,0,0" brush="0,0,0" edge_designtype="3">
            <points count="3">
              <point x="1105.00" y="310.00"/>
              <point x="1105.00" y="140.00"/>
              <point x="765.00" y="140.00"/>
            </points>
          </graphic>
        </graphics>
      </edge>
      <edge source="12651456" target="12644045" id="12651490" net="1">
        <attribute name="Comment" id="12651491" net="1">
          <![CDATA[]]>
          <graphics count="1">
            <graphic xoff="40.00" x="757.48" y="141.97" id="12651492" net="1" show="1" grparent="12651495" state="1" pen="0,0,0" brush="255,255,255"/>
          </graphics>
        </attribute>
        <attribute name="Multiplicity" id="12651493" net="1">
          <![CDATA[1]]>
          <graphics count="1">
            <graphic xoff="20.00" x="737.48" y="141.97" id="12651494" net="1" show="1" grparent="12651495" state="1" pen="0,0,0" brush="255,255,255"/>
          </graphics>
        </attribute>
        <graphics count="1">
          <graphic id="12651495" net="1" source="12651464" target="12644055" state="4" show="1" pen="0,0,0" brush="0,0,0" edge_designtype="3">
            <points count="2">
              <point x="745.00" y="140.53"/>
              <point x="689.96" y="143.42"/>
            </points>
          </graphic>
        </graphics>
      </edge>
      <edge source="12644045" target="12651465" id="12651496" net="1">
        <attribute name="Comment" id="12651497" net="1">
          <![CDATA[]]>
          <graphics count="1">
            <graphic xoff="40.00" x="630.01" y="147.92" id="12651498" net="1" show="1" grparent="12651501" state="1" pen="0,0,0" brush="255,255,255"/>
          </graphics>
        </attribute>
        <attribute name="Multiplicity" id="12651499" net="1">
          <![CDATA[1]]>
          <graphics count="1">
            <graphic xoff="20.00" x="610.01" y="147.92" id="12651500" net="1" show="1" grparent="12651501" state="1" pen="0,0,0" brush="255,255,255"/>
          </graphics>
        </attribute>
        <graphics count="1">
          <graphic id="12651501" net="1" source="12644055" target="12651473" state="4" show="1" pen="0,0,0" brush="0,0,0" edge_designtype="3">
            <points count="2">
              <point x="630.03" y="146.25"/>
              <point x="550.00" y="149.58"/>
            </points>
          </graphic>
        </graphics>
      </edge>
      <edge source="12651465" target="12644078" id="12651502" net="1">
        <attribute name="Comment" id="12651503" net="1">
          <![CDATA[]]>
          <graphics count="1">
            <graphic xoff="51.67" yoff="99.61" x="456.67" y="249.61" id="12651504" net="1" show="1" grparent="12651507" state="1" pen="0,0,0" brush="255,255,255"/>
          </graphics>
        </attribute>
        <attribute name="Multiplicity" id="12651505" net="1">
          <![CDATA[1]]>
          <graphics count="1">
            <graphic xoff="31.67" yoff="99.61" x="436.67" y="249.61" id="12651506" net="1" show="1" grparent="12651507" state="1" pen="0,0,0" brush="255,255,255"/>
          </graphics>
        </attribute>
        <graphics count="1">
          <graphic id="12651507" net="1" source="12651473" target="12644088" state="4" show="1" pen="0,0,0" brush="0,0,0" edge_designtype="3">
            <points count="3">
              <point x="530.00" y="150.00"/>
              <point x="280.00" y="150.00"/>
              <point x="280.00" y="330.00"/>
            </points>
          </graphic>
        </graphics>
      </edge>
      <edge source="12644067" target="12651518" id="12651536" net="1">
        <attribute name="Comment" id="12651537" net="1">
          <![CDATA[]]>
          <graphics count="1">
            <graphic xoff="-144.00" yoff="11.53" x="961.00" y="269.03" id="12651538" net="1" show="1" grparent="12651541" state="1" pen="0,0,0" brush="255,255,255"/>
          </graphics>
        </attribute>
        <attribute name="Multiplicity" id="12651539" net="1">
          <![CDATA[1]]>
          <graphics count="1">
            <graphic xoff="-164.00" yoff="11.53" x="941.00" y="269.03" id="12651540" net="1" show="1" grparent="12651541" state="1" pen="0,0,0" brush="255,255,255"/>
          </graphics>
        </attribute>
        <graphics count="1">
          <graphic id="12651541" net="1" source="12644077" target="12651526" state="4" show="1" pen="0,0,0" brush="0,0,0" edge_designtype="3">
            <points count="3">
              <point x="1105.00" y="310.00"/>
              <point x="1105.00" y="205.00"/>
              <point x="765.00" y="205.00"/>
            </points>
          </graphic>
        </graphics>
      </edge>
      <edge source="12651518" target="12644034" id="12651542" net="1">
        <attribute name="Comment" id="12651543" net="1">
          <![CDATA[]]>
          <graphics count="1">
            <graphic xoff="40.00" x="756.46" y="207.78" id="12651544" net="1" show="1" grparent="12651547" state="1" pen="0,0,0" brush="255,255,255"/>
          </graphics>
        </attribute>
        <attribute name="Multiplicity" id="12651545" net="1">
          <![CDATA[1]]>
          <graphics count="1">
            <graphic xoff="20.00" x="736.46" y="207.78" id="12651546" net="1" show="1" grparent="12651547" state="1" pen="0,0,0" brush="255,255,255"/>
          </graphics>
        </attribute>
        <graphics count="1">
          <graphic id="12651547" net="1" source="12651526" target="12644044" state="4" show="1" pen="0,0,0" brush="0,0,0" edge_designtype="3">
            <points count="2">
              <point x="745.00" y="205.72"/>
              <point x="687.92" y="209.84"/>
            </points>
          </graphic>
        </graphics>
      </edge>
      <edge source="12644034" target="12651527" id="12651548" net="1">
        <attribute name="Comment" id="12651549" net="1">
          <![CDATA[]]>
          <graphics count="1">
            <graphic xoff="40.00" x="631.50" y="210.82" id="12651550" net="1" show="1" grparent="12651553" state="1" pen="0,0,0" brush="255,255,255"/>
          </graphics>
        </attribute>
        <attribute name="Multiplicity" id="12651551" net="1">
          <![CDATA[1]]>
          <graphics count="1">
            <graphic xoff="20.00" x="611.50" y="210.82" id="12651552" net="1" show="1" grparent="12651553" state="1" pen="0,0,0" brush="255,255,255"/>
          </graphics>
        </attribute>
        <graphics count="1">
          <graphic id="12651553" net="1" source="12644044" target="12651535" state="4" show="1" pen="0,0,0" brush="0,0,0" edge_designtype="3">
            <points count="2">
              <point x="628.00" y="211.47"/>
              <point x="555.00" y="210.18"/>
            </points>
          </graphic>
        </graphics>
      </edge>
      <edge source="12651527" target="12644078" id="12651554" net="1">
        <attribute name="Comment" id="12651555" net="1">
          <![CDATA[]]>
          <graphics count="1">
            <graphic xoff="53.05" yoff="70.44" x="460.55" y="280.44" id="12651556" net="1" show="1" grparent="12651559" state="1" pen="0,0,0" brush="255,255,255"/>
          </graphics>
        </attribute>
        <attribute name="Multiplicity" id="12651557" net="1">
          <![CDATA[1]]>
          <graphics count="1">
            <graphic xoff="33.05" yoff="70.44" x="440.55" y="280.44" id="12651558" net="1" show="1" grparent="12651559" state="1" pen="0,0,0" brush="255,255,255"/>
          </graphics>
        </attribute>
        <graphics count="1">
          <graphic id="12651559" net="1" source="12651535" target="12644088" state="4" show="1" pen="0,0,0" brush="0,0,0" edge_designtype="3">
            <points count="3">
              <point x="535.00" y="210.00"/>
              <point x="280.00" y="210.00"/>
              <point x="280.00" y="330.00"/>
            </points>
          </graphic>
        </graphics>
      </edge>
      <edge source="12652364" target="12654818" id="12654884" net="1">
        <attribute name="Comment" id="12654885" net="1">
          <![CDATA[]]>
          <graphics count="1">
            <graphic xoff="40.00" x="210.00" y="440.00" id="12654886" net="1" show="1" grparent="12654889" state="1" pen="0,0,0" brush="255,255,255"/>
          </graphics>
        </attribute>
        <attribute name="Multiplicity" id="12654887" net="1">
          <![CDATA[1]]>
          <graphics count="1">
            <graphic xoff="5.00" yoff="5.00" x="175.00" y="445.00" id="12654888" net="1" show="1" grparent="12654889" state="1" pen="0,0,0" brush="255,255,255"/>
          </graphics>
        </attribute>
        <graphics count="1">
[truncated: 226,855 more chars]
