# Supplementary material for: Integration of Genome Scale Metabolic Networks and Gene Regulation of Metabolic Enzymes With Physiologically Based Pharmacokinetics
Source: CPT Pharmacometrics Syst Pharmacol. 2017 Sep 8;6(11):732–46. doi: 10.1002/psp4.12230 (PMC5702902; doi:10.1002/psp4.12230)
Supplement: Supplementary file 2 — Supporting Information [file PSP4-6-732-s002.zip › Multi_scale_model/spept2ode.py]

#!/usr/bin/python
#
# 26/04/2011
# Parser for snoopy extended petri net file, with functions writing PNFBA file.
#
# 01/10/2011
# v2 - Warns about nodes without names
#
# 13/12/2011
# v3 - Improved replace of CDATA that allows for "[" within CDATA lines
# add "useid" argument to make the software use id rather than name
#
# 27/03/2012
# v4 - Handling of reaction LIST in ENZYME was added.
#
# 03/01/2012
# v6 - Using ID when there is no name and using name when available.
#
# 23/03/2013
# v7 - Removing regexp that remove comments and adapting script to large number of models
#      Function setMax has been edited to set MAX to default if literal after MAX is not a digit
#
# 03/12/2014
# v9 - Support for RESET and FLUX transitions
#
# 17/01/2015
# Version with FAST transition and mass action as default semantics.

import sys
import xml.dom.minidom
import re

class Place :
   id = ""
   name = ""
   state = 0 
   annotation = ""
   type = 1
   max = 1

   def printActivity(self,type,cutoff,annot) :
      if annot.find("ACTIVITY") >= 0 :
         l = annot.split()
         for i in l :
           w = l.pop(0)
           if w == "ACTIVITY" :
              levels = l.pop(0)
              print "         ACTIVITY " + levels
              for j in range(0,int(levels)) :
                 print "            " + l.pop(0) + " " + l.pop(0)
         print "         END" 
      elif type == "Inhibitor Edge" :
        print "         ACTIVITY 2"
        print "           0 1.0"
        print "           0.001 0.0"
        print "         END"
      else :
        print "         ACTIVITY 0"
        print "         END"

   def printStoichiometry(self,annot,name,substrate) :
      if annot.find("STOICHIOMETRY") >= 0 :
         l = annot.split()
         for i in range(0,len(l)) :
           if l[i] == "STOICHIOMETRY" :
             if substrate :
               print "         STOICHIOMETRY " + l[i+1]
               return False 
             else :
               print "      PRODUCT_STOICHIOMETRY " + name + " " + l[i+1]
               return True
      return False

   def setType(self) :
      if self.annotation.find("ENZYME") >= 0 :
        self.type = 3
      if self.annotation.find("METABOLITE") >= 0 :
        self.type = 2
      if self.annotation.find("NUTRIENT") >= 0 :
        self.type = 4
      if self.annotation.find("OBJECTIVE") >= 0 :
        self.type = 5 

   def setMax(self,mx) :
      if self.annotation.find("MAX") >= 0 :
        l = self.annotation.split()
        if len(l) < 2 :
          self.max=mx
          return
        for i in l :
          w = l.pop(0)
          if w == "MAX" :
            w1 = l.pop(0)
            if w1.isdigit() :
              self.max = int(w1)
            else :
              self.max=mx
      else :
        self.max=mx

   def printEnzyme(self) :
      l = self.annotation.split()
      for i in l :
        w = l.pop(0)
        if w == "ENZYME" :
          rname = l.pop(0)
          print "   ENZYME " + self.name + " " + rname
        if w == "ACTIVITY" :
          levels = l.pop(0)
          print "      ACTIVITY " + levels
          for i in range(0,int(levels)) :
              print "         " + l.pop(0) + " " + l.pop(0) + " " + l.pop(0)
          print "      END"
        if w == "LIST" :
          items = l.pop(0)
          print "      LIST " + items
          for i in range(0,int(items)) :
              print "         " + l.pop(0) + " " + l.pop(0)
          print "      END"
      print "   END"

   def printNutrient(self) :
      l = self.annotation.split()
      while len(l)>0 :
        w = l.pop(0)
        if w == "NUTRIENT" :
          print "   NUTRIENT " + self.name + " " + l.pop(0) + " " + l.pop(0) + " " + l.pop(0)
        if w == "ACTIVITY" :
          levels = l.pop(0)
          print "      ACTIVITY " + levels
          for i in range(0,int(levels)) :
              print "         " + l.pop(0) + " " + l.pop(0) + " " + l.pop(0)
          print "      END"
          print "   END"

   def printObjective(self) :
      l = self.annotation.split()
      while len(l)>0 :
        w = l.pop(0)
        if w == "OBJECTIVE" :
          print "   OBJECTIVE " + self.name + " " + l.pop(0)
        if w == "ACTIVITY" :
          levels = l.pop(0)
          print "      ACTIVITY " + levels
          for i in range(0,int(levels)) :
              print "         "  + l.pop(0) + " " + l.pop(0)
          print "      END"
          print "   END"


   def printMetabolite(self) :
      l = self.annotation.split()
      for i in l :
        w = l.pop(0)
        if w == "METABOLITE" :
          print "   METABOLITE " + self.name + " " + l.pop(0)
        if w == "ACTIVITY" :
          levels = l.pop(0)
          print "      ACTIVITY " + levels
          for i in range(0,int(levels)) :
              print "         " + l.pop(0) + " " + l.pop(0)
          print "      END"
          print "   END"

class Transition :
   id = ""
   name = ""
   annotation = ""
   rate = 1.0
   type = 0
   sync = ""
   delay = 0.0 

   def setType(self) :
      self.type = 0
      if self.annotation.find("MODEL") >= 0 :
        self.type = 1
      if self.annotation.find("INSTANT") >= 0 :
        self.sync = "INSTANT"
      else :
        self.sync = "FAST"
      if self.annotation.find("SLOW") >= 0 :
        self.sync = "SLOW"
      if self.annotation.find("RESET") >= 0 :
        self.sync = "RESET"
      if self.annotation.find("FLUX") >= 0 :
        self.type = 2
        self.sync = "FLUX"

   def printMetabolism(self) :
         l = self.annotation.split()
         while len(l)>0 :
           w = l.pop(0)
           if w == "MODEL" :
             print "   MODEL " + l.pop(0)
           if w == "EXT_TAG" :
             print "   EXT_TAG " + l.pop(0)

   def printFlux(self) :
         l = self.annotation.split()
         while len(l)>0 :
           w = l.pop(0)
           if w == "FLUX" :
             print "   FLUX " + self.name + " " + l.pop(0)

   def setDelay(self) :
      if self.annotation.find("DELAY") >= 0 :
        l = self.annotation.split()
        while len(l)>0 :
          w = l.pop(0)
          if w == "DELAY" :
            self.delay = float(l.pop(0))
      else :
        self.delay=0.0
 
   def setRate(self) :
      if self.annotation.find("RATE") >= 0 :
        l = self.annotation.split()
        for i in l :
          w = l.pop(0)
          if w == "RATE" :
            self.rate = float(l.pop(0))
      else :
        self.rate=1.0
 

class Edge :
   id = ""
   source = 0
   target = 0
   type = ""
   annotation = ""
   multiplicity = 1

places = {}
transitions = {}
edges = {}

def handlePlaces(placeClass,useid) :
    placeList = placeClass.getElementsByTagName("node")
    pcount = 0
    for i in placeList:
       pl = Place()
       pl.id = i.getAttribute("id")
       atts = i.getElementsByTagName("attribute")
       for j in atts:
         if j.getAttribute("name") == "Name" :
           if useid == 1 :
              pl.name = "s" + pl.id
           else : 
              pl.name = j.getElementsByTagName("cdata")[0].getAttribute("cdata")
              if len(pl.name) == 0 :
                pl.name = "s" + pl.id
         if j.getAttribute("name") == "Marking" :
           pl.state = j.getElementsByTagName("cdata")[0].getAttribute("cdata")
         if j.getAttribute("name") == "Comment" :
           pl.annotation = j.getElementsByTagName("cdata")[0].getAttribute("cdata")
       places[pl.id] = pl
       pcount = pcount + 1

def handleTransitions(transitionClass,useid) :
     trList = transitionClass.getElementsByTagName("node")
     tcount = 0
     for i in trList:
       tr = Transition()
       tr.id = i.getAttribute("id")
       atts = i.getElementsByTagName("attribute")
       for j in atts:
         if j.getAttribute("name") == "Name" :
           if useid == 1 :
             tr.name = "tr" + tr.id
           else :
               tr.name = j.getElementsByTagName("cdata")[0].getAttribute("cdata")
               if len(tr.name) == 0 :
                 tr.name = "tr" + tr.id 
         if j.getAttribute("name") == "Comment" :
           tr.annotation = j.getElementsByTagName("cdata")[0].getAttribute("cdata")
       transitions[tr.id] = tr
       tcount = tcount + 1

def handleEdges(edgeClass,type) :
    edList = edgeClass.getElementsByTagName("edge")
    for i in edList :
      ed = Edge()
      ed.id = i.getAttribute("id")
      ed.source = i.getAttribute("source")
      ed.target = i.getAttribute("target")
      atts = i.getElementsByTagName("attribute")
      for j in atts:
         if j.getAttribute("name") == "Comment" :
           ed.annotation = j.getElementsByTagName("cdata")[0].getAttribute("cdata")
         if j.getAttribute("name") == "Multiplicity" :
           ed.multiplicity = j.getElementsByTagName("cdata")[0].getAttribute("cdata")
      ed.type = type
      edges[ed.id] = ed

def parse(fname,useid) :
   f = open(fname)
   content = f.read()
   f.close()

#   content = re.sub('<!\[CDATA.*\]\]>','',content)
#   content = re.sub('<!\[CDATA.*\n.*\]\]>','',content)
#   content = re.sub('<!\[CDATA.*\n.*\n.*\]\]>','',content)
#   content = re.sub('<!\[CDATA.*\n.*\n.*\n.*\]\]>','',content)
#   content = re.sub('<!\[CDATA.*\n.*\n.*\n.*\n.*\]\]>','',content)
#   content = re.sub('<!\[CDATA.*\n.*\n.*\n.*\n.*\n.*\]\]>','',content)
#   content = re.sub('<!\[CDATA.*\n.*\n.*\n.*\n.*\n.*\n.*\]\]>','',content)
#   content = re.sub('<!\[CDATA.*\n.*\n.*\n.*\n.*\n.*\n.*\n.*\]\]>','',content)
#   content = re.sub('<!\[CDATA.*\n.*\n.*\n.*\n.*\n.*\n.*\n.*\n.*\]\]>','',content)

#   content = re.sub('<attribute name=\"Comment\".*?</attribute>','',content,flags=re.DOTALL)

   id = 0
   while id > -1 :
      id =  content.find("<attribute name=\"Comment\"",id+1)
      id1 = content.find("</attribute>",id)
      id3 = content.find("<![",id,id1)
      id4 = content.find("]>",id3,id1)
      if content[id3:id4].find("&") > -1 :
         content = content[0:id3] + content[id3:id4].replace("&","and") + content[id4:]
      if content[id3:id4].find(">") > -1 :
         content = content[0:id3+1] + content[id3+1:id4].replace(">","") + content[id4:]
      if content[id3:id4].find("<") > -1 :
         content = content[0:id3+1] + content[id3+1:id4].replace("<","") + content[id4:]

   content = content.replace('![CDATA[','cdata cdata="')
   content = content.replace(']]]',']"/')
   content = content.replace(']]','"/')

   doc = xml.dom.minidom.parseString(content)
   nodeclasses = doc.getElementsByTagName("nodeclasses")[0].getElementsByTagName("nodeclass")
   for nc in nodeclasses :
     type = nc.getAttribute("name")
     if type == "Place" :
       handlePlaces(nc,useid)
     if type == "Transition" :
       handleTransitions(nc,useid) 
   edgeclasses = doc.getElementsByTagName("edgeclasses")[0].getElementsByTagName("edgeclass")
   for ec in edgeclasses :
     type = ec.getAttribute("name")
     handleEdges(ec,type)     

def writePnfba(max) :
   for i in places.keys() :
     places[i].setMax(max)
     places[i].setType()
   for i in transitions.keys() :
     transitions[i].setType()
     transitions[i].setRate()
     transitions[i].setDelay()
   print
   print "SUBSTANCES"
   for i in places.keys() :
     st = float(places[i].state)
     if(st == 0) :
       st = st + 0.00001
     print "   " + places[i].name + " " + str(st) + " " + str(places[i].max) + " " + str(places[i].type)
   print "END"

   print
   print "REACTIONS"
   for i in transitions.keys() :
      tr = transitions[i]
      if tr.type == 1 :
       continue     
      print "  INTERACTION" + " " + tr.name + " " + str(tr.rate) + " " + tr.sync + " " + str(tr.delay)
      for j in edges.keys() :
        if edges[j].target == tr.id :
          print "      SUBSTRATE " + places[edges[j].source].name
          places[edges[j].source].printStoichiometry(edges[j].annotation,places[edges[j].source].name,True)
          places[edges[j].source].printActivity(edges[j].type,edges[j].multiplicity,edges[j].annotation)
          print "      END"
      for j in edges.keys() :
        if edges[j].source == tr.id :
          if not places[edges[j].target].printStoichiometry(edges[j].annotation,places[edges[j].target].name,False) :
           print "      PRODUCT " + places[edges[j].target].name
      for j in edges.keys() :
        if edges[j].target == tr.id :
         if edges[j].type == "Edge" :
           print "      CONSUMED " + places[edges[j].source].name
      print "  END"
   print "END"

   print
   print "GSMN"
   for i in transitions.keys() :
    if transitions[i].type == 1 :
       transitions[i].printMetabolism()
   for i in transitions.keys() :
    if transitions[i].type == 2 :
       transitions[i].printFlux()
   for i in places.keys() :
    if places[i].type == 5 :
      places[i].printObjective()
   for i in places.keys() :
    if places[i].type == 2 :
      places[i].printMetabolite()
   for i in places.keys() :
    if places[i].type == 3 :
      places[i].printEnzyme()
   for i in places.keys() :
    if places[i].type == 4 :
      places[i].printNutrient()
   print "END" 
    
############## MAIN #########################
 
if len(sys.argv)<3 :
  print "**************************************************************"
  print "**       spept2qsspn version 10 05/01/2014                   **"
  print "**************************************************************"
  print
  print "USAGE: spept2qsspn spept_file_name default_max_level"
  print ""
  print "where:"
  print "spept_file_name - Extended PN file in Snoopy *spept format"
  print "default_max_level - Default maximal state of a place"
  print 
  exit(0)
useid = 0
if len(sys.argv)==4 :
  if(sys.argv[3]=="useid") :
   useid = 1
parse(sys.argv[1],useid)
writePnfba(sys.argv[2])
